# Supplementary material for: Knockdown of heterochromatin protein 1 binding protein 3 recapitulates phenotypic, cellular, and molecular features of aging
Source: Aging Cell. 2018 Dec 13;18(1):e12886. doi: 10.1111/acel.12886 (PMC6351847; doi:10.1111/acel.12886)
Supplement: Supplementary file 2 [file ACEL-18-e12886-s002.xlsx]

## Sheet: Table S1_DE mRNA.csv
Table S1: List of genes differentially expressed relative to strain, treatment, or that display a significant interaction between strain and treatment
Gene	Mean Expression Across all Groups	Strain*Treatment Interaction					Effect of Strain (D2 vs B6)				Effect of Treatment (KD vs Ctrl)
		log2FoldChange	LFC Standard Er.	Wald Statistic	Pvalue	Adj. P	log2FoldChange	LFC Standard Er.	Pvalue	Adj. P	log2FoldChange	LFC Standard Er.	Pvalue	Adj. P
Snurf	1043.99	1.24094	0.228401	5.43316	5.54e-08	0.000911816	0.737696	0.161652	5.03e-06	7.39e-05	-0.422249	0.163399	0.00976162	0.0796814
Aqp4	8131.88	-1.40254	0.28035	-5.00282	5.65e-07	0.00465221	0.709423	0.198343	0.000347885	0.00350431	1.17896	0.198227	2.72e-09	9.75e-07
Serpina3n	6213.67	-2.10609	0.454237	-4.63654	3.54e-06	0.0147072	1.66259	0.321501	2.32e-07	4.24e-06	2.5839	0.321353	8.93e-16	1.5e-11
Flrt1	1071.15	0.830389	0.179162	4.63484	3.57e-06	0.0147072	-0.246927	0.126618	0.0511554	0.230493	-0.652114	0.126685	2.64e-07	3.47e-05
Apol9b	33.1713	-4.91918	1.10481	-4.45251	8.49e-06	0.0232964	2.88498	0.917146	0.00165744	0.0140562	5.96438	0.879211	1.17e-11	1.53e-08
Gm12185	36.884	-3.45956	0.775551	-4.46078	8.17e-06	0.0232964	2.80522	0.595392	2.46e-06	3.81e-05	3.43128	0.586349	4.86e-09	1.57e-06
Niacr1	41.4001	-4.04509	0.923276	-4.38124	1.18e-05	0.0242932	3.05306	0.706757	1.56e-05	0.000209457	4.22331	0.695791	1.28e-09	5.83e-07
Grik3	2423.9	1.09633	0.24874	4.40754	1.05e-05	0.0242932	-0.272694	0.17575	0.120758	0.405455	-0.942207	0.175977	8.6e-08	1.64e-05
Baz1a	88.0835	-1.31815	0.308777	-4.26894	1.96e-05	0.0359398	0.608436	0.229509	0.00802454	0.0538519	1.3487	0.21706	5.18e-10	2.83e-07
Galnt4	244.999	-0.802208	0.189337	-4.23693	2.27e-05	0.0373179	0.319717	0.13815	0.0206522	0.116942	0.799482	0.132212	1.48e-09	6.54e-07
Gbp7	614.853	-2.13093	0.505821	-4.2128	2.52e-05	0.037762	0.762182	0.360035	0.0342628	0.173496	2.55495	0.35759	9.01e-13	2.48e-09
Slfn8	329.704	-2.71219	0.654031	-4.14688	3.37e-05	0.0462563	1.83989	0.468233	8.51e-05	0.0009864	3.30834	0.465407	1.17e-12	2.48e-09
Fcgr2b	244.815	-1.84543	0.449155	-4.10866	3.98e-05	0.0504156	0.27667	0.322092	0.390352	0.740995	2.02854	0.315352	1.25e-10	8.8e-08
Cxcl5	44.8406	-3.49101	0.875803	-3.98607	6.72e-05	0.0790244	-0.18058	0.619336	0.770615	0.939059	2.4522	0.588735	3.11e-05	0.00131445
Chd5	12044.8	0.528554	0.134498	3.92982	8.5e-05	0.0856149	-0.150674	0.0950922	0.11308	0.390199	-0.530807	0.0950933	2.38e-08	5.98e-06
Gm3500	68.3842	-5.39407	1.37587	-3.92047	8.84e-05	0.0856149	9.3937	1.26748	1.25e-13	4.22e-12	5.74711	1.29217	8.68e-06	0.000511041
Insm1	170.684	0.984842	0.250146	3.93707	8.25e-05	0.0856149	-0.314573	0.178437	0.0779106	0.308661	-0.49994	0.176519	0.00462254	0.0480641
Prss12	566.381	0.88934	0.229125	3.88147	0.000103828	0.0949969	-0.335882	0.162604	0.0388616	0.190099	-0.443162	0.161704	0.00613318	0.0580414
Eif2ak2	756.454	-1.72782	0.447573	-3.86042	0.00011319	0.098112	0.599456	0.318673	0.059958	0.258158	2.38689	0.316326	4.5e-14	3.79e-10
Gbp2	642.385	-2.35749	0.613965	-3.83977	0.000123149	0.101407	1.03625	0.436233	0.0175274	0.102551	2.76779	0.434403	1.87e-10	1.26e-07
Itga6	995.85	-0.921507	0.24345	-3.7852	0.000153587	0.120449	-0.327423	0.172786	0.0580973	0.252694	0.740622	0.170695	1.43e-05	0.000724052
Fam189a1	3081.63	0.491534	0.130408	3.7692	0.000163771	0.122598	-0.272921	0.092275	0.00309951	0.0242299	-0.404891	0.0920281	1.08e-05	0.000596518
Trim21	235.247	-1.65962	0.446083	-3.72042	0.000198892	0.142415	0.750744	0.321437	0.0195128	0.111859	2.17121	0.315594	6e-12	1.12e-08
Tgm1	108.77	-4.18216	1.14045	-3.6671	0.000245318	0.148916	2.04465	0.822482	0.0129208	0.0805666	4.46706	0.814339	4.12e-08	9.51e-06
Zfp521	456.19	-0.809089	0.221175	-3.65813	0.000254059	0.148916	0.456365	0.158378	0.00395795	0.0296979	0.787361	0.156083	4.55e-07	5.1e-05
Steap4	149.655	-3.73152	1.0152	-3.67564	0.000237257	0.148916	1.63336	0.723988	0.0240668	0.132545	3.41353	0.719653	2.1e-06	0.000170763
Pdlim5	1553.69	-0.644931	0.177085	-3.64194	0.000270594	0.148916	0.468552	0.125968	0.000199524	0.00212474	0.712582	0.125203	1.26e-08	3.42e-06
Ndrg4	47865.4	0.320236	0.0867941	3.68961	0.000224601	0.148916	-0.119167	0.0613768	0.0521894	0.233628	-0.327619	0.0613608	9.33e-08	1.71e-05
A030009H04Rik	3345.28	0.455064	0.123591	3.68202	0.000231392	0.148916	0.353496	0.087324	5.16e-05	0.000627373	-0.44193	0.087743	4.74e-07	5.25e-05
Fam211b	535.767	0.515872	0.141672	3.6413	0.000271266	0.148916	0.10033	0.0998445	0.314962	0.675975	-0.498305	0.101035	8.14e-07	7.88e-05
Atp9a	12797.9	0.291886	0.0805668	3.62291	0.000291312	0.154762	0.0472061	0.0569898	0.407487	0.753787	-0.281687	0.0569719	7.64e-07	7.56e-05
Cd9	2611.52	-1.40698	0.390685	-3.60131	0.000316623	0.158014	0.598994	0.276592	0.0303401	0.158627	1.4493	0.276205	1.54e-07	2.48e-05
Arc	3073.46	1.53088	0.424271	3.60827	0.000308247	0.158014	-1.15832	0.299979	0.000112759	0.00126699	-1.23621	0.29986	3.75e-05	0.00148733
Slc12a5	18261	0.507946	0.142015	3.5767	0.000347954	0.160062	-0.0960728	0.100404	0.338635	0.697937	-0.573384	0.10042	1.13e-08	3.12e-06
Ptx3	179.212	-5.64931	1.58945	-3.55426	0.000379041	0.160062	2.25953	1.13859	0.0472005	0.218488	5.81809	1.13156	2.72e-07	3.53e-05
Klhl6	105.078	-1.63394	0.458901	-3.56055	0.000370084	0.160062	0.552576	0.331451	0.0954863	0.349674	1.5788	0.322393	9.73e-07	9.05e-05
Plce1	768.9	-1.01611	0.284567	-3.57073	0.000355994	0.160062	0.549724	0.202204	0.00655453	0.0458434	0.926024	0.201093	4.13e-06	0.000299356
Mgat5b	1518.33	0.864868	0.240916	3.58991	0.00033079	0.160062	-0.315102	0.170244	0.0641864	0.270709	-0.755002	0.170321	9.3e-06	0.000532623
Mmp3	29.1465	-7.12893	2.00531	-3.55502	0.000377955	0.160062	3.274	1.47314	0.0262519	0.141947	5.72785	1.458	8.55e-05	0.00274011
Gm4070	256.303	-2.18272	0.61777	-3.53323	0.000410509	0.164895	1.52463	0.441215	0.000549217	0.00526972	2.38955	0.438819	5.17e-08	1.12e-05
1700110I01Rik	56.2973	3.24471	0.917309	3.5372	0.000404391	0.164895	-6.59444	0.858029	1.52e-14	5.51e-13	-0.17761	0.214258	0.407129	0.687396
Eftud2	3535.16	0.303744	0.0861427	3.52605	0.000421809	0.165399	-0.187668	0.0609682	0.00208307	0.0172067	-0.326844	0.0606653	7.14e-08	1.48e-05
0610040J01Rik	112.624	-0.962837	0.275812	-3.49092	0.000481361	0.184361	0.352299	0.197663	0.0746971	0.300621	0.554123	0.191866	0.00387612	0.0426221
Ifi35	190.56	-1.74049	0.503783	-3.45483	0.000550637	0.188926	0.652137	0.363598	0.0728822	0.295569	2.34909	0.355922	4.11e-11	3.85e-08
Pnkd	4793.99	0.48764	0.14079	3.4636	0.000533005	0.188926	-0.120676	0.0994708	0.225062	0.576001	-0.608546	0.099539	9.74e-10	5.12e-07
Bach1	692.547	-0.564513	0.163138	-3.46034	0.000539487	0.188926	0.31758	0.116958	0.00662093	0.0461505	0.61231	0.114953	1e-07	1.77e-05
2410131K14Rik	865.143	0.403684	0.116498	3.46515	0.000529927	0.188926	-0.805136	0.0831247	3.46e-22	2.04e-20	-0.293572	0.0795191	0.000222631	0.00563026
Zc3hav1	542.88	-1.29647	0.374766	-3.45942	0.000541345	0.188926	-1.01151	0.267829	0.000158917	0.00173243	1.7054	0.260584	5.97e-11	5.02e-08
Gpr84	50.0924	-1.9861	0.575963	-3.44831	0.000564107	0.189597	0.70763	0.423394	0.0946571	0.347703	2.0442	0.404951	4.46e-07	5.04e-05
Il1a	41.5317	-2.08706	0.607684	-3.43445	0.000593763	0.195574	0.651153	0.444262	0.142731	0.448345	1.90142	0.424813	7.61e-06	0.000469223
Zcchc18	8758.61	0.419316	0.122639	3.4191	0.000628282	0.195817	-0.113234	0.0867554	0.191821	0.528357	-0.308946	0.0866878	0.000365394	0.00795783
Tmem47	5179.54	-0.701428	0.20536	-3.4156	0.00063642	0.195817	0.604591	0.145276	3.16e-05	0.00040008	0.343118	0.145239	0.0181556	0.120858
Isg15	340.535	-2.84017	0.830069	-3.42161	0.00062251	0.195817	1.01805	0.595487	0.0873396	0.330994	4.35523	0.588307	1.33e-13	7.47e-10
Ednrb	2319.72	-0.710743	0.208234	-3.41319	0.000642063	0.195817	0.790933	0.147699	8.55e-08	1.66e-06	0.759322	0.147458	2.61e-07	3.47e-05
Serpina1b	71.5955	-4.88931	1.43495	-3.40731	0.000656064	0.196449	9.56666	1.29182	1.31e-13	4.4e-12	5.0871	1.33173	0.000133495	0.00384137
Runx1	84.5847	-1.68624	0.498856	-3.38022	0.00072427	0.209052	0.754539	0.361527	0.0368802	0.183206	1.66692	0.352212	2.22e-06	0.00017759
E130309D14Rik	995.063	0.406691	0.120476	3.37572	0.000736232	0.209052	-0.0357552	0.0850012	0.674015	0.897203	-0.466328	0.0851863	4.39e-08	9.95e-06
Dpysl2	8917.26	0.497469	0.147107	3.38169	0.000720407	0.209052	-0.203599	0.104035	0.050345	0.227817	-0.41226	0.103983	7.35e-05	0.00243261
Irgm1	1179.27	-1.96993	0.585315	-3.36559	0.000763789	0.210771	0.525688	0.415156	0.205426	0.548906	2.69254	0.413713	7.6e-11	5.82e-08
A2m	969.07	-2.38987	0.710401	-3.36412	0.000767882	0.210771	0.932044	0.503221	0.0640032	0.270063	2.46001	0.502329	9.72e-07	9.05e-05
Nfkbie	119.421	-0.979542	0.291628	-3.35888	0.000782592	0.211287	0.656512	0.212025	0.00195888	0.016301	0.882375	0.206688	1.96e-05	0.000925604
Tcf7l2	276.435	-0.981737	0.294092	-3.33819	0.000843255	0.21836	0.820798	0.208162	8.04e-05	0.00094029	0.326587	0.208628	0.117489	0.363115
Bin2	260.592	-1.16717	0.3497	-3.33764	0.000844944	0.21836	0.305035	0.250832	0.223949	0.574136	1.30753	0.245812	1.04e-07	1.83e-05
Milr1	29.8687	-1.82856	0.549363	-3.32852	0.000873095	0.21836	0.94298	0.418664	0.0242998	0.133426	2.02772	0.392384	2.37e-07	3.3e-05
Ckmt1	5069.56	0.406483	0.122377	3.32155	0.000895185	0.21836	0.165642	0.0865085	0.0555248	0.244951	-0.417972	0.0866441	1.41e-06	0.000122729
Map6	3579.67	0.338112	0.101773	3.32222	0.000893044	0.21836	-0.142281	0.0720497	0.0482954	0.221731	-0.297493	0.0718115	3.43e-05	0.00139913
Mamdc2	211.2	-1.30102	0.391926	-3.31956	0.000901601	0.21836	2.18847	0.281623	7.79e-15	2.93e-13	1.0845	0.284631	0.000138852	0.00394194
P2ry13	436.879	-0.973287	0.29255	-3.3269	0.000878168	0.21836	0.304705	0.208067	0.143069	0.448933	0.753868	0.205974	0.000252207	0.00618035
Gbp3	839.793	-2.28859	0.692946	-3.3027	0.000957601	0.220587	0.438839	0.492334	0.372744	0.727834	3.35527	0.489643	7.26e-12	1.22e-08
Piezo2	90.5557	-1.4386	0.435421	-3.30393	0.000953406	0.220587	0.601636	0.319677	0.0598346	0.257924	1.77059	0.306941	8e-09	2.32e-06
Prph	53.3391	1.71769	0.521647	3.29282	0.00099188	0.220587	0.391822	0.347893	0.26005	0.615858	-1.92435	0.390616	8.37e-07	8.01e-05
Ly86	537.153	-1.3458	0.406597	-3.30992	0.000933228	0.220587	0.620609	0.289069	0.0317996	0.163821	1.41411	0.287347	8.6e-07	8.18e-05
Cd38	345.706	-0.824104	0.250829	-3.28552	0.00101795	0.220587	0.332581	0.178521	0.0624653	0.265134	0.521314	0.176409	0.00312523	0.0366899
Tom1l2	10476.4	0.254495	0.0772641	3.29384	0.000988296	0.220587	0.0022656	0.0546249	0.966917	0.990415	-0.352198	0.0546147	1.13e-10	8.25e-08
Sgpl1	1887.68	-0.51683	0.156585	-3.30063	0.000964674	0.220587	0.227687	0.111378	0.0409263	0.197559	0.616185	0.110481	2.44e-08	6.05e-06
Slc43a3	111.863	-2.09466	0.637041	-3.2881	0.00100865	0.220587	1.56924	0.457275	0.000599753	0.00570275	1.9381	0.454264	1.99e-05	0.000931332
Atp5sl	893.748	0.383422	0.116999	3.27712	0.0010487	0.2243	-0.1231	0.0829361	0.137736	0.437947	-0.340244	0.0823499	3.6e-05	0.00145381
H2-T23	1190.27	-1.49252	0.45606	-3.27264	0.00106548	0.224677	0.956133	0.323558	0.00312607	0.024395	1.96569	0.322701	1.12e-09	5.53e-07
Fgfr1op2	3203.21	0.333141	0.101897	3.2694	0.00107775	0.224677	-0.11326	0.0720178	0.115797	0.395875	-0.412449	0.0719258	9.79e-09	2.75e-06
Chrm4	681.844	0.808369	0.248651	3.25102	0.0011499	0.236722	-0.283435	0.175279	0.105868	0.374464	-0.869266	0.175822	7.65e-07	7.56e-05
Nron	4.17556	6.93968	2.14035	3.24231	0.00118564	0.241065	-5.24026	1.67338	0.00173886	0.0146812	-2.13729	1.32471	0.106656	0.342925
Tom1	851.55	1.0539	0.327552	3.21752	0.00129305	0.250533	0.400621	0.230966	0.0828208	0.321061	-0.994453	0.232754	1.93e-05	0.000919011
Ccl12	83.8315	-3.20307	0.992782	-3.22636	0.00125377	0.250533	1.21689	0.725447	0.0934572	0.345276	4.20551	0.707038	2.71e-09	9.75e-07
Pianp	4036.7	0.404539	0.125644	3.21973	0.0012831	0.250533	0.0908413	0.0888214	0.30643	0.667949	-0.415338	0.0889251	3e-06	0.000230803
Chn2	851.22	-1.11347	0.345452	-3.22324	0.00126751	0.250533	0.297044	0.244226	0.223884	0.574063	0.371121	0.243742	0.127859	0.380675
Itgav	2116.75	-0.767959	0.2395	-3.20651	0.00134355	0.25729	0.437404	0.169731	0.00996503	0.0645219	0.736323	0.169286	1.36e-05	0.000697925
H2-Q6	206.343	-9.04115	2.82345	-3.20217	0.00136399	0.258201	-2.97778	1.82414	0.102589	0.366402	2.75609	1.80642	0.127079	0.379187
Oas3	125.541	-3.07618	0.9623	-3.19669	0.00139013	0.26016	2.13128	0.703224	0.00243962	0.0198591	4.55373	0.693313	5.1e-11	4.52e-08
Gbp4	185.43	-1.94761	0.611662	-3.18413	0.00145192	0.264911	0.859409	0.43697	0.0492123	0.224582	2.05964	0.432572	1.92e-06	0.000158666
H2-DMb1	57.0936	-1.66207	0.522374	-3.18177	0.00146377	0.264911	-0.278722	0.376858	0.459546	0.791082	1.39802	0.352711	7.38e-05	0.00243261
Sdk2	934.384	0.735593	0.230888	3.18593	0.00144289	0.264911	-1.12662	0.164257	6.94e-12	2.04e-10	-0.190613	0.161488	0.237857	0.529463
Erap1	523.875	-0.917894	0.288809	-3.17821	0.00148187	0.265271	0.337601	0.206845	0.102649	0.366402	1.34456	0.203663	4.06e-11	3.85e-08
Trim34a	260.604	-2.04064	0.643038	-3.17343	0.00150649	0.266779	-0.653558	0.461414	0.156651	0.47214	2.80727	0.448481	3.86e-10	2.39e-07
Olfml3	954.114	-0.871734	0.275426	-3.16504	0.00155062	0.271672	0.0735012	0.195814	0.707391	0.914317	1.02794	0.194062	1.18e-07	2.02e-05
Spn	30.1548	-2.31763	0.733742	-3.15864	0.00158505	0.271799	1.07651	0.543441	0.0476012	0.219612	2.31201	0.521816	9.39e-06	0.000536044
Rnf122	144.503	-1.5157	0.48065	-3.15343	0.00161364	0.271799	-0.220612	0.341559	0.518345	0.827712	1.04552	0.333654	0.00172703	0.0241684
Efnb2	1562.9	0.689419	0.218672	3.15276	0.00161736	0.271799	-0.376085	0.154753	0.0150896	0.0910506	-0.459043	0.15439	0.00294653	0.0353563
Agbl4	238.951	0.679519	0.215532	3.15276	0.00161736	0.271799	-0.939583	0.154614	1.22e-09	2.91e-08	-0.361885	0.146639	0.0135921	0.0997429
Tmod3	1022.14	-0.551549	0.175869	-3.13613	0.00171194	0.273727	0.614367	0.125011	8.9e-07	1.48e-05	0.411906	0.124685	0.000954593	0.0158463
Myo1e	754.443	-0.627326	0.199747	-3.1406	0.00168602	0.273727	0.190483	0.142671	0.181837	0.511912	0.736878	0.140575	1.59e-07	2.51e-05
Elk3	454.273	-0.755496	0.240014	-3.14771	0.00164555	0.273727	0.321422	0.171555	0.0609888	0.26105	0.764437	0.169055	6.13e-06	0.000407933
Nr4a1	1636.86	1.2754	0.406598	3.13675	0.00170829	0.273727	-1.19151	0.287415	3.39e-05	0.000425597	-1.19939	0.287138	2.95e-05	0.00126495
B3gnt5	47.6092	-1.9576	0.623131	-3.14155	0.00168055	0.273727	0.462792	0.451055	0.304882	0.667511	1.72019	0.434122	7.42e-05	0.00243916
Elfn2	4647.24	0.569128	0.181784	3.1308	0.00174332	0.276065	-0.0243331	0.128465	0.849769	0.962094	-0.645968	0.128587	5.07e-07	5.47e-05
Mmp17	6556.38	0.379453	0.121356	3.12678	0.00176731	0.277199	-0.0991977	0.0858788	0.248054	0.601526	-0.247446	0.0857646	0.00391194	0.0428759
Tlr3	804.403	-0.931318	0.298354	-3.12152	0.00179923	0.279542	0.521043	0.211845	0.0139114	0.0855236	0.868655	0.210859	3.8e-05	0.00149839
0610037L13Rik	958.762	0.378768	0.121515	3.11706	0.00182667	0.281154	-1.33188	0.0865768	2.1e-53	3.89e-51	-0.363479	0.0814343	8.06e-06	0.000486625
Hist1h2br	11.1567	3.23722	1.04069	3.11065	0.00186678	0.284666	0.28575	0.572045	0.61741	0.875466	-3.28466	0.874155	0.000171602	0.00463966
Msn	2095.64	-1.2183	0.392899	-3.10081	0.00192994	0.291598	0.313765	0.278308	0.259573	0.615116	1.49888	0.277656	6.73e-08	1.42e-05
Gsg1l	1103.48	1.04076	0.335935	3.0981	0.00194764	0.291598	-0.285147	0.237606	0.230107	0.582101	-0.638756	0.237579	0.00717514	0.064561
Tap2	559.431	-1.03426	0.338659	-3.05399	0.0022582	0.293577	0.291494	0.241284	0.227009	0.57825	1.27673	0.238835	9.01e-08	1.67e-05
Socs3	245.481	-3.05855	1.00328	-3.04854	0.00229956	0.293577	0.616359	0.71306	0.387376	0.739495	3.18593	0.708365	6.87e-06	0.000438272
Siglec5	59.2868	-1.54904	0.5044	-3.07104	0.00213311	0.293577	1.34017	0.370976	0.0003032	0.00309994	1.62256	0.364435	8.5e-06	0.000502225
Slc16a1	2396.97	-0.741081	0.242246	-3.05921	0.00221921	0.293577	0.287862	0.171593	0.0934276	0.345237	0.676064	0.171149	7.81e-05	0.00254336
Bst2	560.534	-2.19177	0.70858	-3.09318	0.00198022	0.293578	0.943014	0.505075	0.0618907	0.263381	3.56536	0.501619	1.18e-12	2.48e-09
Fcgr4	54.7465	-2.72574	0.891923	-3.05603	0.00224291	0.293578	1.11479	0.669977	0.0961294	0.351312	4.05381	0.638742	2.2e-10	1.43e-07
B230217C12Rik	799.701	0.571312	0.187305	3.05018	0.00228707	0.293578	0.163629	0.131569	0.213621	0.561554	-0.79915	0.133227	1.99e-09	7.99e-07
Iigp1	505.189	-2.54135	0.832688	-3.05198	0.00227336	0.293578	1.02686	0.591491	0.0825533	0.32043	3.23457	0.589146	4.01e-08	9.38e-06
Parp3	380.012	-1.77045	0.573738	-3.08582	0.00202992	0.293578	0.75487	0.408324	0.0645005	0.271587	2.10975	0.405672	1.99e-07	2.93e-05
Alox12b	181.743	1.25462	0.408807	3.06897	0.00214801	0.293578	-0.34182	0.286248	0.232423	0.585235	-1.34392	0.290372	3.69e-06	0.000273484
Itgam	1205.56	-1.04818	0.343029	-3.05565	0.00224571	0.293578	0.189989	0.243182	0.434648	0.774363	1.0718	0.242161	9.6e-06	0.000546031
Cdk1	25.2123	-2.71572	0.884677	-3.06972	0.00214256	0.293578	1.97898	0.664693	0.00290815	0.0230556	2.8349	0.64938	1.27e-05	0.000666367
Hdac11	4732.36	0.405381	0.131625	3.07982	0.00207128	0.293578	-0.246083	0.0930913	0.00820639	0.0548101	-0.400777	0.0929486	1.62e-05	0.000797048
Kif1a	51615	0.292415	0.0947282	3.08688	0.00202267	0.293578	-0.120713	0.0669886	0.0715474	0.292653	-0.285679	0.0669716	1.99e-05	0.000932015
C3	1357.62	-3.87318	1.26621	-3.05888	0.00222163	0.293578	2.24148	0.896081	0.0123694	0.0778591	3.67886	0.895774	4.01e-05	0.00155261
Etv6	622.793	-0.46861	0.1537	-3.04885	0.00229719	0.293578	-0.022117	0.109867	0.840458	0.959029	0.369593	0.107108	0.000559255	0.0107111
Myh8	89.9264	0.916267	0.298278	3.07186	0.00212729	0.293578	0.0111344	0.211387	0.957992	0.987565	-0.554115	0.214449	0.00976908	0.0796814
Nrarp	626.324	0.826137	0.268706	3.0745	0.00210857	0.293578	-0.140371	0.190455	0.461105	0.791594	-0.378592	0.190101	0.0464225	0.215494
Fitm2	841.678	0.365416	0.119693	3.05294	0.00226611	0.293578	-1.56879	0.0865203	1.78e-73	5.41e-71	-0.125194	0.0779816	0.108399	0.34641
Ddx58	812.049	-1.7434	0.573861	-3.03801	0.00238145	0.297122	0.59583	0.407878	0.144069	0.450494	2.72805	0.405704	1.77e-11	2.12e-08
Gbe1	377.064	-0.62923	0.207001	-3.03974	0.00236784	0.297122	0.170504	0.148669	0.251434	0.606371	0.644579	0.144996	8.77e-06	0.000514373
Stat2	1672.6	-0.985527	0.324262	-3.03929	0.00237135	0.297122	0.205459	0.230027	0.371754	0.72693	1.37911	0.229016	1.72e-09	7.43e-07
Cchcr1	138.281	-0.845725	0.278649	-3.03509	0.00240467	0.297763	-0.289247	0.202436	0.153053	0.466866	0.851242	0.188695	6.45e-06	0.00042138
Slfn5	544.383	-1.74757	0.580247	-3.01177	0.0025973	0.300109	1.96072	0.412664	2.02e-06	3.16e-05	2.11356	0.412122	2.92e-07	3.75e-05
Tceal6	1583.52	0.305306	0.101448	3.00947	0.00261706	0.300109	-0.0899203	0.0718391	0.210683	0.557664	-0.314961	0.0714785	1.05e-05	0.000585714
Rps12	2123.97	-0.915244	0.30406	-3.01008	0.0026118	0.300109	2.25225	0.215521	1.46e-25	1.07e-23	0.823777	0.216162	0.000138448	0.00394194
Spata13	880.049	-0.893571	0.296296	-3.0158	0.00256298	0.300109	0.529609	0.210044	0.0116883	0.0740395	0.649292	0.209426	0.001933	0.0260963
Irf7	728.348	-2.93657	0.971726	-3.02201	0.00251102	0.300109	0.993018	0.691329	0.150891	0.463741	4.66466	0.687761	1.18e-11	1.53e-08
Ifit1	970.251	-2.77301	0.920638	-3.01205	0.00259488	0.300109	1.09865	0.653687	0.0928216	0.343635	4.32645	0.651518	3.12e-11	3.29e-08
Pitpnm3	2240.04	0.507759	0.169001	3.00446	0.00266051	0.300109	0.0723739	0.11931	0.544115	0.840305	-0.631479	0.119669	1.31e-07	2.17e-05
Apol9a	28.4362	-4.38439	1.45608	-3.01108	0.00260319	0.300109	1.81711	1.13162	0.108327	0.37997	5.63204	1.0745	1.59e-07	2.51e-05
Gm5431	62.7132	-2.23173	0.742259	-3.00667	0.00264125	0.300109	1.01362	0.541704	0.0613224	0.26177	2.67645	0.527083	3.82e-07	4.58e-05
Lamp2	3645.78	-0.73942	0.245571	-3.01103	0.00260365	0.300109	0.201017	0.173921	0.247765	0.601526	0.873554	0.173517	4.79e-07	5.27e-05
Mob1a	895.455	-0.611678	0.203042	-3.01257	0.00259043	0.300109	-1.51987	0.14459	7.64e-26	5.66e-24	0.51832	0.138465	0.00018159	0.00486794
Ctsw	11.8447	-2.53633	0.83873	-3.02402	0.00249444	0.300109	0.795836	0.622223	0.20089	0.543545	1.978	0.577703	0.00061727	0.0115721
Npas3	654.943	-0.454055	0.151106	-3.00488	0.00265681	0.300109	0.108042	0.107814	0.316289	0.677255	0.31168	0.105818	0.00322493	0.0376765
Gm6548	301.474	-1.72348	0.577233	-2.98576	0.00282875	0.304488	1.76008	0.413514	2.08e-05	0.000273128	2.47345	0.411382	1.83e-09	7.5e-07
Bnip2	1121.32	-0.35295	0.117808	-2.99598	0.00273567	0.304488	0.427369	0.0842602	3.94e-07	6.94e-06	0.349424	0.0834846	2.85e-05	0.00123462
Pim1	104.565	-1.59429	0.533168	-2.99022	0.00278778	0.304488	0.695759	0.382948	0.0692402	0.286433	1.52618	0.376288	4.99e-05	0.00181596
Pde3b	538.502	-0.568279	0.190254	-2.98696	0.0028177	0.304488	0.233115	0.135917	0.0863211	0.329082	0.504127	0.133784	0.000164422	0.00451558
Aloxe3	299.376	0.81172	0.271336	2.99157	0.00277547	0.304488	-1.32307	0.192718	6.64e-12	1.95e-10	-0.646798	0.186682	0.000530822	0.0103505
Gm11711	12.571	2.59373	0.867695	2.98922	0.00279693	0.304488	-0.348304	0.563714	0.536658	0.837119	-2.24012	0.660106	0.000689882	0.0124482
8430408G22Rik	44.581	3.11397	1.03981	2.99474	0.00274678	0.304488	-0.783982	0.735142	0.286227	0.646706	-1.44399	0.739783	0.050949	0.227006
Parp9	412.708	-1.61034	0.541052	-2.97631	0.00291738	0.311989	0.376145	0.386066	0.329906	0.689696	2.38895	0.381906	3.97e-10	2.39e-07
S1pr3	1088.13	-2.70376	0.909917	-2.97144	0.00296409	0.314939	0.881266	0.644073	0.171228	0.495502	2.68975	0.643343	2.9e-05	0.00124695
Mapk8ip3	18897.7	0.237888	0.0804524	2.95687	0.00310776	0.320584	-0.0814776	0.0569026	0.152178	0.465844	-0.272443	0.0568551	1.65e-06	0.000141194
Mapk8ip2	11129	0.272533	0.0923693	2.95047	0.00317294	0.320584	-0.443512	0.0653531	1.15e-11	3.3e-10	-0.283678	0.0651465	1.33e-05	0.000684678
Ms4a4b	16.0873	-4.3912	1.48656	-2.95393	0.00313755	0.320584	0.1628	1.0937	0.88167	0.971414	4.00509	0.992021	5.41e-05	0.00192072
Pou4f1	4.09321	-6.0384	2.04468	-2.95323	0.00314464	0.320584	1.7412	1.24855	0.163143	0.482778	1.61416	1.24097	0.193351	0.476304
Rtp4	408.479	-2.34211	0.793276	-2.95246	0.00315254	0.320584	1.08568	0.566668	0.0553775	0.244422	3.82696	0.562106	9.88e-12	1.51e-08
Trim25	737.565	-1.29002	0.436772	-2.95353	0.00314167	0.320584	0.573405	0.310462	0.064756	0.272343	1.78316	0.308754	7.68e-09	2.27e-06
Rhot2	2330.38	0.310856	0.105343	2.95089	0.00316864	0.320584	-0.122909	0.0744794	0.0988937	0.357769	-0.377881	0.0742878	3.64e-07	4.48e-05
Rab3a	11599	0.337453	0.114321	2.95181	0.00315918	0.320584	-0.0689618	0.080845	0.393652	0.743404	-0.347058	0.0808157	1.75e-05	0.000849698
Pnpt1	856.377	-0.407794	0.138495	-2.94447	0.0032351	0.322902	0.0114911	0.0990799	0.90767	0.975575	0.400756	0.0968363	3.5e-05	0.0014182
Tbc1d22b	1726.27	0.287429	0.0975758	2.9457	0.00322225	0.322902	-0.147385	0.0693072	0.0334583	0.170554	-0.210129	0.0685924	0.00218805	0.0286437
Fcgr3	494.771	-1.12402	0.382009	-2.94239	0.00325692	0.323122	-0.0664367	0.271342	0.806576	0.950496	1.05371	0.268639	8.77e-05	0.00279012
Stat1	2790.65	-1.58893	0.540833	-2.93793	0.00330415	0.325477	0.290697	0.382997	0.447849	0.78294	2.48806	0.382297	7.61e-11	5.82e-08
Arpc1b	728.704	-0.996792	0.339883	-2.93275	0.00335971	0.325477	0.201688	0.241682	0.403989	0.75145	1.23287	0.239726	2.71e-07	3.53e-05
Igsf21	712.495	0.752912	0.256632	2.93382	0.00334815	0.325477	-0.255106	0.181617	0.160128	0.478002	-0.508245	0.181331	0.0050652	0.0510615
Gdf1	245.13	10.2103	3.48024	2.93379	0.00334849	0.325477	-11.1302	2.59759	1.83e-05	0.000242587	-0.671753	2.31562	0.771743	0.909314
Serpinf2	127.616	-3.19514	1.09628	-2.91452	0.00356242	0.330188	1.49967	0.785146	0.0561262	0.246765	3.72125	0.778389	1.75e-06	0.000147779
S100a11	214.283	-1.49172	0.511915	-2.91399	0.00356836	0.330188	0.312657	0.3656	0.392446	0.742295	1.64364	0.36037	5.09e-06	0.000349846
Sash3	90.8822	-1.26394	0.433759	-2.91392	0.00356918	0.330188	0.575756	0.312139	0.0651029	0.273382	1.06659	0.305374	0.000478104	0.00965164
Ttk	13.5376	-2.27047	0.779756	-2.91176	0.00359394	0.330188	1.25835	0.583255	0.0309703	0.161076	1.82535	0.559656	0.00110801	0.0176786
Flywch1	4695.06	0.42744	0.146266	2.92234	0.00347415	0.330189	-0.24561	0.103363	0.0174926	0.102414	-0.565486	0.10333	4.43e-08	9.95e-06
Prkcz	6454.72	0.283677	0.0975681	2.90747	0.00364363	0.330189	-0.0816668	0.0689876	0.236496	0.589531	-0.360911	0.0689275	1.64e-07	2.56e-05
Mpp2	5440.94	0.434615	0.149453	2.90804	0.00363699	0.330189	0.0860346	0.105619	0.415318	0.760147	-0.533204	0.105742	4.59e-07	5.12e-05
Hrk	2358.14	0.624684	0.215225	2.90247	0.00370228	0.330189	0.160564	0.151966	0.290703	0.650165	-0.765178	0.152432	5.17e-07	5.48e-05
Irf8	331.276	-1.44477	0.497871	-2.9019	0.00370908	0.330189	0.4334	0.354409	0.221375	0.571292	1.59335	0.351326	5.75e-06	0.000384352
Mlst8	1092.61	0.329507	0.112978	2.91657	0.003539	0.330189	-0.0801066	0.0799257	0.316217	0.677255	-0.359179	0.079626	6.46e-06	0.00042138
Plek	923.316	-1.24491	0.428328	-2.90644	0.00365565	0.330189	0.379781	0.303701	0.211114	0.558143	1.34279	0.302579	9.09e-06	0.000523739
Chi3l1	489.584	-1.25254	0.428444	-2.92346	0.00346162	0.330189	1.14449	0.304412	0.000170128	0.00184233	1.19948	0.303763	7.86e-05	0.00255275
Cdk2	100.063	-1.01634	0.349187	-2.91059	0.0036075	0.330189	0.556008	0.253093	0.0280308	0.148927	0.942273	0.246244	0.00012993	0.00377904
Cdr1	534.393	3.46871	1.19297	2.90764	0.0036417	0.330189	-1.9501	0.843462	0.0207767	0.117536	-2.276	0.843397	0.00696288	0.0633501
Bfsp2	131.296	-1.40109	0.482429	-2.90425	0.0036814	0.330189	0.362508	0.341396	0.288307	0.648094	0.633674	0.338283	0.0610402	0.251311
Lgals3bp	3493.46	-1.81596	0.626538	-2.8984	0.00375067	0.332096	0.688358	0.44367	0.120779	0.405455	3.23067	0.443054	3.06e-13	1.03e-09
Gm20878	165.942	-3.87141	1.33666	-2.89632	0.00377564	0.33241	-6.84171	0.57049	3.88e-33	4.09e-31	-0.385216	0.274573	0.160627	0.431699
Sypl2	105.552	1.0598	0.36611	2.89475	0.00379459	0.33241	-0.392609	0.254877	0.123467	0.411013	-1.15529	0.259493	8.5e-06	0.000502225
Slc13a5	250.104	0.757618	0.262483	2.88636	0.0038973	0.333404	0.0371281	0.184093	0.840166	0.959016	-0.803282	0.187148	1.77e-05	0.000853373
Ifitm3	1192.68	-1.64852	0.570677	-2.88871	0.00386825	0.333404	0.595683	0.405308	0.141642	0.445709	2.96568	0.403522	1.99e-13	8.37e-10
Parp14	511.849	-1.954	0.677163	-2.88556	0.00390716	0.333404	0.59239	0.481514	0.218598	0.567545	2.75791	0.478626	8.31e-09	2.37e-06
Nfkb2	159.393	-1.19454	0.413268	-2.89049	0.00384647	0.333404	0.438527	0.29815	0.141338	0.445214	1.47682	0.291011	3.88e-07	4.58e-05
Gm5124	570.245	0.570542	0.197302	2.89172	0.00383137	0.333404	-0.430743	0.140239	0.00212998	0.0175537	-0.304138	0.138408	0.0279919	0.158508
Ccdc92	1815.61	0.320128	0.111192	2.87905	0.00398877	0.338614	-0.02884	0.0785272	0.713424	0.916595	-0.420068	0.0785587	8.93e-08	1.67e-05
Mx2	167.615	-2.34075	0.813674	-2.87677	0.00401772	0.338839	1.73487	0.587021	0.00312284	0.0243804	3.5336	0.580933	1.18e-09	5.53e-07
Mnda	82.9071	-3.20992	1.11717	-2.87325	0.00406269	0.338839	0.780094	0.812323	0.336892	0.696268	4.25187	0.790067	7.38e-08	1.5e-05
Cd180	216.441	-2.081	0.726082	-2.86607	0.00415602	0.338839	0.179474	0.517964	0.728968	0.923288	2.49701	0.511227	1.04e-06	9.49e-05
Etv4	222.897	0.779464	0.271573	2.87018	0.00410234	0.338839	-0.342399	0.190128	0.0717199	0.29284	-0.933105	0.19167	1.13e-06	0.000102435
Fam46c	247.311	-1.35389	0.472174	-2.86737	0.00413903	0.338839	-1.13662	0.337552	0.00075924	0.00702551	1.49373	0.325489	4.45e-06	0.000317405
Esyt3	140.409	0.967161	0.337083	2.86921	0.00411501	0.338839	-0.592328	0.237738	0.0127199	0.0795627	-0.827265	0.236427	0.000466959	0.00950723
Crym	4915.66	0.601379	0.209688	2.86796	0.00413125	0.338839	-0.638403	0.148435	1.7e-05	0.000226298	-0.129544	0.148068	0.381631	0.667519
Sik1	611.141	1.08728	0.378536	2.87234	0.00407439	0.338839	-0.798594	0.267742	0.00285714	0.0227518	-0.805338	0.267002	0.00255943	0.0319644
Samd9l	536.443	-1.69074	0.590592	-2.86279	0.00419927	0.33891	0.505807	0.420312	0.228817	0.580147	2.53951	0.417333	1.16e-09	5.53e-07
Snx20	36.2026	-1.36936	0.478266	-2.86318	0.00419415	0.33891	0.592827	0.348037	0.0885042	0.333364	1.01383	0.334309	0.00242444	0.0307567
Zc3h10	412.156	0.447595	0.156429	2.86133	0.00421863	0.33891	-0.299487	0.111712	0.00734297	0.05005	-0.248665	0.109119	0.0226761	0.139605
Glrx2	1986.92	0.2783	0.0973275	2.85942	0.00424414	0.339304	-0.18291	0.0688224	0.00786739	0.053	-0.361681	0.0684291	1.25e-07	2.13e-05
Faim2	13475.2	0.566731	0.198521	2.85477	0.00430681	0.340901	-0.00440663	0.14034	0.974951	0.993132	-0.728351	0.140395	2.13e-07	3.06e-05
Arhgdib	375.79	-1.33744	0.468906	-2.85226	0.00434102	0.340901	-0.167534	0.333638	0.615567	0.87465	1.48111	0.329474	6.94e-06	0.000441194
Tox2	584.61	0.473346	0.16603	2.85097	0.0043586	0.340901	-1.07434	0.117559	6.32e-20	3.43e-18	-0.539832	0.113517	1.98e-06	0.00016254
Slco2b1	905.295	-0.787085	0.275721	-2.85465	0.00430849	0.340901	0.317622	0.195661	0.10452	0.371085	0.703324	0.194644	0.000302228	0.00707417
Sst	3063.76	0.680033	0.238582	2.85031	0.0043676	0.340901	-0.728141	0.168756	1.6e-05	0.000213818	-0.541218	0.168423	0.00131157	0.019873
Elf1	407.441	-0.608185	0.213572	-2.84768	0.00440385	0.342093	0.276378	0.153148	0.0711293	0.291564	0.647285	0.150253	1.65e-05	0.000808668
Col27a1	756.07	-1.84432	0.647992	-2.8462	0.00442442	0.342093	0.985756	0.459046	0.0317611	0.163811	1.78964	0.458308	9.43e-05	0.00296099
Nfe2l2	763.404	-0.765358	0.26911	-2.84403	0.00445463	0.342819	0.235645	0.191262	0.217928	0.566928	0.764629	0.189777	5.6e-05	0.00195967
Ddx25	1074.32	0.374523	0.131858	2.84034	0.00450653	0.344171	-0.145978	0.0934044	0.118086	0.400022	-0.334606	0.0928877	0.000315452	0.00729482
Pnpla6	1838.24	0.230141	0.081041	2.83981	0.00451399	0.344171	0.100227	0.057581	0.0817477	0.318138	-0.187144	0.0573602	0.00110389	0.0176318
Parp10	288.841	-1.43292	0.5051	-2.8369	0.00455541	0.345729	0.358008	0.362063	0.322761	0.682877	2.21315	0.356225	5.21e-10	2.83e-07
Dnajb1	1550.14	0.533371	0.188597	2.8281	0.00468257	0.35092	-0.212217	0.133148	0.110971	0.385548	-0.658705	0.133248	7.68e-07	7.56e-05
Ly6k	10.8691	-3.65622	1.29378	-2.826	0.00471331	0.35092	4.74479	1.15111	3.76e-05	0.000467883	3.78089	1.1621	0.00113997	0.018071
Psme2	660.232	-0.548756	0.194202	-2.8257	0.00471769	0.35092	0.134143	0.138946	0.334327	0.694565	0.677555	0.136469	6.87e-07	7.06e-05
Slmo1	734.029	0.474805	0.168167	2.8234	0.00475167	0.35092	-0.254612	0.118588	0.0317907	0.163821	-0.578512	0.118421	1.03e-06	9.49e-05
Rpl34-ps1	917.538	-3.72939	1.32053	-2.82417	0.00474038	0.35092	13.4297	1.19021	1.58e-29	1.4e-27	3.62532	1.30934	0.00562622	0.0548451
Tesk2	202.052	-0.567012	0.200467	-2.82845	0.00467733	0.35092	0.304719	0.143953	0.0342775	0.173496	0.35813	0.140499	0.0108037	0.0854701
Pdpn	759.229	-1.00181	0.355044	-2.82164	0.00477786	0.351279	1.03205	0.252128	4.25e-05	0.000525849	1.05405	0.251644	2.81e-05	0.00122397
Rpusd1	959.987	0.435921	0.154754	2.81685	0.00484969	0.351848	-0.196736	0.108952	0.0709636	0.291285	-0.639007	0.109135	4.76e-09	1.57e-06
Osmr	599.772	-1.78009	0.631653	-2.81814	0.00483023	0.351848	0.533894	0.447617	0.232968	0.58567	1.71567	0.446302	0.000120956	0.00355997
Prrx1	338.844	-0.746474	0.264859	-2.81838	0.00482673	0.351848	0.136388	0.189222	0.471042	0.797207	0.691406	0.185744	0.000197377	0.00519194
Gm13139	163.733	-0.895332	0.318857	-2.80795	0.00498584	0.360139	0.802599	0.230419	0.000495429	0.00482068	0.96639	0.227102	2.09e-05	0.000970804
Rsad2	335.956	-2.1606	0.771232	-2.80149	0.00508673	0.365405	0.726284	0.549039	0.185892	0.518931	2.88054	0.545279	1.27e-07	2.14e-05
Cntf	90.1563	-1.6308	0.582336	-2.80045	0.00510312	0.365405	1.53427	0.416804	0.000232298	0.00244186	1.1987	0.41658	0.0040087	0.0435572
Gimap4	37.6217	-1.99943	0.71678	-2.78947	0.00527948	0.376397	0.501732	0.528518	0.342459	0.701785	2.28664	0.501237	5.07e-06	0.000349604
Irgq	3608.97	0.385285	0.138383	2.78419	0.00536616	0.376489	-0.0107078	0.0977709	0.912791	0.976241	-0.504904	0.0978663	2.48e-07	3.42e-05
Irgm2	463.137	-1.78185	0.639651	-2.78566	0.00534193	0.376489	-0.160028	0.454623	0.724837	0.9209	2.27689	0.450656	4.36e-07	5e-05
Adap1	3839.99	0.340981	0.122608	2.78107	0.00541793	0.376489	-0.0702834	0.086736	0.417759	0.761659	-0.32603	0.0866352	0.000167721	0.0045689
Gm3317	36.4697	-3.74026	1.34458	-2.78173	0.005407	0.376489	8.65381	1.21219	9.4e-13	2.93e-11	3.82733	1.31046	0.0034936	0.0397006
Gh	13.7354	6.59589	2.37162	2.78117	0.00541635	0.376489	-0.838461	1.53417	0.584705	0.862083	-4.55725	1.8159	0.0120853	0.091895
Shisa5	1757.93	-0.616155	0.221229	-2.78514	0.00535047	0.376489	-0.0835908	0.15732	0.595182	0.8649	1.04568	0.155896	1.98e-11	2.22e-08
Uba7	367.943	-1.42897	0.51451	-2.77735	0.00548049	0.379236	-0.353933	0.368032	0.336205	0.696048	2.24444	0.360934	5.02e-10	2.83e-07
Bub1	14.0003	-3.00053	1.08105	-2.77557	0.00551053	0.379719	2.01718	0.82122	0.014037	0.0860259	2.94443	0.798385	0.000226035	0.00569654
Traf1	46.6373	-1.63922	0.59107	-2.77332	0.0055488	0.380763	0.523608	0.43075	0.224148	0.574563	1.63072	0.413933	8.16e-05	0.00264014
Nyap1	2197.13	0.31865	0.11499	2.77111	0.00558655	0.381763	0.0307322	0.0813097	0.705456	0.913096	-0.355761	0.0813272	1.22e-05	0.000651252
Rps6ka1	553.973	-0.545925	0.197191	-2.76851	0.0056313	0.383231	0.0201077	0.141132	0.886706	0.971961	0.612621	0.138066	9.12e-06	0.000523739
Cflar	1485.45	-0.500027	0.180738	-2.76659	0.00566459	0.38391	0.626302	0.12845	1.08e-06	1.78e-05	0.54543	0.12807	2.05e-05	0.000958308
Rock1	1263.97	-0.270684	0.0979403	-2.76377	0.00571385	0.385662	0.162829	0.0697578	0.019585	0.112145	0.119014	0.0688267	0.0837758	0.300245
Cd53	363.983	-1.14491	0.414697	-2.76083	0.00576545	0.387556	0.21909	0.295078	0.457795	0.790528	1.179	0.29213	5.44e-05	0.00192072
Dgkh	115.299	1.04126	0.378125	2.75375	0.0058917	0.394433	-1.1256	0.268354	2.74e-05	0.000350598	-0.791564	0.260761	0.00240066	0.0306175
Ifi47	158.538	-2.47534	0.900241	-2.74965	0.00596599	0.396185	0.8668	0.644909	0.178928	0.507466	3.2847	0.637024	2.52e-07	3.44e-05
Dpy19l3	3537.64	-0.521428	0.189625	-2.74978	0.00596354	0.396185	0.788271	0.13426	4.33e-09	9.78e-08	0.386867	0.134273	0.00396175	0.0431969
Ifih1	474.197	-1.72039	0.626331	-2.74678	0.00601842	0.396253	0.093126	0.446087	0.834634	0.958112	2.64599	0.441744	2.1e-09	8.22e-07
Ect2	29.9537	-1.40229	0.510882	-2.74484	0.00605407	0.396253	0.78601	0.380091	0.0386445	0.189451	1.32954	0.362385	0.000243623	0.0060226
Ldb2	1363.42	0.543419	0.198015	2.74434	0.00606326	0.396253	-0.473055	0.140241	0.000743113	0.00689051	-0.363066	0.139497	0.00924983	0.0770895
Zbp1	144.269	-3.1592	1.14973	-2.74776	0.00600029	0.396253	1.40209	0.833181	0.0924119	0.342806	4.93079	0.819347	1.77e-09	7.43e-07
Syngr1	15701.1	0.368978	0.135013	2.7329	0.00627796	0.399196	0.0688209	0.0954708	0.470997	0.797207	-0.360406	0.0954809	0.000160236	0.0044368
Tmem173	180.035	-1.0597	0.387651	-2.73365	0.0062637	0.399196	0.325823	0.277265	0.239942	0.594602	0.98445	0.272466	0.000302548	0.00707417
Gm12250	90.259	-2.69175	0.984855	-2.73314	0.00627336	0.399196	1.44992	0.712875	0.0419608	0.201199	3.61482	0.702011	2.62e-07	3.47e-05
Pappa	88.9397	-1.74586	0.63801	-2.73641	0.00621132	0.399196	0.946753	0.462674	0.0407301	0.196877	2.24434	0.452922	7.22e-07	7.33e-05
Mt2	3073.93	-1.38328	0.505296	-2.73757	0.00618945	0.399196	0.835835	0.357545	0.0194024	0.111342	1.5036	0.357329	2.58e-05	0.00115725
Cd63	2306.53	-1.1169	0.408351	-2.73514	0.00623529	0.399196	0.49564	0.289004	0.0863467	0.329082	1.05086	0.288683	0.000272434	0.00653004
Id3	1002.94	-1.35534	0.495474	-2.73545	0.00622955	0.399196	0.816638	0.350609	0.0198486	0.11325	0.837999	0.350365	0.0167666	0.114976
Wisp2	36.3877	-2.87169	1.0578	-2.71477	0.00663218	0.400412	-0.333201	0.797729	0.676176	0.898346	3.84282	0.715288	7.77e-08	1.56e-05
Sema4f	1567.6	0.434313	0.159935	2.71556	0.00661647	0.400412	-0.0978565	0.112836	0.385809	0.737943	-0.605046	0.113049	8.7e-08	1.64e-05
Trim12c	408.903	-1.4049	0.517554	-2.71451	0.00663747	0.400412	1.0637	0.368783	0.00392205	0.0295274	1.93439	0.366802	1.34e-07	2.19e-05
Sez6l2	12774.4	0.328703	0.121041	2.71562	0.00661516	0.400412	-0.0414073	0.0855886	0.628532	0.879072	-0.372929	0.0855772	1.31e-05	0.000679376
Rtp1	17.3394	2.92248	1.0729	2.72391	0.00645143	0.400412	-0.551373	0.707366	0.435701	0.775255	-2.98692	0.799299	0.00018629	0.0049702
Caskin1	5774.28	0.389076	0.143067	2.71953	0.00653748	0.400412	-0.0369832	0.101082	0.71446	0.917193	-0.586632	0.101167	6.69e-09	2.05e-06
Ly6a	876.456	-1.24384	0.456355	-2.72561	0.00641834	0.400412	0.663462	0.32391	0.0405313	0.196392	1.68295	0.322719	1.84e-07	2.81e-05
Gbp9	180.179	-2.10626	0.771913	-2.72863	0.00635988	0.400412	-0.251348	0.551046	0.648298	0.888314	2.47844	0.541221	4.66e-06	0.000326141
2410018L13Rik	240.175	0.654747	0.240069	2.72733	0.0063849	0.400412	-0.866582	0.169077	2.97e-07	5.35e-06	-0.755139	0.165438	5.01e-06	0.000348336
Lyn	479.726	-0.927203	0.340771	-2.7209	0.00651041	0.400412	0.146991	0.242705	0.544757	0.840644	1.07767	0.239972	7.1e-06	0.000447412
Ostf1	612.198	-0.624862	0.229685	-2.72052	0.00651791	0.400412	0.488335	0.163625	0.0028406	0.0226302	0.604481	0.162447	0.000198364	0.00519357
Ggta1	384.334	-1.47707	0.543532	-2.71754	0.00657702	0.400412	0.794651	0.385465	0.0392514	0.191588	1.20037	0.384322	0.00178804	0.0247546
Fbxo10	1952.65	0.309121	0.113567	2.72194	0.00649009	0.400412	-0.0382892	0.0805004	0.634331	0.882434	-0.23364	0.0801845	0.00357086	0.0402692
Gm16432	7.47702	4.03258	1.47683	2.73056	0.00632263	0.400412	-5.79314	1.30579	9.14e-06	0.000127801	0.117794	0.605472	0.845746	0.942167
Arrdc4	524.159	-0.59081	0.217777	-2.71291	0.00666958	0.40088	0.153364	0.155349	0.323534	0.683306	0.55187	0.153044	0.00031102	0.00721611
2018-09-02	2497.49	-0.471537	0.173924	-2.71117	0.00670468	0.401525	0.247433	0.123362	0.0448829	0.211478	0.509704	0.12285	3.34e-05	0.00136783
Tap1	455.428	-1.74786	0.645172	-2.70913	0.00674597	0.401619	0.314202	0.459165	0.493791	0.812027	2.57422	0.455509	1.59e-08	4.19e-06
Gm9866	531.655	0.416882	0.153906	2.70869	0.00675502	0.401619	-0.773609	0.109999	2.02e-12	6.21e-11	-0.240034	0.105449	0.0228273	0.140204
Rap1gap2	6944.6	0.492313	0.18192	2.70621	0.00680569	0.402974	-0.249554	0.128622	0.0523548	0.234193	-0.52596	0.12859	4.31e-05	0.00164152
Pcdha2	2779.96	0.53562	0.197998	2.70518	0.00682676	0.402974	-3.95785	0.141393	2.04e-172	3.66e-169	-0.323329	0.133474	0.0154179	0.108648
9530082P21Rik	2203.45	0.389726	0.14417	2.70324	0.00686678	0.403889	-0.174454	0.101817	0.0866372	0.329376	-0.529773	0.101791	1.95e-07	2.9e-05
Tlr13	155.075	-1.37272	0.508115	-2.70158	0.006901	0.404458	0.442236	0.364114	0.224536	0.575127	1.53933	0.35796	1.71e-05	0.000834766
Zer1	7454.4	0.318022	0.117849	2.69855	0.00696426	0.406718	-0.424455	0.0833855	3.58e-07	6.37e-06	-0.282939	0.0831505	0.000667145	0.0121158
Trim56	467.103	-1.50453	0.558851	-2.69218	0.0070986	0.413098	-1.5876	0.395967	6.09e-05	0.00073013	1.21822	0.389763	0.00177473	0.0246286
Wwtr1	1003.11	-0.955266	0.355317	-2.68849	0.00717757	0.41383	0.452153	0.251873	0.0726283	0.295004	0.919397	0.251096	0.000250702	0.00616142
Casp8	168.851	-0.97954	0.364402	-2.68807	0.00718655	0.41383	0.439349	0.26268	0.094413	0.347375	1.16585	0.256772	5.62e-06	0.000379637
Pnmal1	2439.95	0.352509	0.131099	2.68887	0.00716946	0.41383	0.142836	0.0928233	0.123853	0.412071	-0.243449	0.0928368	0.00873307	0.0741408
Phactr1	11941	0.456107	0.16979	2.6863	0.00722491	0.41424	-0.239008	0.120041	0.0464746	0.21625	-0.56588	0.120031	2.42e-06	0.000190172
Cysltr1	40.3767	-1.29165	0.481403	-2.6831	0.00729429	0.41424	0.274822	0.353851	0.43736	0.775779	1.24214	0.331862	0.00018188	0.00486797
Mmp13	10.9724	-5.22457	1.94698	-2.68343	0.00728711	0.41424	3.25065	1.41173	0.021301	0.119934	3.18885	1.40859	0.0235828	0.143314
Tor4a	253.089	-1.02364	0.381412	-2.6838	0.00727897	0.41424	1.54202	0.273072	1.63e-08	3.45e-07	1.05361	0.273463	0.000116746	0.00349097
Ssfa2	2372.64	-0.56308	0.209956	-2.68189	0.00732073	0.414313	0.417895	0.148673	0.00494141	0.0359389	0.387088	0.148437	0.00911364	0.076337
Fbxo21	5211.38	0.198726	0.0742682	2.67579	0.0074553	0.41839	-0.0476234	0.0525267	0.364592	0.720812	-0.298036	0.052403	1.29e-08	3.45e-06
Plod2	385.157	-0.580506	0.216997	-2.67518	0.00746899	0.41839	0.318364	0.156348	0.0417252	0.200283	0.7939	0.15288	2.07e-07	3e-05
Fermt3	166.229	-0.966885	0.361312	-2.67604	0.00744983	0.41839	0.319759	0.259458	0.217796	0.566928	0.985133	0.253793	0.000103754	0.0031758
Palld	181.224	-1.01969	0.381773	-2.67092	0.00756428	0.418413	-0.340398	0.273823	0.21382	0.561557	1.08356	0.264462	4.18e-05	0.0016035
Frs3	411.668	0.349797	0.131013	2.66994	0.00758637	0.418413	0.052481	0.0927526	0.571518	0.855126	-0.345756	0.0929337	0.000198861	0.0051979
Orc5	668.764	0.335756	0.125565	2.67395	0.0074964	0.418413	-0.16797	0.0891867	0.0596527	0.257473	-0.28814	0.08802	0.00106198	0.0171743
Oip5	26.6359	-1.48666	0.556536	-2.67127	0.00755645	0.418413	0.781648	0.396623	0.0487515	0.22314	0.704511	0.390865	0.0714757	0.274458
Zfp354b	126.36	0.72446	0.271384	2.6695	0.00759642	0.418413	-0.374957	0.192131	0.0509892	0.230035	-0.570593	0.189979	0.00266937	0.0328392
Spock2	27536.4	0.345131	0.12952	2.66469	0.00770589	0.42171	-0.540332	0.091592	3.65e-09	8.32e-08	-0.37143	0.0915301	4.95e-05	0.00181528
AA467197	14.3679	-3.06933	1.15196	-2.66444	0.00771166	0.42171	1.16034	0.857589	0.176047	0.503533	2.95776	0.817536	0.000297009	0.00698738
Acvr1b	3762.96	0.25562	0.0959713	2.66351	0.0077331	0.42171	-0.470789	0.0680512	4.58e-12	1.36e-10	-0.193336	0.0673386	0.00409041	0.0441424
Mvp	384.897	-0.963175	0.361977	-2.66087	0.00779382	0.423619	0.455667	0.258181	0.0775781	0.308062	1.1512	0.255611	6.68e-06	0.00043072
Tmem123	677.507	-0.672249	0.253182	-2.6552	0.00792608	0.425194	0.327214	0.180079	0.0692074	0.286363	0.660245	0.178683	0.00021984	0.00557381
Dtx3l	572.516	-1.22867	0.462619	-2.65591	0.00790958	0.425194	0.33055	0.32938	0.315594	0.676435	1.9077	0.326648	5.21e-09	1.66e-06
Pnck	1564.45	0.665903	0.250703	2.65615	0.00790388	0.425194	-0.166059	0.177062	0.348316	0.707242	-0.765008	0.177304	1.6e-05	0.000789163
F11r	459.057	-1.12183	0.422293	-2.65653	0.00789491	0.425194	0.699964	0.300061	0.0196619	0.112435	1.14077	0.298703	0.00013394	0.00384137
Ctsc	723.632	-1.0563	0.398739	-2.64911	0.00807032	0.431526	0.215679	0.28325	0.446392	0.781829	1.35799	0.281419	1.4e-06	0.000122455
AW112010	69.8839	-1.62526	0.614269	-2.64585	0.00814866	0.434305	0.866901	0.444607	0.0511984	0.230515	1.76984	0.43532	4.79e-05	0.0017727
Vim	4108.23	-1.68614	0.63817	-2.64215	0.00823807	0.434849	1.05196	0.451482	0.0198052	0.113038	2.06695	0.451307	4.65e-06	0.000326141
C2cd2l	5134.3	0.374441	0.141717	2.64216	0.00823782	0.434849	-0.0415311	0.100187	0.67848	0.899807	-0.437373	0.100198	1.27e-05	0.000666367
Gbp10	138.494	-4.12657	1.56106	-2.64344	0.00820685	0.434849	1.87888	1.11427	0.0917568	0.341889	4.62741	1.10839	2.98e-05	0.00126745
Syngr3	3987.55	0.543327	0.205815	2.63988	0.00829353	0.436378	0.0266806	0.145523	0.854529	0.963305	-0.473595	0.145586	0.0011418	0.018083
Tmem132c	187.77	0.662957	0.251283	2.63829	0.00833246	0.437029	-0.693962	0.18	0.000115569	0.00129603	-0.314787	0.173303	0.0693091	0.270007
Ucp2	1746.55	-1.09145	0.414393	-2.63384	0.00844241	0.437227	1.49536	0.293707	3.56e-07	6.34e-06	1.47424	0.293538	5.11e-07	5.47e-05
Arhgef26	2492.55	-0.419206	0.159127	-2.63442	0.00842823	0.437227	0.519687	0.11287	4.14e-06	6.16e-05	0.410401	0.112636	0.000268835	0.006484
Lhfpl1	39.706	-1.74196	0.660959	-2.63551	0.00840112	0.437227	0.537082	0.479924	0.263099	0.620564	1.63327	0.462663	0.000415312	0.00881687
Adamts9	370.897	-0.639784	0.242775	-2.6353	0.0084064	0.437227	0.554556	0.172687	0.00132122	0.0115352	0.386058	0.171925	0.024736	0.147253
Trim30a	558.299	-2.12331	0.806596	-2.63243	0.00847758	0.437671	0.788379	0.573399	0.169155	0.49198	3.32749	0.570539	5.47e-09	1.71e-06
Chd3	34409.8	0.405397	0.154129	2.63025	0.00853222	0.438277	-0.00580423	0.108986	0.957527	0.987357	-0.387988	0.108987	0.000370912	0.00805545
Osbpl10	498.803	0.539057	0.204977	2.62984	0.00854252	0.438277	-0.640599	0.145969	1.14e-05	0.000156901	-0.260238	0.142909	0.0686055	0.268389
Dock8	332.243	-1.09842	0.417859	-2.62868	0.00857181	0.438414	0.593346	0.297504	0.0461065	0.215096	1.14146	0.295346	0.000111166	0.00336597
Ccr2	27.9702	-2.60994	0.993888	-2.62599	0.00863978	0.440522	0.973545	0.727637	0.180911	0.510911	2.7078	0.703175	0.000117719	0.0035076
Ogfod1	5841.04	0.301615	0.114962	2.62362	0.00870009	0.442228	0.0820671	0.081259	0.312521	0.67314	-0.401576	0.0813225	7.89e-07	7.72e-05
Sema5b	533.142	0.539441	0.20646	2.61281	0.00898014	0.443993	-0.0340531	0.145022	0.814353	0.953613	-0.756892	0.14633	2.31e-07	3.24e-05
Speg	5060.94	0.337869	0.129404	2.61096	0.00902896	0.443993	-0.22122	0.0914837	0.0156002	0.0933462	-0.433252	0.0913842	2.13e-06	0.000171303
Phyhip	13151.5	0.43232	0.165034	2.61959	0.00880358	0.443993	-0.0668202	0.116657	0.566786	0.852199	-0.658515	0.116698	1.67e-08	4.33e-06
Bcl7a	3078.66	0.437843	0.167934	2.60723	0.00912789	0.443993	-0.118864	0.118629	0.316354	0.677314	-0.602379	0.118714	3.89e-07	4.58e-05
Fam131b	3738.91	0.377092	0.144633	2.60723	0.00912777	0.443993	-0.0980834	0.1022	0.337196	0.69668	-0.508138	0.102226	6.67e-07	6.96e-05
Abi3	264.628	-0.703993	0.269601	-2.61124	0.00902145	0.443993	0.138796	0.194315	0.475052	0.799765	0.911259	0.188813	1.39e-06	0.000122455
Ppp2r5d	2940.31	0.273958	0.104792	2.6143	0.0089411	0.443993	-0.0241407	0.0740992	0.744584	0.929245	-0.342691	0.0740274	3.67e-06	0.000273394
Csf2rb	140.95	-1.34727	0.514143	-2.62042	0.00878203	0.443993	0.434502	0.369673	0.239846	0.594494	1.66866	0.362177	4.08e-06	0.000297286
Glipr2	264.721	-1.63877	0.62695	-2.61387	0.00895221	0.443993	0.449539	0.446253	0.31376	0.674497	1.89779	0.442518	1.8e-05	0.000862318
Ikzf1	240.604	-1.01304	0.387847	-2.61196	0.00900246	0.443993	0.316457	0.277379	0.253917	0.609603	1.14226	0.273089	2.88e-05	0.00124276
Gba2	2778.66	0.294177	0.112837	2.6071	0.00913138	0.443993	0.0159106	0.0798062	0.841977	0.959614	-0.330276	0.0797698	3.47e-05	0.00141008
Cnnm4	613.448	0.483356	0.185428	2.60671	0.00914178	0.443993	-0.0514174	0.130912	0.694495	0.907541	-0.503628	0.131187	0.000123526	0.00361663
Gm1045	5.69125	-5.1338	1.96732	-2.60953	0.00906662	0.443993	4.76838	1.62686	0.0033783	0.025979	5.88933	1.59052	0.000213247	0.0054477
Fat2	71.6206	-3.53333	1.35595	-2.60579	0.00916618	0.443993	0.548102	0.965449	0.570227	0.85421	3.14024	0.953813	0.000993719	0.0163372
Mpped1	6812.32	0.568252	0.217147	2.6169	0.00887332	0.443993	-0.318302	0.15355	0.0381768	0.187723	-0.503181	0.153497	0.00104499	0.0169811
Grm8	302.14	0.517534	0.19851	2.60709	0.0091314	0.443993	-0.392761	0.14176	0.00559515	0.0401031	-0.262417	0.138374	0.0579025	0.243941
Gm16523	6.53778	4.32493	1.66227	2.60183	0.0092729	0.447846	2.2656	0.964876	0.0188708	0.108743	-3.18529	1.48525	0.0319838	0.173246
Frrs1	61.109	-1.29258	0.497119	-2.60014	0.00931844	0.448729	1.07851	0.361133	0.00282218	0.0225034	1.21091	0.356042	0.000671331	0.0121525
Tlr4	72.6535	-1.21271	0.466672	-2.59865	0.00935922	0.449379	0.382677	0.336947	0.256075	0.612537	1.11511	0.32661	0.000639738	0.0118407
Oasl1	79.4758	-3.16504	1.22118	-2.59179	0.00954779	0.457063	1.26207	0.88788	0.155188	0.469939	4.44867	0.86954	3.12e-07	3.95e-05
Kif2c	18.927	-1.89142	0.73033	-2.58982	0.00960252	0.457063	0.778105	0.548615	0.156101	0.471748	1.96696	0.514752	0.000132816	0.00382869
Fzd9	130.157	0.874302	0.337462	2.59082	0.00957484	0.457063	-0.144499	0.23615	0.540607	0.838638	-0.909324	0.240048	0.000151813	0.00423843
Megf8	8465.91	0.223725	0.0864532	2.58781	0.00965879	0.458417	0.0117698	0.0611692	0.847419	0.961337	-0.237295	0.0611021	0.000102931	0.00316213
Aven	223.33	0.436696	0.168956	2.58467	0.00974717	0.461282	-0.709476	0.121564	5.34e-09	1.19e-07	-0.276768	0.112951	0.0142722	0.103033
Fhod3	660.422	0.738417	0.286363	2.5786	0.00992005	0.468118	0.0429678	0.202903	0.83229	0.957435	-0.30282	0.202835	0.135453	0.392826
Vwa5a	882.47	-0.945342	0.368416	-2.56596	0.010289	0.472004	0.311582	0.261551	0.233541	0.586221	1.21331	0.260201	3.12e-06	0.000237419
Rab11fip4	8449.01	0.305744	0.118877	2.57194	0.0101129	0.472004	-1.46859	0.0842282	4.41e-68	1.15e-65	-0.139751	0.083444	0.0939767	0.321767
Cxcl14	1804.58	0.38305	0.149141	2.56838	0.0102175	0.472004	-0.0366096	0.105254	0.727974	0.923008	-0.549294	0.105458	1.9e-07	2.86e-05
Pik3ap1	181.554	-1.47948	0.575934	-2.56884	0.010204	0.472004	0.22335	0.412326	0.588037	0.863429	1.90868	0.405226	2.48e-06	0.000192916
Clic1	407.475	-1.09552	0.426754	-2.5671	0.0102552	0.472004	0.452046	0.303798	0.136756	0.4366	1.32783	0.301386	1.05e-05	0.000585714
Mki67	100.889	-1.68274	0.653738	-2.57402	0.0100523	0.472004	0.968298	0.469684	0.0392464	0.191588	1.8829	0.463532	4.86e-05	0.00179179
Hmox1	305.649	-1.49921	0.583512	-2.56928	0.0101909	0.472004	0.583996	0.414924	0.159286	0.476875	1.66467	0.412255	5.39e-05	0.00192072
Ctnna1	2695.97	-0.501681	0.195506	-2.56606	0.0102861	0.472004	0.350773	0.138562	0.0113568	0.0722975	0.532623	0.138195	0.000116137	0.00348513
Nckap1l	680.218	-0.987624	0.384508	-2.56854	0.0102128	0.472004	0.505998	0.272783	0.0636037	0.268848	0.962061	0.271742	0.000399599	0.00854797
Kif21b	3698.01	0.46178	0.179675	2.57009	0.0101673	0.472004	-0.311089	0.12712	0.0143964	0.0875453	-0.336984	0.126905	0.00792144	0.0692407
Col4a5	492.244	-1.20082	0.468223	-2.56462	0.0103288	0.472513	0.797505	0.33251	0.0164651	0.0975041	1.28682	0.3313	0.000102695	0.00316065
Pnp	828.751	-0.918657	0.358932	-2.55942	0.0104848	0.476742	0.526237	0.254682	0.0388044	0.189872	0.995521	0.253739	8.73e-05	0.00278772
Spata2	2468.34	0.296249	0.115743	2.55955	0.0104808	0.476742	-0.0488373	0.0817698	0.550339	0.844625	-0.415266	0.0817576	3.79e-07	4.58e-05
Xkrx	35.7895	1.13853	0.444973	2.55865	0.0105081	0.476742	-0.142402	0.317737	0.654027	0.890491	-0.562951	0.319074	0.077677	0.289185
Tgtp1	368.453	-2.7143	1.06178	-2.55636	0.0105773	0.477252	1.83228	0.753942	0.0150878	0.0910506	3.28995	0.752387	1.23e-05	0.000651754
Rhobtb2	2591.17	0.362473	0.141761	2.55693	0.01056	0.477252	-0.15232	0.100236	0.128609	0.420791	-0.403653	0.100102	5.52e-05	0.00194428
Sh3bp2	192.235	-0.860997	0.33771	-2.54952	0.0107872	0.481447	0.258755	0.243929	0.288789	0.648573	1.17342	0.23715	7.5e-07	7.52e-05
Gcnt1	168.111	-0.818396	0.320902	-2.5503	0.0107629	0.481448	-0.167008	0.232381	0.472338	0.798646	1.04906	0.221916	2.28e-06	0.000181549
Mfge8	4282.67	0.666002	0.261167	2.5501	0.0107691	0.481448	0.00247126	0.184583	0.989318	0.995846	-0.779912	0.184739	2.42e-05	0.0010944
Nlrp5-ps	32.873	1.41703	0.555229	2.55216	0.0107057	0.481448	1.064	0.387103	0.00598474	0.0424674	-0.667859	0.429125	0.119631	0.367046
Rnaset2b	520.585	-0.854932	0.335736	-2.54644	0.0108827	0.484398	-1.33284	0.238173	2.19e-08	4.55e-07	0.613491	0.232385	0.00829126	0.0711797
Shisa7	7505.64	0.483913	0.190329	2.54251	0.0110058	0.48605	0.0356482	0.13454	0.791037	0.945413	-0.597707	0.134614	8.99e-06	0.000520062
Zfp772	499.85	0.381878	0.150146	2.54338	0.0109786	0.48605	0.166323	0.105816	0.115995	0.395991	-0.439403	0.107028	4.03e-05	0.00155777
Snx22	277.588	0.420266	0.1653	2.54243	0.0110084	0.48605	-0.732534	0.117632	4.74e-10	1.18e-08	-0.401503	0.111402	0.000313225	0.00725329
H2-T10	96.5821	-1.05115	0.413863	-2.53985	0.01109	0.488344	1.77773	0.302997	4.43e-09	9.98e-08	1.2158	0.304552	6.55e-05	0.00222296
Syngr2	382.312	-0.856646	0.337933	-2.53496	0.011246	0.488681	0.678961	0.240965	0.00483732	0.0353351	0.951407	0.239306	7.02e-05	0.00234953
Dpm3	209.47	-0.780179	0.307353	-2.53838	0.0111366	0.488681	0.22593	0.221649	0.308055	0.670141	0.993566	0.21565	4.08e-06	0.000297286
Pacsin1	11585.3	0.404819	0.159555	2.53718	0.011175	0.488681	-0.00283972	0.112823	0.97992	0.99371	-0.393646	0.112826	0.000484914	0.00969539
Cdk5	2136.97	0.270427	0.106647	2.53572	0.0112217	0.488681	-0.119419	0.075592	0.114156	0.392723	-0.232561	0.0751469	0.00196978	0.0263963
BC048546	153.318	0.972972	0.383681	2.53589	0.0112163	0.488681	0.453804	0.269142	0.0917733	0.341889	-0.834303	0.276421	0.00254255	0.0318244
Fmnl3	513.064	-0.623677	0.246292	-2.53227	0.0113327	0.490331	0.328882	0.175128	0.0603878	0.259323	0.474639	0.173743	0.00629823	0.0590371
Dnajc1	1052.2	-0.293991	0.116113	-2.53193	0.0113435	0.490331	-0.00203098	0.0825337	0.980368	0.99371	0.0970217	0.0811731	0.231992	0.524025
Pycard	85.5511	-1.11476	0.440582	-2.5302	0.0113997	0.491471	0.256564	0.322225	0.4259	0.767942	1.48064	0.307799	1.51e-06	0.000129379
Fxyd1	940.048	-1.33374	0.527776	-2.52709	0.0115013	0.494556	1.07516	0.373657	0.00400987	0.0300132	1.05758	0.373434	0.00462512	0.0480641
Laptm5	1572.2	-0.938684	0.372428	-2.52044	0.0117208	0.497846	0.0977483	0.263783	0.710963	0.915466	1.00465	0.263033	0.000133728	0.00384137
Clstn1	30793.7	0.273335	0.108394	2.52169	0.0116793	0.497846	-0.537562	0.0766698	2.36e-12	7.21e-11	-0.185086	0.0765824	0.0156567	0.109647
Chst3	186.35	-1.22774	0.48716	-2.5202	0.011729	0.497846	0.740224	0.345937	0.0323737	0.166016	0.796148	0.344473	0.0208215	0.132275
Map4k4	5049.77	-0.389203	0.154233	-2.52347	0.0116202	0.497846	0.177048	0.109145	0.104776	0.371846	0.187526	0.108971	0.0852736	0.303366
Farp2	274.438	0.451891	0.179242	2.52112	0.0116981	0.497846	-0.502064	0.129536	0.000106247	0.00120135	-0.0881731	0.123141	0.47397	0.737537
Nat8l	8995.56	0.44855	0.178117	2.51829	0.0117925	0.498143	-0.0388925	0.125897	0.75738	0.935039	-0.649258	0.125957	2.54e-07	3.44e-05
Engase	374.439	0.398028	0.158063	2.51816	0.0117969	0.498143	-0.319225	0.112004	0.00437033	0.0323471	-0.393618	0.110018	0.000346525	0.00770806
Il7r	28.7372	-1.90874	0.758256	-2.51727	0.0118267	0.498143	1.38094	0.554605	0.0127763	0.0798038	1.72791	0.545174	0.00152724	0.0220507
AI467606	48.5225	-1.13396	0.451124	-2.51364	0.0119493	0.501185	0.614593	0.328049	0.0610025	0.26105	0.956898	0.318054	0.00262454	0.0325362
Ube2l6	356.154	-0.999455	0.397873	-2.51199	0.0120051	0.501185	0.249909	0.284359	0.379482	0.733245	1.45361	0.280419	2.18e-07	3.1e-05
Tlr2	221.893	-1.69395	0.674077	-2.51299	0.0119712	0.501185	1.2971	0.48174	0.00709139	0.0485937	2.32689	0.478575	1.16e-06	0.000105114
Sp110	135.295	-1.70158	0.677746	-2.51064	0.0120511	0.501185	0.5168	0.484883	0.286503	0.646954	1.99103	0.478053	3.12e-05	0.00131445
Rcor2	281.918	0.728449	0.290096	2.51106	0.0120367	0.501185	-0.463752	0.205879	0.024288	0.133402	-0.442148	0.203825	0.0300639	0.166324
Rasgef1a	7984.32	0.400593	0.159649	2.50921	0.0121	0.501953	-0.366902	0.112874	0.00115183	0.0102459	-0.502317	0.112797	8.46e-06	0.000502225
Lgals8	1182.91	-0.442758	0.176926	-2.50251	0.0123316	0.503556	0.1994	0.126131	0.113901	0.3922	0.636298	0.124766	3.4e-07	4.21e-05
Mapt	17313.7	0.27467	0.109785	2.5019	0.0123529	0.503556	-0.254912	0.0776316	0.00102487	0.00921093	-0.360486	0.0775755	3.37e-06	0.000254377
Lgmn	3835.29	-0.531715	0.212361	-2.50383	0.0122858	0.503556	0.175421	0.150418	0.243525	0.598073	0.659546	0.150048	1.1e-05	0.000605826
Aga	198.777	-0.637608	0.254665	-2.50371	0.0122899	0.503556	0.448782	0.184375	0.01493	0.0902394	0.754146	0.179915	2.77e-05	0.00121472
Ngef	3154.86	0.555071	0.221788	2.50271	0.0123246	0.503556	-0.188715	0.156801	0.22877	0.580109	-0.544475	0.156789	0.000515321	0.010123
Duxbl2	44.0634	-1.71305	0.684408	-2.50297	0.0123156	0.503556	-0.573624	0.49288	0.244497	0.599478	1.52719	0.461271	0.000930209	0.0155822
Fbxo5	34.6712	-1.19957	0.479629	-2.50103	0.0123833	0.503556	0.774008	0.351271	0.0275631	0.147329	0.98562	0.340782	0.00382519	0.0423108
Slc44a1	2825.42	-0.65753	0.26283	-2.50173	0.0123587	0.503556	-0.325321	0.186002	0.0802881	0.314712	0.464981	0.185446	0.0121633	0.0924049
Herc6	552.335	-1.46399	0.585659	-2.49974	0.0124286	0.504153	0.569045	0.4164	0.171756	0.496428	2.25612	0.414015	5.06e-08	1.11e-05
Ccdc149	1780.45	0.367603	0.147131	2.49847	0.012473	0.504713	0.00978108	0.103819	0.92494	0.97748	-0.542175	0.104088	1.9e-07	2.86e-05
Tnfrsf1a	601.644	-1.35329	0.5426	-2.49409	0.0126281	0.509735	0.315207	0.384866	0.412784	0.758293	1.54406	0.383199	5.59e-05	0.00195967
Ccl5	74.7278	-3.24119	1.30095	-2.4914	0.0127241	0.509862	0.371036	0.947286	0.695292	0.907922	4.50881	0.915036	8.33e-07	8.01e-05
Cwc25	780.509	0.314305	0.126134	2.49184	0.0127084	0.509862	-0.228007	0.0893437	0.0107099	0.0686913	-0.339796	0.0883116	0.000119235	0.00352779
Pcnxl2	3816.82	0.295583	0.118572	2.49286	0.0126719	0.509862	-0.0304068	0.0839547	0.717217	0.918572	-0.208321	0.0837834	0.0129033	0.0961604
Igfbp7	638.036	-1.15297	0.463029	-2.49006	0.0127722	0.510546	0.603001	0.328712	0.0665895	0.278097	1.41487	0.327371	1.55e-05	0.000771921
Csrnp2	1065.05	0.349281	0.140331	2.48898	0.0128108	0.510852	-0.151235	0.0996711	0.12918	0.422196	-0.200731	0.0988184	0.0422235	0.204145
Phf11d	129.119	-2.20415	0.886015	-2.48771	0.0128568	0.511245	0.498586	0.641852	0.437281	0.775779	3.67917	0.625495	4.05e-09	1.39e-06
Anxa5	1963.77	-0.82941	0.33393	-2.48379	0.0129994	0.511245	0.517311	0.236547	0.0287477	0.152029	0.989704	0.23611	2.77e-05	0.00121472
Asap3	294.884	-1.17582	0.473439	-2.48358	0.013007	0.511245	0.577684	0.336509	0.0860347	0.328532	1.08145	0.3345	0.00122483	0.0191102
Amotl1	1490.22	-0.579242	0.232963	-2.48641	0.012904	0.511245	0.279794	0.16503	0.0899961	0.337424	0.39446	0.164548	0.0165196	0.113876
Rab32	134.904	-1.11363	0.448359	-2.4838	0.012999	0.511245	0.328147	0.322431	0.308808	0.67066	1.28545	0.31512	4.52e-05	0.00170284
Vcl	1745.23	-0.427515	0.172072	-2.48451	0.0129731	0.511245	0.975964	0.121923	1.2e-15	4.79e-14	0.222915	0.122373	0.0685157	0.268246
Mgat3	6598.15	0.306636	0.123553	2.48181	0.0130717	0.512565	0.0471525	0.0874409	0.589714	0.863429	-0.172774	0.0873654	0.0479737	0.219663
Ccdc3	758.857	-1.17624	0.474175	-2.4806	0.0131163	0.513093	0.871185	0.336368	0.00959835	0.062569	1.40331	0.33554	2.89e-05	0.00124276
Kirrel2	170.449	1.2932	0.521809	2.47831	0.0132007	0.515173	-0.841739	0.367388	0.0219553	0.123116	-1.31797	0.367947	0.000341033	0.00765506
Tlr7	199.273	-1.33162	0.53759	-2.47702	0.0132485	0.515816	0.301349	0.384336	0.432996	0.773526	1.67291	0.378687	9.98e-06	0.000561469
P2ry6	134.093	-0.937464	0.378919	-2.47405	0.0133593	0.5189	0.321829	0.272678	0.237898	0.591792	0.977646	0.266043	0.000238073	0.00592018
Sgsm1	3487.54	0.446895	0.181012	2.46887	0.0135541	0.521339	0.125534	0.128011	0.326767	0.686978	-0.366512	0.128086	0.00421711	0.0449906
Stard10	512.47	0.478473	0.193922	2.46734	0.013612	0.521339	0.148381	0.137416	0.280236	0.63848	-0.321478	0.137802	0.0196532	0.127587
Hck	114.216	-1.31795	0.533984	-2.46815	0.0135814	0.521339	0.617522	0.386521	0.110123	0.384184	1.86145	0.377434	8.14e-07	7.88e-05
Cnn3	4176.98	-0.858875	0.347795	-2.46948	0.0135308	0.521339	0.239638	0.246117	0.330218	0.689945	1.00565	0.245848	4.3e-05	0.00164152
Gpx1	1218.41	-0.499876	0.202284	-2.47115	0.0134678	0.521339	0.214538	0.143712	0.135481	0.434242	0.531154	0.142739	0.000198313	0.00519357
Fam78a	176.19	0.591944	0.239609	2.47046	0.0134939	0.521339	-0.572869	0.170447	0.00077669	0.00717588	-0.444076	0.165566	0.00731471	0.0654891
Slc7a8	2800.99	0.231256	0.0938294	2.46464	0.0137151	0.524069	-0.263056	0.0667182	8.05e-05	0.00094029	-0.0687636	0.0658797	0.29659	0.587627
Ebf4	349.708	0.561672	0.22805	2.46293	0.0137806	0.524139	0.00981772	0.159916	0.951046	0.984945	-0.758965	0.161966	2.79e-06	0.000215197
Erbb2ip	3760.51	-0.837617	0.340054	-2.46319	0.0137707	0.524139	0.65723	0.240526	0.00628605	0.0441723	0.475559	0.240476	0.0479766	0.219663
Plbd1	36.9526	-2.09422	0.851253	-2.46016	0.0138873	0.525187	1.91279	0.630488	0.00241477	0.0196747	2.57632	0.620303	3.28e-05	0.00135624
Cldn5	1060.1	-0.548951	0.223028	-2.46136	0.0138412	0.525187	0.375612	0.158194	0.017579	0.102786	0.411917	0.157601	0.00895751	0.0753622
Suv39h2	169.115	0.490865	0.19956	2.45974	0.0139038	0.525187	-0.225861	0.143475	0.115438	0.395293	-0.227616	0.139176	0.101954	0.336417
Usp18	399.43	-2.68103	1.09205	-2.45504	0.0140868	0.52569	1.03799	0.777726	0.18199	0.512174	4.29913	0.773167	2.69e-08	6.57e-06
Maneal	1727.53	0.264155	0.107444	2.45853	0.0139506	0.52569	0.0182647	0.0760269	0.810144	0.951956	-0.304338	0.0759183	6.1e-05	0.00210999
Dtymk	557.185	0.303569	0.123556	2.45694	0.0140126	0.52569	-0.599689	0.0879678	9.29e-12	2.69e-10	-0.301173	0.0841197	0.000343209	0.00768871
Cdyl	296.363	-0.481759	0.196098	-2.45673	0.0140209	0.52569	0.298927	0.140832	0.0337893	0.171735	0.416723	0.13798	0.00252629	0.0316916
Lrrc25	23.8788	-1.38126	0.562742	-2.45453	0.0141071	0.52569	0.279342	0.412911	0.498711	0.81511	1.14631	0.384319	0.00285724	0.0345072
Ankrd28	1655.59	-0.518381	0.211198	-2.45449	0.0141086	0.52569	0.176147	0.149646	0.239158	0.593608	0.372135	0.149083	0.0125545	0.0944867
Igtp	452.474	-1.75435	0.715349	-2.45244	0.0141892	0.5275	-0.0594813	0.508231	0.906832	0.975575	2.40669	0.504508	1.84e-06	0.000154791
Prkcg	15576	0.394778	0.161167	2.4495	0.0143056	0.528249	-0.353634	0.113968	0.00191614	0.0160122	-0.406332	0.113916	0.000361159	0.00792714
Mup5	3.24468	6.27509	2.56107	2.45019	0.0142783	0.528249	-1.1015	1.67303	0.510291	0.823898	-4.76659	1.94828	0.0144223	0.103849
Kcnj2	609.743	-1.04163	0.425063	-2.45053	0.0142648	0.528249	0.459648	0.301037	0.126791	0.417737	0.691299	0.300288	0.0213284	0.13433
Sbno2	915.895	-1.09407	0.448184	-2.44111	0.0146422	0.530551	0.400663	0.317582	0.207091	0.551646	1.12919	0.316695	0.000363107	0.00793884
Syne1	12318.7	-0.534596	0.218748	-2.44389	0.0145297	0.530551	1.17809	0.154723	2.65e-14	9.42e-13	0.380583	0.154779	0.0139373	0.101266
Mx1	106.771	-2.8101	1.14947	-2.44468	0.0144979	0.530551	1.61022	0.83322	0.0532943	0.237448	4.39909	0.82098	8.4e-08	1.64e-05
Psmb8	314.063	-1.57713	0.645427	-2.44355	0.0145437	0.530551	0.385053	0.459878	0.402428	0.75057	2.26355	0.455677	6.78e-07	7.01e-05
Helz2	616.051	-1.07994	0.441867	-2.44403	0.0145241	0.530551	0.412171	0.313951	0.189233	0.524095	1.44606	0.312167	3.62e-06	0.000270521
Has2	33.4554	-2.61178	1.07009	-2.44072	0.0146579	0.530551	1.08773	0.775622	0.160798	0.478843	2.67508	0.758451	0.000420244	0.00888455
Iqgap1	1442.93	-0.670964	0.274337	-2.44576	0.0144546	0.530551	0.51925	0.194469	0.00758301	0.051432	0.679295	0.19401	0.000462925	0.00947814
Atcay	6463.54	0.380203	0.155703	2.44185	0.0146122	0.530551	-0.0410564	0.110108	0.709243	0.915264	-0.364792	0.110088	0.000920838	0.0155048
Btbd19	179.328	0.478089	0.195737	2.44251	0.0145853	0.530551	-0.305676	0.140481	0.0295614	0.155329	-0.254672	0.135744	0.0606388	0.250087
Pou6f1	3990.41	0.308118	0.126452	2.43664	0.0148244	0.535402	-0.314561	0.0894086	0.000434417	0.00428515	-0.404782	0.0891844	5.66e-06	0.000380811
Pml	617.052	-0.585502	0.240543	-2.43409	0.0149293	0.537021	0.145164	0.17152	0.397362	0.74573	0.704194	0.16934	3.2e-05	0.00134174
Ccl3	27.7493	-2.39561	0.984243	-2.43396	0.0149345	0.537021	1.61166	0.716973	0.0245848	0.134784	2.26644	0.706388	0.00133436	0.020093
Tnfrsf1b	225.704	-1.06428	0.437711	-2.43146	0.0150381	0.537324	0.163478	0.31264	0.601048	0.868241	1.21504	0.307734	7.87e-05	0.00255275
Atp13a4	583.521	-0.528956	0.217552	-2.4314	0.0150408	0.537324	0.226448	0.155276	0.144742	0.451748	0.597561	0.153258	9.66e-05	0.00301612
Clec4d	8.9325	-4.42406	1.81901	-2.43213	0.0150103	0.537324	1.42323	1.30495	0.275433	0.633575	3.04411	1.2711	0.0166266	0.114295
Pja1	6035.37	0.248093	0.102073	2.43054	0.0150764	0.537431	-0.0842399	0.0722671	0.243746	0.598453	-0.178573	0.0720893	0.0132455	0.0979304
Slc22a4	315.392	-0.920557	0.378877	-2.4297	0.0151115	0.537519	0.406648	0.269539	0.131381	0.426777	0.831424	0.267351	0.00187173	0.0254528
Nr1h3	127.058	-0.658339	0.271062	-2.42874	0.0151513	0.53776	0.774817	0.195768	7.56e-05	0.000889417	0.53094	0.194547	0.00635061	0.0594177
Nkpd1	20.6098	1.34843	0.555374	2.42797	0.0151836	0.53776	-0.762846	0.403463	0.0586583	0.254456	-0.596829	0.38177	0.117977	0.363761
Ccdc106	793.475	0.325045	0.134056	2.4247	0.0153211	0.538135	-0.273311	0.0946363	0.00387684	0.0292484	-0.442563	0.0938822	2.43e-06	0.000190172
Grid1	2222.79	0.356653	0.147072	2.42502	0.0153075	0.538135	-0.648052	0.104117	4.84e-10	1.21e-08	-0.353349	0.103284	0.0006236	0.0116121
Nudt8	162.931	0.643135	0.265338	2.42384	0.0153575	0.538135	-1.68509	0.191831	1.57e-18	7.8e-17	-0.344849	0.172318	0.0453675	0.213401
Slc15a3	152.194	-1.68556	0.695334	-2.4241	0.0153463	0.538135	0.956195	0.497077	0.0544001	0.240938	2.04571	0.492564	3.28e-05	0.00135624
Sycp1	10.6137	-5.67005	2.33896	-2.42417	0.0153433	0.538135	6.83283	1.83948	0.000203571	0.00216014	5.35975	1.85304	0.00382297	0.0423108
Cpne3	660.648	-0.574499	0.237104	-2.42298	0.0153939	0.538263	0.205646	0.168255	0.221623	0.571441	0.364943	0.167096	0.0289595	0.162619
Angpt1	328.677	-0.731299	0.302247	-2.41954	0.0155402	0.541686	-0.0368027	0.215802	0.864586	0.966129	0.769572	0.2117	0.000277764	0.00662345
Ddx21	1147.34	-0.379811	0.157202	-2.41607	0.0156891	0.541686	0.209478	0.111922	0.0612568	0.261676	0.389885	0.110847	0.000435897	0.00910462
Lima1	629.542	-0.575158	0.237971	-2.41693	0.0156521	0.541686	0.390549	0.169238	0.021016	0.11859	0.508975	0.168119	0.00246618	0.0311324
Gas7	19287.9	0.358878	0.148502	2.41665	0.0156641	0.541686	-0.103046	0.105017	0.326477	0.686718	-0.310627	0.104993	0.00309105	0.036441
Tor1aip2	2229.16	-0.327599	0.135516	-2.41741	0.0156314	0.541686	0.17052	0.0962492	0.0764521	0.304941	0.333321	0.0956193	0.000490452	0.00978288
Tlr1	41.0962	-1.66468	0.688522	-2.41776	0.0156165	0.541686	-0.273326	0.49859	0.583555	0.861556	1.6245	0.469413	0.000538746	0.0104294
Radil	363.577	0.43035	0.178304	2.41357	0.015797	0.542072	-0.29885	0.126549	0.0181991	0.105775	-0.360075	0.124641	0.00386605	0.0425489
Il3ra	68.6088	-1.3488	0.558888	-2.41336	0.0158062	0.542072	2.353	0.409533	9.16e-09	2e-07	1.4113	0.41454	0.000662855	0.012077
Fgd3	321.606	-0.528274	0.218908	-2.41323	0.0158119	0.542072	-0.70728	0.157048	6.68e-06	9.55e-05	0.49754	0.148553	0.000810351	0.0140787
Phactr4	555.376	-0.505041	0.20932	-2.41277	0.015832	0.542072	0.411174	0.149134	0.00583204	0.0416014	0.43314	0.14797	0.00342009	0.0392215
Cd274	239.013	-1.47084	0.609995	-2.41124	0.0158984	0.542093	0.0594039	0.435677	0.891546	0.972721	2.07433	0.429311	1.35e-06	0.000120534
Ctsh	588.43	-1.02405	0.424619	-2.41168	0.0158792	0.542093	0.243423	0.30157	0.419559	0.763001	1.23477	0.299698	3.79e-05	0.00149839
Lair1	322.001	-0.85343	0.354066	-2.41037	0.0159362	0.542259	0.155685	0.252229	0.53708	0.837119	0.852372	0.249068	0.000621045	0.0116041
Fam111a	153.785	-1.09591	0.455581	-2.40553	0.0161489	0.547236	0.612528	0.327432	0.0613867	0.26192	1.36404	0.322134	2.29e-05	0.00104925
Slfn4	59.876	-3.82711	1.59077	-2.40582	0.0161363	0.547236	0.701051	1.20598	0.561031	0.849512	6.1706	1.12928	4.65e-08	1.03e-05
Rrbp1	2672.52	-0.502126	0.208896	-2.40371	0.0162295	0.548319	0.263598	0.148043	0.0749865	0.301038	0.581486	0.14761	8.17e-05	0.00264014
Oscp1	1024.49	0.508466	0.211569	2.40331	0.0162475	0.54832	-1.03172	0.149989	6.04e-12	1.78e-10	-0.382371	0.147942	0.00974918	0.0796348
Atf3	82.7362	-1.7413	0.72485	-2.40229	0.016293	0.54838	0.143671	0.515318	0.780397	0.942458	1.27673	0.50736	0.0118554	0.0906381
Scg5	6686.62	0.413365	0.172108	2.40177	0.0163159	0.54838	1.3865	0.121597	4.07e-30	3.66e-28	-0.467595	0.12222	0.000130326	0.00378282
Wnk2	4478.26	0.410614	0.171058	2.40044	0.0163753	0.549256	-0.319051	0.121045	0.00839396	0.0558964	-0.252474	0.120812	0.0366349	0.187462
Ccl2	22.2483	-2.53505	1.05741	-2.39741	0.0165115	0.549349	1.00509	0.78679	0.201441	0.543735	3.02139	0.751777	5.84e-05	0.00203289
Aurkb	13.8114	-2.21822	0.924764	-2.39868	0.0164542	0.549349	1.3836	0.710886	0.0516175	0.231878	2.57107	0.675044	0.000139675	0.00395863
P4ha3	462.652	-1.71739	0.716006	-2.39857	0.0164592	0.549349	2.87705	0.509151	1.6e-08	3.38e-07	1.92227	0.509788	0.000162769	0.00448164
Sdc4	3406.23	-1.0776	0.449466	-2.39752	0.0165063	0.549349	0.35683	0.317939	0.261726	0.618303	0.882885	0.317748	0.00545992	0.0536276
Wnt4	517.473	1.13359	0.473949	2.39179	0.0167665	0.550056	-0.344872	0.33549	0.303965	0.666301	-0.514467	0.335099	0.124718	0.375402
Oas1b	100.605	-2.05664	0.858444	-2.39578	0.0165852	0.550056	0.658708	0.625331	0.29217	0.65154	3.50978	0.607341	7.52e-09	2.26e-06
Fndc3b	971.797	-0.61715	0.257947	-2.39254	0.0167321	0.550056	0.370798	0.183111	0.0428677	0.204237	0.624583	0.182255	0.000610328	0.0114803
Nap1l3	1327.32	0.323194	0.135005	2.39394	0.0166684	0.550056	-0.108771	0.0955678	0.255054	0.611066	-0.320758	0.0952117	0.000754713	0.0133368
Kcnn1	493.245	0.429213	0.179435	2.39202	0.0167558	0.550056	0.0158069	0.126807	0.900798	0.974928	-0.422393	0.127093	0.000888917	0.0151161
Bsn	27798.9	0.35473	0.14811	2.39504	0.0166184	0.550056	-0.0541278	0.104737	0.605298	0.870056	-0.297071	0.104724	0.00455833	0.0475461
Gpr101	338.579	0.980134	0.409587	2.39298	0.0167122	0.550056	-0.973604	0.290912	0.000817697	0.0075276	-0.36717	0.287642	0.201784	0.486412
Ina	5006.91	0.272329	0.113979	2.38929	0.0168811	0.552074	-0.924671	0.080654	1.99e-30	1.8e-28	-0.361132	0.079971	6.31e-06	0.00041656
Capg	158.543	-1.41095	0.591437	-2.38563	0.01705	0.552074	0.261722	0.423255	0.536341	0.837103	1.7625	0.416252	2.29e-05	0.00104925
Ctsd	16793.9	-0.871504	0.36533	-2.38552	0.0170549	0.552074	0.446904	0.258378	0.0836925	0.323321	1.09241	0.258321	2.35e-05	0.0010686
Ccnf	200.417	-0.722429	0.303135	-2.38319	0.0171633	0.552074	0.9582	0.218084	1.11e-05	0.000153694	0.776916	0.21703	0.000343902	0.00768871
Gabarapl1	16001.1	0.227261	0.0952083	2.38699	0.0169871	0.552074	-0.00716632	0.0673432	0.915253	0.976605	-0.229313	0.0673039	0.000656499	0.0120436
Cx3cr1	2165.39	-0.705196	0.295848	-2.38364	0.0171422	0.552074	0.178033	0.209433	0.395286	0.74406	0.598493	0.209011	0.00419059	0.0447927
Scn2b	9881.34	0.426263	0.178835	2.38356	0.0171462	0.552074	-0.0738334	0.126451	0.559294	0.848194	-0.43994	0.126448	0.0005029	0.00991372
Zmat1	685.359	0.420126	0.175916	2.38822	0.0169301	0.552074	-0.217964	0.12489	0.0809423	0.31617	-0.260371	0.123795	0.0354444	0.184043
Siglech	396.223	-0.681227	0.285588	-2.38535	0.0170628	0.552074	-0.358461	0.2027	0.0769887	0.3064	0.410373	0.199144	0.0393328	0.195453
Smad3	2950.65	-0.329702	0.13818	-2.38603	0.0170313	0.552074	0.10932	0.0978674	0.263984	0.621916	0.149723	0.097507	0.124659	0.375291
Pros1	855.176	-0.827862	0.347772	-2.38047	0.0172904	0.553999	0.274213	0.2469	0.266729	0.625344	1.04212	0.245579	2.2e-05	0.00101218
Fam131a	9544.33	0.427643	0.179619	2.38084	0.0172734	0.553999	-0.173597	0.126995	0.171638	0.496289	-0.503532	0.126984	7.33e-05	0.00243261
Ppp1r18	325.39	-0.805052	0.338377	-2.37916	0.0173523	0.554903	0.379057	0.241126	0.115944	0.395892	0.796866	0.238734	0.000844201	0.0145318
Csf2rb2	159.261	-0.897961	0.37756	-2.37833	0.0173915	0.555077	0.464177	0.271036	0.086786	0.329662	0.95347	0.26633	0.000343557	0.00768871
Ripk1	291.99	-0.480589	0.202474	-2.37359	0.0176162	0.557465	0.177209	0.146488	0.226389	0.577502	0.617688	0.141777	1.32e-05	0.000679587
Rnf207	130.345	0.949137	0.399468	2.376	0.0175012	0.557465	-1.0404	0.279746	0.000199949	0.00212675	-1.20053	0.277805	1.55e-05	0.000771921
Ap5z1	668.124	0.415134	0.174895	2.37362	0.0176148	0.557466	-0.162792	0.1238	0.188523	0.522797	-0.379783	0.123264	0.00206268	0.0272903
Mpp3	2154.3	0.373705	0.157409	2.3741	0.0175916	0.557466	0.114728	0.111415	0.303133	0.665248	-0.261358	0.111415	0.0189861	0.12471
Adamts14	101.008	1.0484	0.441772	2.37318	0.0176355	0.557466	-0.704683	0.318877	0.0271131	0.145487	-0.0219683	0.307892	0.943119	0.981848
Srcin1	10630.3	0.278494	0.117446	2.37125	0.0177283	0.559323	-0.0695849	0.083024	0.401958	0.749871	-0.433747	0.0830203	1.75e-07	2.7e-05
Ddx60	271.644	-2.18549	0.925499	-2.36142	0.018205	0.561367	0.97797	0.662416	0.139845	0.442222	3.88074	0.655778	3.26e-09	1.14e-06
Il4ra	284.718	-1.08558	0.459062	-2.36477	0.0180411	0.561367	0.303607	0.327652	0.354128	0.711389	1.43107	0.323683	9.81e-06	0.000554455
Cep19	1477.09	0.238527	0.101231	2.35627	0.0184594	0.561367	-0.290302	0.0717108	5.16e-05	0.000627373	-0.298354	0.0707664	2.49e-05	0.00111916
Nsg2	20207.9	0.321685	0.136527	2.3562	0.0184629	0.561367	-0.0898953	0.0965398	0.351764	0.709742	-0.367802	0.0965257	0.000138742	0.00394194
Mtfp1	1908.61	0.307633	0.130543	2.35657	0.0184448	0.561367	-0.0772267	0.0923281	0.402909	0.750999	-0.349902	0.0921667	0.000146809	0.00411921
Nuak1	2968.3	0.365646	0.15547	2.35187	0.0186793	0.561367	-0.0819972	0.109924	0.4557	0.789222	-0.405122	0.109878	0.000226913	0.00571014
Ccl7	12.1542	-2.74872	1.16585	-2.35769	0.018389	0.561367	0.683553	0.881069	0.437853	0.775834	2.9887	0.813944	0.000240781	0.00596696
Il2rb	20.5068	-2.11625	0.899467	-2.35278	0.0186335	0.561367	0.0759009	0.657887	0.908151	0.975575	2.02974	0.613599	0.000939884	0.0156786
Nova2	5067.51	0.206955	0.087585	2.3629	0.0181325	0.561367	-0.045028	0.0620219	0.467838	0.79551	-0.199269	0.06183	0.0012692	0.0194069
Fignl1	30.9539	-1.31955	0.557737	-2.36589	0.0179867	0.561367	0.552923	0.409593	0.177038	0.505029	1.2429	0.390817	0.00147147	0.0215005
Klhdc8a	275.481	0.838912	0.356206	2.35513	0.0185161	0.561367	-0.0627291	0.251289	0.802874	0.949356	-0.738205	0.252628	0.00347673	0.039655
Nlrp3	50.3192	-1.42845	0.604767	-2.36199	0.0181771	0.561367	0.910961	0.435655	0.0365267	0.182207	1.18662	0.429248	0.00570253	0.0552689
B4galnt3	27.1056	1.43068	0.608312	2.35188	0.0186788	0.561367	-1.19533	0.443454	0.00702854	0.0482737	-0.519814	0.412075	0.207145	0.49339
Tagln2	432.094	-1.14124	0.484461	-2.35569	0.0184884	0.561367	0.185153	0.34455	0.591007	0.86344	1.49451	0.341715	1.22e-05	0.000651252
Zkscan17	433.08	-0.385699	0.163817	-2.35445	0.0185501	0.561367	0.208076	0.11814	0.0781944	0.309413	0.475668	0.115032	3.55e-05	0.00143589
Rab6b	29237.7	0.330986	0.14013	2.362	0.0181768	0.561367	-0.140268	0.0990866	0.156888	0.472377	-0.387049	0.099074	9.36e-05	0.0029446
Trpa1	14.7632	4.38946	1.85755	2.36303	0.018126	0.561367	-1.75489	1.22063	0.150522	0.463223	-4.82273	1.3785	0.000467802	0.00950723
Stk17b	261.617	-0.623415	0.265065	-2.35193	0.0186763	0.561367	0.16513	0.18991	0.384565	0.73711	0.619893	0.185863	0.000852345	0.0146271
Tsr2	2580.44	0.219093	0.0930669	2.35414	0.0185655	0.561367	0.141791	0.0659331	0.0315129	0.162906	-0.212148	0.0658994	0.00128519	0.0195448
Slc1a5	127.038	-1.08928	0.460859	-2.36358	0.0180994	0.561367	0.240525	0.328694	0.464315	0.793186	0.85754	0.323229	0.00797695	0.0694765
Ring1	979.02	0.361287	0.152917	2.36264	0.0181455	0.561367	-0.58402	0.108554	7.45e-08	1.46e-06	-0.276115	0.106718	0.00967226	0.0792758
Tnpo2	6440.19	0.280054	0.118375	2.36582	0.0179903	0.561367	0.0951632	0.0837586	0.25589	0.612257	-0.211625	0.0837231	0.0114818	0.0887576
Tead1	1578.16	-0.699402	0.296658	-2.35761	0.0183932	0.561367	0.325655	0.210044	0.121042	0.405881	0.527439	0.209629	0.0118676	0.0906905
Sox7	84.626	-1.10809	0.468644	-2.36446	0.0180563	0.561367	0.588167	0.334962	0.079102	0.311766	0.778501	0.330535	0.0185091	0.12234
Sapcd2	45.4874	1.16718	0.495656	2.35482	0.0185319	0.561367	-0.527831	0.351532	0.133222	0.430067	-0.745368	0.348395	0.0324007	0.174695
Vwa7	22.6977	-2.24398	0.949096	-2.36434	0.0180624	0.561367	1.03689	0.676318	0.12524	0.415059	1.29524	0.668375	0.0526362	0.230823
Rac2	129.815	-1.34257	0.571879	-2.34765	0.0188922	0.564967	0.616029	0.408775	0.131807	0.427431	1.38198	0.403876	0.000622091	0.0116107
Rtn1	29099.1	0.362236	0.154398	2.34611	0.0189706	0.564967	-0.109315	0.109181	0.316717	0.677524	-0.331665	0.109167	0.00238053	0.0304299
Apobec1	152.847	-1.34433	0.572667	-2.34749	0.0189002	0.564967	0.769874	0.410942	0.0610082	0.26105	1.81279	0.405494	7.8e-06	0.000475843
Per1	2522.61	0.592997	0.252723	2.34643	0.0189542	0.564967	-0.457951	0.178584	0.0103369	0.0665368	-0.764418	0.178537	1.86e-05	0.000885119
Arhgap17	606.171	-0.43496	0.185328	-2.34698	0.0189263	0.564967	0.264226	0.131826	0.045032	0.211902	0.275521	0.130645	0.0349507	0.182512
Gpt	285.25	0.605023	0.258353	2.34185	0.0191886	0.570428	0.098961	0.180657	0.58384	0.861611	-0.873076	0.184092	2.11e-06	0.000170763
Il12rb1	41.9475	-2.10351	0.898541	-2.34102	0.019231	0.570533	0.851305	0.649213	0.189761	0.524989	2.17798	0.635014	0.000604009	0.0113996
Nod1	291.222	-0.669528	0.28607	-2.34043	0.0192614	0.570533	0.71288	0.204442	0.000488557	0.00476416	0.642118	0.203225	0.00157962	0.0225363
Tlr6	55.8336	-1.19972	0.513444	-2.3366	0.0194598	0.57167	2.32409	0.382974	1.29e-09	3.06e-08	1.40247	0.389503	0.000317393	0.00731506
Setd4	198.127	0.471306	0.2018	2.33551	0.0195166	0.57167	-1.67813	0.145765	1.14e-30	1.06e-28	-0.361543	0.125049	0.00383747	0.0423937
Emp1	299.334	-1.97753	0.845931	-2.3377	0.019403	0.57167	0.780004	0.601027	0.194361	0.532905	2.4661	0.598176	3.74e-05	0.00148733
Asah1	1809.28	-0.285964	0.122468	-2.33501	0.0195428	0.57167	-0.168071	0.0872074	0.0539472	0.239583	0.318364	0.085806	0.000207035	0.00534575
Prkag1	1158.32	0.230065	0.0985015	2.33565	0.0195095	0.57167	-0.105658	0.0701765	0.132168	0.427982	-0.153374	0.0690928	0.0264309	0.153383
Gm3604	41.4593	0.910092	0.389269	2.33795	0.0193897	0.57167	-0.711675	0.282436	0.0117429	0.0743591	-0.410061	0.264444	0.120985	0.369272
Kcp	67.3415	-0.907694	0.388589	-2.33587	0.0194978	0.57167	0.431214	0.276176	0.118435	0.400549	0.382076	0.27225	0.160497	0.431699
Nos1	4276.65	0.361546	0.155008	2.33242	0.0196783	0.573598	-1.2691	0.109749	6.3e-31	5.95e-29	-0.316022	0.10886	0.00369603	0.0412617
Kat2b	1007.71	-0.524119	0.224664	-2.3329	0.0196534	0.573598	0.419632	0.159379	0.00846538	0.0563092	0.401601	0.158838	0.0114595	0.0886585
Tmem110	724.87	0.268201	0.115022	2.33173	0.0197147	0.573643	0.0273373	0.0820714	0.739065	0.92602	-0.150513	0.0811828	0.0637385	0.258314
Plin2	268.108	-1.00064	0.430904	-2.3222	0.0202224	0.576198	0.523362	0.307451	0.0887061	0.333634	1.18845	0.304461	9.48e-05	0.00297294
1110008J03Rik	334.327	0.343247	0.147754	2.3231	0.0201737	0.576198	-0.222314	0.104525	0.033428	0.170496	-0.387469	0.102904	0.000166307	0.00453773
Lgals3	148.541	-2.1801	0.937815	-2.32466	0.0200902	0.576198	0.742506	0.666774	0.26546	0.623642	2.19043	0.662571	0.000946516	0.0157612
Iah1	177.906	-0.493781	0.212329	-2.32555	0.0200426	0.576198	0.238668	0.153495	0.119972	0.404141	0.431413	0.148507	0.00367243	0.0410799
9330179D12Rik	44.9077	0.891972	0.383854	2.32373	0.02014	0.576198	-0.0423404	0.271174	0.875924	0.971029	-0.604757	0.275854	0.0283573	0.160038
Maged1	18071	0.171894	0.074016	2.32239	0.020212	0.576198	-0.0350003	0.0523852	0.504048	0.819141	-0.112951	0.0522995	0.0307963	0.168658
Gna13	2633.38	-0.38085	0.163775	-2.32545	0.0200479	0.576198	0.242678	0.115994	0.0364236	0.181945	0.224339	0.115703	0.0525124	0.23052
Kank1	898.036	-0.606455	0.261108	-2.32262	0.0201997	0.576198	0.52674	0.184918	0.00439259	0.0324567	0.297247	0.184708	0.107554	0.344824
Ebf3	73.2392	-2.01476	0.867552	-2.32235	0.0202138	0.576198	0.457333	0.612732	0.455437	0.789039	0.883812	0.609094	0.146772	0.410881
Ucma	71.9971	-1.47537	0.633552	-2.32872	0.0198739	0.576198	0.650014	0.462307	0.159718	0.477688	2.14553	0.447954	1.67e-06	0.000142074
Rpp25	185.936	0.485141	0.208406	2.32787	0.0199193	0.576198	-0.557892	0.146545	0.000140674	0.00155675	-0.599592	0.143082	2.78e-05	0.00121685
Sox2	1465.12	-0.435191	0.187374	-2.32258	0.0202017	0.576198	0.429054	0.132633	0.00121692	0.0107239	0.130543	0.132536	0.324644	0.615263
Ankrd34b	676.399	0.622152	0.268253	2.31928	0.02038	0.579687	-0.071099	0.18961	0.70768	0.914369	-0.535095	0.189814	0.00481667	0.0493494
Gbp5	283.761	-1.63073	0.705268	-2.3122	0.0207664	0.58078	0.816346	0.502318	0.104129	0.370285	2.30341	0.499018	3.91e-06	0.000287758
Nicn1	2542.33	0.303075	0.131031	2.31301	0.0207223	0.58078	-0.0324816	0.092641	0.725875	0.921703	-0.368118	0.092594	7.02e-05	0.00234953
Ppl	333.2	-1.14887	0.496117	-2.31572	0.0205737	0.58078	0.813269	0.352692	0.0211168	0.119009	1.21665	0.351174	0.000531206	0.0103505
Npy1r	831.114	0.536413	0.231789	2.31423	0.0206553	0.58078	-0.326867	0.163812	0.0460016	0.214942	-0.553182	0.163493	0.000715638	0.0128304
Mgst3	1077.08	0.479974	0.207081	2.31781	0.0204595	0.58078	-0.0826159	0.146403	0.572546	0.856122	-0.45715	0.146401	0.00179268	0.0247985
Clec4e	3.73195	-5.64844	2.44187	-2.31316	0.0207137	0.58078	2.25813	1.90349	0.2355	0.588533	5.1288	1.7754	0.00386694	0.0425489
Chst9	86.7889	1.07087	0.463228	2.31176	0.0207909	0.58078	-1.36181	0.330439	3.77e-05	0.000468702	-0.678424	0.317761	0.03276	0.175809
Fbxo46	344.605	0.355085	0.153308	2.31615	0.0205503	0.58078	-0.109916	0.109781	0.316717	0.677524	-0.172424	0.107525	0.10881	0.347084
Tmem106a	84.2372	-1.64638	0.712264	-2.31148	0.0208064	0.580781	0.189679	0.514117	0.712172	0.915905	2.16902	0.499404	1.4e-05	0.000716325
Trex1	210.137	-0.703383	0.304265	-2.31175	0.0207916	0.580781	0.685626	0.218305	0.00168553	0.0142713	0.723864	0.216169	0.000812202	0.0140865
Rell1	519.188	-0.586735	0.253512	-2.31443	0.0206443	0.580781	0.0707813	0.180339	0.694696	0.907586	0.511087	0.178216	0.00413343	0.0444641
Car10	1635.08	0.430904	0.186681	2.30824	0.0209856	0.582852	-0.41452	0.132051	0.00169473	0.0143424	-0.428118	0.13157	0.00113828	0.0180612
Cort	73.4034	1.43581	0.622043	2.30822	0.0209868	0.582852	-2.81687	0.448611	3.41e-10	8.63e-09	-0.857354	0.412502	0.0376703	0.190684
Dtnb	1590.99	0.273183	0.118325	2.30876	0.020957	0.582852	-0.392015	0.0842485	3.27e-06	4.96e-05	-0.0727202	0.0828026	0.379816	0.666753
Ptprc	315.556	-1.47524	0.639537	-2.30673	0.0210699	0.584174	0.280691	0.454651	0.536986	0.837119	1.82201	0.451302	5.41e-05	0.00192072
Tor3a	761.504	-1.12718	0.489198	-2.30415	0.0212144	0.585709	1.01492	0.347372	0.00348134	0.0266571	1.69749	0.346393	9.56e-07	8.99e-05
Igsf10	265.593	-0.921391	0.400048	-2.3032	0.0212675	0.585709	0.535742	0.285676	0.0607447	0.260233	1.09549	0.282754	0.000106904	0.00326039
Bcar3	381.064	-0.560787	0.24329	-2.30502	0.0211656	0.585709	0.275628	0.173221	0.111567	0.386839	0.407253	0.171376	0.0174837	0.117877
Kcnf1	2244.15	0.70004	0.303868	2.30376	0.0212359	0.585709	-1.03898	0.215029	1.35e-06	2.17e-05	-0.42548	0.214381	0.047179	0.217724
Zfp93	352.805	0.397908	0.172841	2.30216	0.021326	0.586339	-0.0895684	0.12252	0.464749	0.793595	-0.350217	0.121797	0.00403486	0.043711
Cox10	705.325	0.298758	0.129842	2.30093	0.0213955	0.587272	-0.022666	0.0925272	0.806483	0.950496	-0.160084	0.0915376	0.0803197	0.294657
Il21r	77.1083	-1.47391	0.641088	-2.29908	0.0215003	0.589165	0.354436	0.460307	0.441301	0.778156	1.52314	0.450116	0.000714697	0.0128272
Rgs12	1446.3	0.378307	0.165592	2.28458	0.0223375	0.592499	-0.0845513	0.117105	0.470288	0.797207	-0.387375	0.116985	0.000928539	0.0155697
Spsb1	774.997	-0.781716	0.340909	-2.29303	0.0218463	0.592499	0.262983	0.241817	0.276804	0.634759	0.772615	0.240688	0.00132724	0.0200395
Tiam1	5435.18	0.415235	0.181764	2.28448	0.0223436	0.592499	-0.0843847	0.128542	0.511518	0.8241	-0.370332	0.128505	0.00395359	0.0431359
Rasal3	172.704	-1.17242	0.513667	-2.28244	0.0224632	0.592499	0.355774	0.365477	0.330329	0.689989	0.989847	0.361832	0.00622564	0.0585697
Zfp280b	886.456	0.35349	0.154361	2.29001	0.0220204	0.592499	-0.0711975	0.10956	0.51579	0.826692	-0.221305	0.108916	0.0421642	0.204145
Zhx2	1087.79	-0.390031	0.170251	-2.29091	0.0219684	0.592499	0.362191	0.120614	0.00267437	0.0214392	0.120069	0.120365	0.318501	0.60973
Oas2	243.735	-2.15363	0.942481	-2.28507	0.0223089	0.592499	0.901805	0.675852	0.182098	0.512326	3.97321	0.667756	2.68e-09	9.75e-07
Ifi44	358.353	-2.921	1.27269	-2.29514	0.0217252	0.592499	1.72072	0.907437	0.0579278	0.25228	4.86078	0.903173	7.37e-08	1.5e-05
Camkv	16307.1	0.332168	0.14547	2.28342	0.0224058	0.592499	-0.160947	0.102846	0.1176	0.399114	-0.497274	0.10284	1.33e-06	0.000119607
Plekha4	96.4767	-1.4602	0.638837	-2.28572	0.0222706	0.592499	0.0118834	0.462191	0.979488	0.99351	2.09855	0.446582	2.61e-06	0.00020269
Cacnb3	5440.51	0.410812	0.180209	2.27964	0.0226293	0.592499	0.0107131	0.12736	0.932963	0.978561	-0.585687	0.127451	4.32e-06	0.000312096
Il2rg	73.334	-1.74133	0.76381	-2.27979	0.0226199	0.592499	0.500499	0.553194	0.365601	0.721585	2.399	0.538255	8.31e-06	0.000496904
Cdk5r2	3971.92	0.386037	0.168866	2.28605	0.0222514	0.592499	-0.0486145	0.11934	0.683742	0.902338	-0.523346	0.119399	1.17e-05	0.000631134
Lancl1	4761.58	0.283825	0.12425	2.28431	0.0223534	0.592499	-0.0715024	0.0878502	0.415695	0.760381	-0.366678	0.0877967	2.96e-05	0.0012652
Apln	573.588	0.683327	0.298192	2.29157	0.0219306	0.592499	-0.224522	0.210186	0.285429	0.645717	-0.867956	0.210858	3.85e-05	0.00150663
Apbb1ip	277.165	-0.638729	0.279828	-2.28257	0.0224554	0.592499	-0.116684	0.200916	0.5614	0.849694	0.797315	0.195068	4.36e-05	0.00165561
Ncf4	49.1948	-1.4401	0.631403	-2.2808	0.0225604	0.592499	0.769662	0.461262	0.0951971	0.348972	1.74029	0.447433	0.000100454	0.00309734
Edc3	1029.14	0.265911	0.116453	2.28343	0.0224053	0.592499	-0.301027	0.0825136	0.000264071	0.00272945	-0.310424	0.0813369	0.000135344	0.00386845
Bahcc1	1346.82	0.322801	0.141518	2.28099	0.0225491	0.592499	-0.0875036	0.100076	0.381917	0.735573	-0.367824	0.099881	0.000230841	0.00579167
Cd44	907.488	-2.39588	1.04909	-2.28377	0.0223852	0.592499	1.20757	0.742622	0.103931	0.369873	2.66455	0.741997	0.000329354	0.00749802
Lpar6	179.117	-0.825614	0.36037	-2.29102	0.0219624	0.592499	0.557105	0.257867	0.0307392	0.1602	0.779629	0.254847	0.0022193	0.028924
Med24	3715.19	0.247486	0.10854	2.28013	0.0225997	0.592499	-0.221386	0.0768566	0.00397037	0.0297627	-0.230046	0.0765023	0.00263803	0.0326553
Mfap3l	2594.21	-0.425047	0.185976	-2.2855	0.0222836	0.592499	0.653472	0.131772	7.08e-07	1.2e-05	0.380761	0.131697	0.00383772	0.0423937
Hpgds	302.928	-0.75444	0.329036	-2.29288	0.0218548	0.592499	0.177124	0.234195	0.449462	0.784676	0.633443	0.231405	0.00619317	0.0583548
Pradc1	182.716	0.578804	0.252777	2.28978	0.0220339	0.592499	-0.504572	0.180288	0.00513088	0.0371466	-0.34474	0.17558	0.0495962	0.223485
Plcl2	2366.15	0.350337	0.153179	2.2871	0.0221899	0.592499	0.0497648	0.108464	0.646367	0.887837	-0.211735	0.108339	0.0506565	0.226088
Aldh1a1	1222.82	-0.621536	0.272128	-2.28398	0.0223725	0.592499	0.229069	0.192611	0.234328	0.587389	0.299069	0.192158	0.11962	0.367046
Gucy2e	144.139	0.778992	0.340957	2.28472	0.0223293	0.592499	-1.99381	0.249022	1.18e-15	4.73e-14	-0.0903276	0.223616	0.686256	0.865954
Adat3	120.177	0.653374	0.286911	2.27727	0.0227699	0.594292	-1.90088	0.205347	2.1e-20	1.17e-18	-0.614029	0.180224	0.000656728	0.0120436
Gm129	190.502	0.879445	0.386105	2.27774	0.0227422	0.594292	-0.967096	0.273557	0.000407365	0.00404724	-0.683945	0.269532	0.0111637	0.0872116
Aatk	10294.5	0.166951	0.0733403	2.27639	0.0228227	0.594727	-0.180351	0.0519139	0.000512684	0.00496435	-0.192155	0.0517286	0.00020347	0.00526988
Wipf2	3777.18	0.382718	0.16821	2.27524	0.0228913	0.595572	-0.196662	0.11884	0.0979537	0.355588	-0.600025	0.118857	4.46e-07	5.04e-05
Ctsl	3681.98	-0.613221	0.270317	-2.26852	0.0232972	0.596706	0.430147	0.191419	0.0246309	0.134894	0.876811	0.191131	4.49e-06	0.000318664
Cd3e	6.67122	-4.71294	2.07411	-2.27228	0.0230698	0.596706	0.767601	1.66654	0.645089	0.887508	5.12131	1.43833	0.000370026	0.00804832
Itpripl2	341.095	-0.650113	0.286102	-2.27231	0.0230675	0.596706	-0.46544	0.204316	0.0227242	0.126757	0.676324	0.198624	0.000661549	0.012077
Ndrg3	15066.2	0.278708	0.122674	2.27193	0.0230907	0.596706	-0.249116	0.0867594	0.0040874	0.0305032	-0.291876	0.0866883	0.000760005	0.0133836
Itga2b	61.8136	-1.21117	0.533732	-2.26925	0.0232534	0.596706	0.303844	0.384772	0.429719	0.770468	1.13659	0.37304	0.00231271	0.0297437
1110008P14Rik	1318.43	0.348414	0.153579	2.26862	0.0232913	0.596706	-0.252666	0.108963	0.0204041	0.11583	-0.193232	0.108115	0.073892	0.280111
Dgat2	1914.82	0.514484	0.226679	2.26965	0.0232286	0.596706	-0.442787	0.160482	0.00579591	0.0414096	-0.276187	0.159966	0.0842514	0.301314
Htr5a	543.672	0.516473	0.227636	2.26886	0.023277	0.596706	-0.163656	0.161849	0.311937	0.672947	-0.155355	0.16059	0.333343	0.624675
Vopp1	2359.45	0.435975	0.191855	2.27242	0.0230611	0.596707	-0.0509938	0.13556	0.70679	0.913925	-0.548334	0.135669	5.31e-05	0.00190635
Renbp	142.829	-0.92184	0.406296	-2.26889	0.0232751	0.596707	0.533896	0.291429	0.0669519	0.279091	0.949307	0.286998	0.000940623	0.0156786
Nudt3	7003.92	0.20304	0.08955	2.26733	0.0233699	0.596752	-0.276114	0.0633379	1.3e-05	0.000177206	-0.308851	0.0631256	9.95e-07	9.2e-05
Npc2	2161.65	-0.633004	0.279235	-2.26692	0.0233948	0.596752	0.308511	0.197817	0.11886	0.401551	0.750848	0.19735	0.000142002	0.00400437
Dusp1	507.54	1.10436	0.487208	2.26671	0.0234077	0.596752	-1.16821	0.344674	0.000700677	0.0065444	-0.848072	0.343324	0.0135044	0.0993212
Tgm7	9.44458	3.53296	1.55971	2.26514	0.0235038	0.598276	-6.77677	1.27936	1.18e-07	2.24e-06	-1.06292	0.552482	0.0543681	0.235168
Smg5	2597.91	0.26233	0.115874	2.26392	0.0235791	0.599267	0.0852287	0.0819488	0.298329	0.659488	-0.312786	0.0819781	0.000135918	0.00387826
Stk32c	2244.16	0.455222	0.20121	2.26242	0.0236716	0.600689	-0.118099	0.142292	0.406553	0.753407	-0.417743	0.142224	0.00331159	0.0382639
Susd3	42.4227	-0.934783	0.413399	-2.26121	0.0237461	0.601654	0.240828	0.296939	0.417345	0.761626	0.545986	0.284716	0.0551557	0.237228
Cmtm3	276.337	-0.659102	0.291601	-2.26028	0.0238036	0.602184	0.354585	0.207509	0.0874938	0.331438	0.445617	0.205588	0.0301953	0.166783
Sox8	1304.75	0.445908	0.197332	2.25969	0.0238406	0.602194	-0.097263	0.139648	0.486123	0.806543	-0.345581	0.139449	0.0132047	0.097758
Ifi204	161.622	-2.4484	1.08651	-2.25345	0.0242307	0.603617	0.51534	0.780934	0.509317	0.823162	4.06817	0.7676	1.16e-07	2.01e-05
Ctss	4959.44	-1.12839	0.500641	-2.2539	0.0242025	0.603617	0.467606	0.354181	0.186753	0.520119	1.51876	0.353983	1.78e-05	0.000857538
Nmi	149.024	-1.13438	0.503142	-2.25459	0.0241588	0.603617	0.0404038	0.361035	0.910894	0.975921	1.44989	0.352601	3.92e-05	0.00152518
Prkcdbp	407.912	-0.55744	0.24732	-2.25393	0.0242009	0.603617	0.325508	0.176738	0.0655116	0.27494	0.624029	0.174465	0.000347818	0.00772496
Gpr35	31.9905	-1.85101	0.820906	-2.25483	0.0241438	0.603617	0.668444	0.595914	0.261985	0.618671	1.84094	0.577591	0.00143617	0.0211335
Apeh	577.024	-0.339361	0.150407	-2.25629	0.0240528	0.603617	0.308113	0.107786	0.00425551	0.031587	0.33766	0.106181	0.00147253	0.0215005
Erbb4	744.999	0.775561	0.344491	2.25132	0.0243651	0.603617	-5.1279	0.250107	2.03e-93	8.47e-91	-0.487928	0.213309	0.0221712	0.137427
2810055G20Rik	192.649	-0.645821	0.286819	-2.25167	0.0243431	0.603617	-3.18566	0.201104	1.62e-56	3.31e-54	0.177003	0.139486	0.204455	0.489826
Bmpr1a	2264.9	-0.352037	0.156132	-2.25474	0.0241497	0.603617	0.327884	0.110473	0.00299734	0.0236069	0.049914	0.110376	0.651111	0.845863
Tln1	2850.55	-0.406883	0.180741	-2.25119	0.0243734	0.603617	0.0156933	0.128105	0.9025	0.975052	0.444091	0.127551	0.000498269	0.0098544
Samsn1	78.1482	-1.26339	0.559644	-2.25749	0.0239776	0.603617	0.706924	0.403127	0.0794991	0.31285	1.33188	0.395921	0.0007682	0.0134996
Ptplad2	136.036	-1.31917	0.585697	-2.25231	0.0243029	0.603617	-1.43349	0.418386	0.000611985	0.00580059	1.28797	0.399173	0.00125272	0.0192509
Zswim3	334.418	0.390314	0.173253	2.25286	0.0242683	0.603617	-0.0650619	0.123377	0.597957	0.86681	-0.250086	0.122114	0.0405627	0.198942
Gimap3	8.1439	-3.36264	1.49467	-2.24975	0.0244649	0.604068	1.91248	1.10555	0.0836514	0.32324	2.69738	1.08164	0.0126385	0.0949312
Mapre1	3425.68	-0.254466	0.113095	-2.25003	0.024447	0.604068	0.263533	0.0802087	0.00101769	0.00915261	0.196035	0.0799255	0.0141781	0.102485
Magt1	934.743	-0.34674	0.15419	-2.24879	0.0245262	0.604673	0.638919	0.109806	5.93e-09	1.31e-07	0.300686	0.109717	0.00613339	0.0580414
Kcnj14	101.936	1.14469	0.509495	2.24671	0.0246586	0.607028	0.643227	0.354881	0.0699069	0.288392	-1.16174	0.36917	0.00165012	0.0233443
Fes	145.567	-0.916709	0.408276	-2.24532	0.0247477	0.607406	0.546526	0.293155	0.0622806	0.264538	1.01339	0.288525	0.000444213	0.00923304
Sox9	1974.04	-0.713273	0.31763	-2.24561	0.0247288	0.607406	0.580485	0.224808	0.00981905	0.063852	0.531527	0.224634	0.017972	0.119995
Ccr5	243.863	-1.05625	0.470567	-2.24462	0.0247923	0.607595	0.115266	0.335266	0.730993	0.923777	1.16122	0.331053	0.000452052	0.00932874
Cyp1b1	356.111	-1.26453	0.56384	-2.24271	0.0249155	0.607883	0.284479	0.400574	0.477593	0.801274	1.47359	0.39792	0.000212873	0.0054477
Pop5	709.889	0.41989	0.187271	2.24215	0.0249517	0.607883	-0.405401	0.13237	0.00219404	0.0180237	-0.480031	0.131462	0.00026073	0.00634951
Frmd4a	2511.92	-0.358105	0.15969	-2.2425	0.0249291	0.607883	0.0299059	0.113045	0.791356	0.945526	0.122235	0.112633	0.27781	0.571543
Rassf10	35.434	-1.84549	0.822761	-2.24304	0.0248939	0.607883	0.741712	0.581937	0.202466	0.544825	0.823549	0.577482	0.153839	0.421698
Fndc3a	2213.48	-0.407242	0.181722	-2.24102	0.0250248	0.608764	0.212961	0.128834	0.0983324	0.35653	0.394328	0.128348	0.00212394	0.0279749
Drosha	4284.03	0.205034	0.0915302	2.24006	0.0250868	0.609372	-0.300629	0.0648357	3.54e-06	5.34e-05	-0.213347	0.0643787	0.000919903	0.0155048
Pld4	428.995	-0.949707	0.424424	-2.23764	0.0252445	0.609442	0.520275	0.301872	0.0847987	0.325451	1.16423	0.299994	0.000104094	0.00318045
Cacna1i	3384.84	0.594452	0.265548	2.23858	0.0251831	0.609442	-0.20939	0.187715	0.264649	0.622583	-0.653696	0.187747	0.000498054	0.0098544
Ano6	1425.91	-0.496463	0.221915	-2.23718	0.0252747	0.609442	0.183707	0.157362	0.243043	0.597771	0.455556	0.156653	0.00363681	0.0408176
Asf1b	27.342	-1.37692	0.615413	-2.23739	0.0252606	0.609442	0.776127	0.451013	0.0852776	0.326352	1.24947	0.435905	0.00415196	0.0445616
Proca1	77.3939	0.751319	0.335747	2.23776	0.0252369	0.609442	-0.473696	0.240613	0.048987	0.223875	-0.384573	0.233175	0.0990885	0.331641
Tmem198b	360.247	-0.559624	0.250466	-2.23433	0.0254615	0.610103	0.253098	0.178851	0.157028	0.472629	0.542551	0.176354	0.00209453	0.027656
Jph3	8174.42	0.349025	0.15621	2.23433	0.0254615	0.610103	0.000459006	0.110406	0.996683	0.998871	-0.5608	0.110464	3.84e-07	4.58e-05
Cds1	2822.57	0.378438	0.169247	2.23601	0.0253511	0.610103	-0.176543	0.11972	0.14031	0.443145	-0.350893	0.119551	0.00333453	0.0384763
Prom2	14.6052	-1.84793	0.826817	-2.235	0.0254177	0.610103	0.175879	0.604878	0.771229	0.939292	1.5479	0.559126	0.00563292	0.0548469
Ftl1	8423.08	-0.667465	0.298784	-2.23394	0.0254873	0.610103	0.419614	0.21131	0.0470585	0.21797	0.411049	0.211261	0.0516918	0.228403
Parp12	780.628	-1.03365	0.462931	-2.23284	0.0255598	0.610949	0.0196438	0.329025	0.952392	0.98536	1.81225	0.326664	2.89e-08	6.96e-06
Gm4951	159.64	-2.5676	1.15147	-2.22985	0.0257576	0.611546	1.25725	0.826291	0.12812	0.419801	4.15597	0.817492	3.7e-07	4.51e-05
Pdxk	5301.14	0.312108	0.140007	2.22923	0.0257989	0.611546	-0.031308	0.0989843	0.75178	0.932488	-0.394647	0.0989776	6.68e-05	0.00225528
Arhgap30	235.622	-1.01194	0.453499	-2.23142	0.0256536	0.611546	0.521393	0.323583	0.107112	0.377228	1.17636	0.320393	0.000241018	0.00596696
Ccna2	129.919	-0.955595	0.428387	-2.23068	0.0257021	0.611546	1.26629	0.307704	3.87e-05	0.000480241	0.941001	0.307412	0.00220566	0.028807
1700010I14Rik	37.6929	-1.04311	0.468096	-2.22842	0.0258526	0.611546	0.385983	0.337187	0.252327	0.607342	0.676989	0.325495	0.0375372	0.190402
Kcng4	220.398	-1.06211	0.476682	-2.22814	0.0258713	0.611546	0.501843	0.337184	0.136662	0.436467	0.390513	0.336391	0.245686	0.53716
Oscar	33.2308	1.69956	0.76291	2.22773	0.0258984	0.611546	-4.80219	0.645165	9.82e-14	3.34e-12	-0.187674	0.28411	0.508889	0.757389
Vav1	244.308	-1.0699	0.480331	-2.22742	0.0259189	0.611546	0.338657	0.342833	0.323241	0.683101	1.36712	0.338751	5.44e-05	0.00192072
Rps9	5617.37	-0.278661	0.124992	-2.22943	0.0257852	0.611546	0.154983	0.0885155	0.0799606	0.313977	0.205412	0.0882988	0.0200013	0.128709
Pdcd1	23.2822	-2.46052	1.1055	-2.22571	0.0260337	0.612499	2.07537	0.818008	0.0111776	0.0712832	2.75201	0.806075	0.00063996	0.0118407
Cog8	897.903	0.246937	0.110941	2.22583	0.0260254	0.612499	-0.933955	0.0794805	7e-32	6.97e-30	-0.14743	0.0746873	0.0483857	0.220902
Ppp6r2	2622.77	0.204194	0.0919494	2.22072	0.0263699	0.612829	0.293493	0.0650161	6.36e-06	9.12e-05	-0.277406	0.0653289	2.17e-05	0.00100515
Ctsz	1585.6	-0.953619	0.429232	-2.22169	0.0263046	0.612829	0.414983	0.304038	0.172284	0.497274	1.25805	0.303424	3.38e-05	0.00138131
Calm2	35790.5	0.230142	0.103603	2.22139	0.0263244	0.612829	-0.107846	0.0732645	0.141017	0.44475	-0.265644	0.0732415	0.000286774	0.00679021
Myo1f	260.237	-1.38999	0.625164	-2.2234	0.0261891	0.612829	0.796693	0.444333	0.0729717	0.295661	1.48529	0.442247	0.00078368	0.0136718
Btbd11	860.731	0.558742	0.251625	2.22053	0.0263827	0.612829	-0.407865	0.17814	0.0220456	0.123545	-0.398584	0.177405	0.0246561	0.146985
Spin1	8927.12	0.221787	0.099828	2.22169	0.0263044	0.612829	-0.0324991	0.0706223	0.645386	0.887508	-0.235561	0.070547	0.000840613	0.0144849
Rdx	3170.83	-0.234367	0.105535	-2.22075	0.0263677	0.612829	0.206697	0.074902	0.00578782	0.0413683	0.18582	0.074524	0.0126515	0.0949312
Slc25a26	366.561	0.36689	0.164958	2.22414	0.0261393	0.612829	-0.266569	0.117371	0.0231364	0.128505	-0.284531	0.115082	0.0134199	0.0989166
Tmem108	1012.83	-0.645007	0.290243	-2.2223	0.0262628	0.612829	0.407388	0.205569	0.0475063	0.2194	0.411588	0.205134	0.0448099	0.211621
Mapkapk3	135.439	-0.969307	0.436817	-2.21903	0.026485	0.613474	0.67478	0.315932	0.0326922	0.167458	1.40879	0.309624	5.36e-06	0.000364125
Arhgap40	6.69155	2.18114	0.983409	2.21793	0.0265594	0.613474	-0.787941	0.710211	0.267237	0.625747	-0.982511	0.695462	0.15773	0.42753
Rnf6	2301.75	0.235902	0.10632	2.2188	0.0265007	0.613474	-0.121368	0.0752336	0.106697	0.376357	-0.297728	0.0749202	7.07e-05	0.00235666
Trem2	486.07	-1.21883	0.549446	-2.21828	0.0265356	0.613474	-0.212045	0.389425	0.586093	0.862711	1.13608	0.387162	0.00334217	0.038538
Cx3cl1	15249.5	0.324461	0.146384	2.21651	0.0266565	0.614854	-0.116251	0.103516	0.261428	0.617925	-0.329505	0.103488	0.0014525	0.021319
Lcp2	164.674	-1.10718	0.499693	-2.21572	0.0267108	0.615246	0.119254	0.357289	0.73855	0.925993	1.27683	0.350908	0.000274077	0.00655409
Ptpn6	258.062	-1.1963	0.540126	-2.21485	0.0267705	0.615758	0.284403	0.384853	0.459912	0.791082	1.50889	0.380892	7.45e-05	0.00244459
Ifit3	2163.24	-2.466	1.11508	-2.21149	0.0270017	0.618239	1.0078	0.789276	0.201647	0.543872	3.90195	0.788611	7.5e-07	7.52e-05
Mdh1	16448	0.239149	0.108151	2.21125	0.0270185	0.618239	-0.0449028	0.0765034	0.557245	0.84782	-0.182233	0.076451	0.0171419	0.116686
A3galt2	17.735	1.84043	0.832188	2.21156	0.0269971	0.618239	-0.519523	0.580219	0.370579	0.725921	-1.34478	0.596476	0.0241624	0.145665
Cdc42ep4	1259.04	-0.332373	0.15032	-2.21111	0.0270285	0.618239	0.261995	0.106715	0.0140854	0.0861504	0.200324	0.106136	0.0591028	0.246775
Ccr1	14.1883	-2.13102	0.964812	-2.20874	0.027193	0.619766	0.331313	0.719426	0.64514	0.887508	2.24082	0.662753	0.000722026	0.01289
Myc	190.206	-0.866316	0.392097	-2.20944	0.027144	0.619766	0.389485	0.279957	0.164154	0.484414	0.824375	0.2764	0.00285863	0.0345072
Stat3	2466.13	-0.871121	0.394444	-2.20848	0.0272108	0.619766	0.156146	0.279132	0.57589	0.858586	0.85276	0.278759	0.00221977	0.028924
Sntg2	62.8955	-0.836738	0.378961	-2.20798	0.0272458	0.619766	0.575266	0.273613	0.035511	0.178309	0.61861	0.268096	0.0210316	0.133058
Gldn	230.076	-1.82014	0.825168	-2.20578	0.0273991	0.619829	1.14385	0.588274	0.0518447	0.232558	2.63896	0.584752	6.39e-06	0.000420429
Gpnmb	604.793	-2.15499	0.97633	-2.20723	0.0272979	0.619829	-4.05132	0.692046	4.8e-09	1.07e-07	1.93128	0.670925	0.00399527	0.0434498
Gm16702	687.672	0.373709	0.169384	2.20628	0.0273643	0.619829	1.80617	0.119132	6.4e-52	1.14e-49	-0.313045	0.126681	0.0134687	0.0991022
Zfp810	573.887	0.273408	0.123905	2.2066	0.0273423	0.619829	-0.0654813	0.0892147	0.462965	0.792587	-0.00860709	0.0869208	0.921121	0.973023
Gm6034	4.44931	-3.73295	1.69296	-2.20498	0.0274553	0.619873	4.17516	1.44169	0.0037793	0.0286145	3.83037	1.44074	0.00784645	0.06879
Slc25a21	14.3908	-1.64626	0.746712	-2.20468	0.0274763	0.619873	0.526931	0.540235	0.329375	0.689389	1.08759	0.514815	0.0346366	0.181549
B2m	5962.16	-1.3872	0.630311	-2.20082	0.0277487	0.620247	0.228448	0.445894	0.608416	0.871325	2.21482	0.445644	6.7e-07	6.96e-05
B3gat1	7525.75	0.370543	0.168424	2.20006	0.027803	0.620247	-0.157151	0.119054	0.186838	0.520239	-0.546798	0.119059	4.38e-06	0.000314824
Habp4	4974.29	0.318497	0.144741	2.20046	0.0277745	0.620247	0.0330295	0.102323	0.74685	0.930092	-0.405196	0.102358	7.54e-05	0.00246421
Fcer1g	270.422	-1.03173	0.468644	-2.20152	0.0276992	0.620247	-0.324029	0.333824	0.331718	0.690826	1.1777	0.328395	0.000335478	0.00757073
Cr1l	480.379	-0.430647	0.19578	-2.19965	0.0278318	0.620247	0.182872	0.140093	0.19177	0.528357	0.470915	0.13766	0.00062423	0.0116121
Per2	1309.44	0.574996	0.261296	2.20055	0.0277676	0.620247	-0.310934	0.18473	0.0923401	0.342702	-0.553895	0.184569	0.00269073	0.0329657
Tyw3	341.27	0.420455	0.191053	2.20072	0.0277559	0.620247	-0.150616	0.134863	0.264076	0.62197	-0.46679	0.134512	0.000519947	0.0101901
Stip1	4984.42	0.346661	0.157364	2.20292	0.0276004	0.620247	-0.0822519	0.111357	0.460132	0.791082	-0.19503	0.111224	0.0795184	0.293444
Rnf39	63.0655	0.833732	0.378713	2.20149	0.0277014	0.620247	-0.100787	0.272465	0.711451	0.915738	-0.262672	0.268772	0.328418	0.619555
Oasl2	1976.29	-2.43314	1.10975	-2.19251	0.0283425	0.621536	0.697609	0.785913	0.374734	0.729415	4.30873	0.784764	4.01e-08	9.38e-06
Lmnb1	305.743	-0.469137	0.213944	-2.1928	0.0283219	0.621536	0.199009	0.15404	0.196381	0.535864	0.565547	0.150166	0.000165786	0.00453773
Adam17	864.868	-0.413736	0.188511	-2.19476	0.0281809	0.621536	0.396098	0.134239	0.00317067	0.0246573	0.452318	0.133319	0.00069197	0.0124725
Cd68	354.312	-1.34481	0.611979	-2.19747	0.0279867	0.621536	-0.460347	0.433895	0.288707	0.648488	1.23051	0.430378	0.00424805	0.0452346
Cebpa	437.955	-0.677949	0.308948	-2.19438	0.0282081	0.621536	0.34288	0.219415	0.118122	0.40005	0.52011	0.21805	0.017066	0.116412
Nlrp1a	28.4745	-1.24059	0.565357	-2.19435	0.0282106	0.621536	3.17124	0.439455	5.34e-13	1.69e-11	1.13021	0.478928	0.018281	0.121405
Celsr2	13558	0.301476	0.137348	2.19499	0.0281644	0.621536	-0.0492657	0.0971471	0.612068	0.872477	-0.21148	0.0971018	0.0294121	0.164222
Necab2	2246.07	0.454984	0.20738	2.19396	0.0282382	0.621536	-0.141052	0.146741	0.336436	0.696088	-0.304815	0.146557	0.0375404	0.190402
Tgfbr2	1224.02	-0.707754	0.322348	-2.19562	0.0281193	0.621536	0.311582	0.228664	0.173003	0.498501	0.962214	0.227761	2.39e-05	0.0010859
Rbl1	107.983	-0.881607	0.401105	-2.19794	0.0279531	0.621536	0.57177	0.289015	0.04789	0.220626	0.910857	0.283671	0.0013229	0.020001
Tmem179	3187.46	0.293583	0.133644	2.19675	0.0280385	0.621536	0.000415448	0.0945514	0.996494	0.998871	-0.28688	0.0944701	0.00239157	0.0305478
Tjap1	574.161	-0.330964	0.150896	-2.19333	0.0282838	0.621536	0.543783	0.10707	3.8e-07	6.73e-06	0.0647865	0.107489	0.54669	0.783065
Wasf2	1033.5	-0.342732	0.156671	-2.18759	0.0286993	0.623088	-0.398078	0.111636	0.000362656	0.00363934	0.344811	0.109108	0.00157626	0.0225075
Zbtb42	40.7448	-1.0941	0.499558	-2.19014	0.0285141	0.623088	0.627886	0.36398	0.0845176	0.325026	0.991147	0.352855	0.00497063	0.0503796
Igsf9	134.55	-0.834397	0.381443	-2.18748	0.0287077	0.623088	0.0245241	0.274819	0.928893	0.978418	0.978924	0.265953	0.000232484	0.00581547
Eif4ebp1	84.0068	-1.19825	0.547441	-2.18883	0.0286094	0.623088	0.747848	0.394847	0.0582225	0.252994	1.37474	0.387894	0.000393923	0.00844802
Grrp1	44.9891	-1.06258	0.485699	-2.18773	0.0286896	0.623088	0.0579246	0.355873	0.870701	0.968718	1.14666	0.33359	0.000587452	0.0111249
C5ar1	36.0024	-1.7128	0.78306	-2.18732	0.0287193	0.623088	-0.48789	0.565169	0.387992	0.739766	1.62705	0.531181	0.00219073	0.0286565
Lamc1	1659.88	-0.40952	0.187265	-2.18684	0.0287539	0.623088	0.0547694	0.132802	0.680037	0.900577	0.348547	0.132045	0.00830031	0.071221
Fetub	8.29482	-2.06756	0.943701	-2.1909	0.0284588	0.623088	1.16145	0.664311	0.0804023	0.315022	0.792248	0.664164	0.232928	0.524595
4930579G24Rik	60.0415	0.791982	0.362155	2.18686	0.028753	0.623088	-0.248558	0.260725	0.34042	0.699509	-0.303517	0.254685	0.233365	0.524872
Phf15	2867.84	0.465138	0.212822	2.18557	0.0288473	0.624291	-0.118157	0.150391	0.43206	0.772496	-0.608959	0.150468	5.19e-05	0.00187334
Map3k8	77.3958	-0.835395	0.382736	-2.18269	0.0290584	0.62639	0.183331	0.276789	0.507747	0.821862	0.774337	0.266144	0.00362043	0.0406875
L1cam	4926.79	0.51923	0.237869	2.18284	0.0290475	0.62639	-0.183419	0.168223	0.275567	0.633691	-0.395837	0.168165	0.0185798	0.122759
Lnx1	565.634	0.377544	0.172968	2.18274	0.0290552	0.62639	-0.103772	0.122882	0.398398	0.746712	-0.235124	0.121907	0.0537648	0.233522
Thbs2	449.609	-1.16841	0.535871	-2.18039	0.0292282	0.629228	0.547267	0.380766	0.150639	0.463442	1.56426	0.37879	3.63e-05	0.00145838
Ms4a4c	31.5839	-2.97369	1.3645	-2.17933	0.0293072	0.629283	1.37141	1.04186	0.188069	0.522081	4.9102	0.98937	6.94e-07	7.08e-05
Aldh1l2	391.218	-0.611703	0.280625	-2.17979	0.0292729	0.629283	0.0747971	0.200915	0.709683	0.915264	0.880895	0.19714	7.88e-06	0.000479004
Adamts2	331.452	0.866948	0.398112	2.17765	0.0294322	0.631145	-1.3366	0.281252	2.01e-06	3.15e-05	-0.942956	0.278472	0.000708746	0.012734
Polr3h	795.132	0.258153	0.118807	2.17287	0.02979	0.631418	0.101746	0.0839408	0.225469	0.576548	-0.338164	0.0842072	5.92e-05	0.00205178
Gorasp1	1053.31	0.247273	0.113787	2.17312	0.0297711	0.631418	0.0818305	0.0806276	0.310144	0.671668	-0.258378	0.080519	0.00133242	0.020093
Cav1	780.238	-1.09263	0.502422	-2.17472	0.029651	0.631418	0.721737	0.355995	0.0426237	0.203452	1.13084	0.355345	0.00146069	0.0213832
Lpcat3	682.359	-0.381442	0.175523	-2.17318	0.029767	0.631418	0.203048	0.125203	0.104858	0.372066	0.372072	0.123626	0.00261535	0.0324701
Mrpl19	1078.88	0.238477	0.109706	2.17378	0.0297217	0.631418	-0.0746662	0.0778729	0.337649	0.696997	-0.22689	0.0771586	0.00327617	0.0380112
Gpr45	330.268	0.387012	0.177958	2.17474	0.0296494	0.631418	0.217284	0.125839	0.0842261	0.324502	-0.35784	0.12718	0.00489818	0.0498631
Ap3d1	6892.66	0.145245	0.0667849	2.17482	0.0296436	0.631418	0.013288	0.0473397	0.778944	0.942056	-0.125068	0.0471444	0.00798099	0.0694765
Lars2	60323.6	2.11454	0.972344	2.17468	0.0296538	0.631418	-1.42128	0.687555	0.0387203	0.189564	-1.0179	0.687547	0.138747	0.397854
Ptprn2	13022.9	0.455523	0.209569	2.17362	0.029734	0.631418	-0.155674	0.148204	0.29353	0.653004	-0.320617	0.148172	0.0304788	0.167738
Nanos1	819.226	0.424957	0.195769	2.17071	0.0299532	0.634061	-0.174578	0.138294	0.206817	0.551234	-0.492436	0.138151	0.000364573	0.00795023
Camk2n2	1134.12	0.490634	0.226242	2.16862	0.0301112	0.635771	-0.2632	0.159892	0.0997414	0.35982	-0.536313	0.159729	0.000786105	0.0136999
Cmpk2	1053.45	-0.888065	0.409453	-2.16891	0.0300898	0.635771	0.629365	0.290056	0.0300217	0.157237	0.883467	0.289574	0.00228139	0.0294986
Hist2h2aa1	468.25	-0.671132	0.309563	-2.168	0.0301587	0.635959	0.619025	0.21998	0.00489281	0.0356533	0.582867	0.219195	0.00783443	0.0687299
Tpsg1	5.25578	2.74741	1.26769	2.16726	0.030215	0.636331	-1.33686	0.914572	0.143813	0.450166	-1.34993	0.880437	0.125214	0.376224
Fam73b	2398.38	0.197845	0.0913257	2.16636	0.0302835	0.636798	-0.0748618	0.0647141	0.247351	0.601309	-0.225177	0.0643229	0.000464005	0.00948
Dctn1	13410.8	0.222056	0.102569	2.16495	0.0303919	0.636798	-0.0770961	0.0725506	0.287939	0.648078	-0.233573	0.0724885	0.00127206	0.019433
Nrm	55.2139	-0.931181	0.429966	-2.16571	0.0303334	0.636798	0.457664	0.312744	0.143362	0.449303	0.884114	0.302072	0.00342439	0.0392441
St6galnac6	3008.82	0.244781	0.113047	2.16529	0.0303652	0.636798	-0.0275026	0.0798312	0.730463	0.923777	-0.432504	0.0798651	6.11e-08	1.3e-05
Cyth4	583.539	-0.599814	0.277278	-2.16322	0.0305242	0.63774	0.123417	0.197419	0.531873	0.834816	0.728937	0.195315	0.000189879	0.00504197
Arhgap11a	119.76	-0.733826	0.339198	-2.16341	0.0305095	0.63774	-0.0293438	0.241975	0.903479	0.975309	0.44714	0.234969	0.0570444	0.242441
Tyro3	4177.26	0.414877	0.19182	2.16285	0.030553	0.63774	-0.132488	0.135715	0.328953	0.688988	-0.243785	0.135582	0.0721667	0.27582
Dnajc27	4769.78	0.325888	0.150719	2.16223	0.0306008	0.637929	-0.0429182	0.106579	0.687177	0.904346	-0.358849	0.106546	0.000757116	0.0133466
Itgb5	2174.64	-0.596336	0.275888	-2.16151	0.0306559	0.638271	0.421033	0.195391	0.031176	0.161745	0.627863	0.195058	0.00128704	0.0195554
Syt16	1559.5	0.458187	0.212041	2.16084	0.030708	0.638296	-0.225699	0.149859	0.132049	0.42776	-0.525949	0.149767	0.000445095	0.00923304
Begain	2509.32	0.319919	0.14813	2.15972	0.0307941	0.638296	-0.0242366	0.104659	0.816866	0.954259	-0.453287	0.104716	1.5e-05	0.000753639
Amigo1	3617.48	0.373498	0.172997	2.15899	0.0308509	0.638296	0.0572526	0.122293	0.63967	0.884798	-0.43718	0.122369	0.000353396	0.00782815
Lrrc16b	1708.99	0.527119	0.244139	2.15909	0.0308429	0.638296	-0.0395507	0.172531	0.818684	0.954512	-0.573163	0.172688	0.000903172	0.0153121
Mbd2	1299.83	-0.353373	0.163566	-2.16043	0.030739	0.638296	0.1655	0.116194	0.154348	0.4689	0.306014	0.115342	0.00797571	0.0694765
P4htm	1838.52	0.269344	0.124904	2.1564	0.0310521	0.640848	0.00961996	0.0886276	0.913564	0.976284	-0.132578	0.0882342	0.132949	0.389048
Enpp6	174.625	-1.17118	0.543037	-2.15672	0.0310277	0.640848	0.66796	0.383569	0.0816074	0.317757	0.288923	0.38358	0.451314	0.719599
Rps6ka2	2696.87	0.350471	0.162575	2.15576	0.0311028	0.641092	-0.22235	0.115039	0.053257	0.23734	-0.302818	0.114771	0.00832842	0.0713895
Phf11b	54.9661	-2.27805	1.05766	-2.15385	0.0312522	0.642562	1.5564	0.777141	0.0452075	0.212561	3.65932	0.759896	1.47e-06	0.000126728
Slc6a15	2314.3	0.400617	0.185964	2.15427	0.0312187	0.642562	-0.0999794	0.131488	0.447035	0.782267	-0.419951	0.131436	0.00139786	0.0208072
Slc6a1	12082.8	0.395804	0.183966	2.1515	0.0314367	0.64555	-0.210565	0.130077	0.105497	0.373521	-0.466055	0.130055	0.000339005	0.00762987
Kcnk3	498.835	0.436552	0.202971	2.15081	0.0314911	0.645861	-0.177943	0.144892	0.219407	0.568504	-0.0353029	0.142855	0.804813	0.924028
Lacc1	258.99	-0.510397	0.237436	-2.14962	0.0315852	0.646181	0.371095	0.170768	0.0297726	0.15609	0.574121	0.16759	0.000613117	0.0115071
Slc30a2	127.002	0.899732	0.418506	2.14987	0.0315657	0.646181	-0.612085	0.293246	0.0368632	0.183195	-1.10665	0.294262	0.00016939	0.00460229
Tprn	519.439	-0.37664	0.175284	-2.14874	0.0316552	0.64681	0.136893	0.124431	0.271267	0.629143	0.119448	0.123076	0.331784	0.623252
Agap1	6008.75	0.345477	0.160873	2.14752	0.0317522	0.647988	-0.133799	0.113761	0.239539	0.594179	-0.371668	0.113704	0.00108032	0.0173376
Slfn1	29.8142	-4.85133	2.27802	-2.12962	0.0332029	0.6497	3.32966	1.8441	0.0709841	0.291295	7.99487	1.77611	6.75e-06	0.000433889
Vmn1r58	1322.96	0.28589	0.13348	2.14182	0.0322079	0.6497	0.969424	0.0942063	7.78e-25	5.43e-23	-0.31137	0.0963561	0.00123166	0.0191636
Zbtb8os	659.999	0.363389	0.170324	2.13352	0.032882	0.6497	-2.16621	0.122094	1.98e-70	5.47e-68	-0.278049	0.110946	0.0122051	0.09267
Irf9	1009.01	-0.961796	0.452261	-2.12664	0.03345	0.6497	-0.0708193	0.321064	0.825422	0.9566	1.71155	0.319194	8.23e-08	1.63e-05
Oas1g	72.4649	-2.72417	1.27266	-2.14054	0.0323112	0.6497	1.02287	0.937002	0.274991	0.633195	4.8322	0.90681	9.89e-08	1.77e-05
Map1a	65576.3	0.313236	0.146406	2.1395	0.0323952	0.6497	-0.0271747	0.103518	0.792927	0.946489	-0.546383	0.103524	1.31e-07	2.17e-05
Nlrc5	244.461	-1.74793	0.818235	-2.13622	0.0326613	0.6497	0.12643	0.584436	0.828733	0.957056	2.92048	0.576905	4.14e-07	4.81e-05
Gstm5	2776.54	0.320451	0.149973	2.13673	0.0326203	0.6497	-0.0362193	0.105906	0.732355	0.92443	-0.532505	0.106021	5.1e-07	5.47e-05
Igfbpl1	93.1349	-1.3432	0.631621	-2.1266	0.0334535	0.6497	1.73958	0.460934	0.000160631	0.00175006	2.17248	0.456154	1.91e-06	0.00015849
Cst7	87.3971	-2.25395	1.05684	-2.13273	0.0329469	0.6497	-0.0867202	0.761675	0.909353	0.975575	3.22965	0.740472	1.29e-05	0.000675012
Ccdc85c	338.955	0.452637	0.212302	2.13204	0.0330032	0.6497	0.164666	0.148829	0.268549	0.626408	-0.653515	0.151328	1.57e-05	0.000777765
Gal3st3	1834.56	0.281998	0.131729	2.14074	0.0322952	0.6497	0.105011	0.0930743	0.259213	0.614812	-0.380543	0.0932528	4.49e-05	0.00169817
Gbp6	753.236	-2.31848	1.0893	-2.12843	0.0333018	0.6497	0.673911	0.771606	0.382452	0.735908	3.12615	0.770182	4.93e-05	0.00181172
Kcnab3	718.093	0.595469	0.279523	2.13031	0.0331464	0.6497	-0.00678483	0.1971	0.97254	0.992568	-0.784577	0.197947	7.38e-05	0.00243261
Il1b	15.5634	-2.21642	1.04006	-2.13105	0.0330851	0.6497	0.976767	0.789936	0.216267	0.564612	2.85213	0.742607	0.000122686	0.00359829
Il13ra1	396.547	-0.987783	0.464197	-2.12794	0.0333422	0.6497	0.279194	0.33002	0.397558	0.745911	1.21297	0.327592	0.000213334	0.0054477
Irf1	388.233	-0.731986	0.341896	-2.14096	0.0322772	0.6497	0.0177412	0.243587	0.941939	0.981989	0.862704	0.240392	0.000332277	0.00753892
Nog	178.637	0.56764	0.266736	2.1281	0.0333289	0.6497	0.463634	0.186462	0.0129014	0.0804957	-0.665208	0.193126	0.000572267	0.0109176
Ezr	3247.85	-0.885294	0.414708	-2.13474	0.0327823	0.6497	0.620164	0.293445	0.0345671	0.17447	0.996414	0.293258	0.000679457	0.0122864
Khdc3	24.5943	1.58718	0.742743	2.13692	0.0326048	0.6497	-0.391986	0.505202	0.437808	0.775834	-1.80552	0.536026	0.000756226	0.0133449
Dap	217.167	-0.858032	0.402147	-2.13363	0.0328733	0.6497	0.318742	0.28717	0.267025	0.625709	0.938634	0.283368	0.000924908	0.015552
Nmnat2	4949.72	0.352381	0.165658	2.12715	0.0334073	0.6497	-0.143091	0.117146	0.221905	0.571644	-0.376971	0.117077	0.00128248	0.0195415
Phactr3	3661.46	0.392142	0.182835	2.14478	0.0319701	0.6497	-0.0669228	0.12928	0.604696	0.870056	-0.409551	0.12926	0.00153262	0.0220876
Fgd2	218.707	-0.710518	0.333914	-2.12785	0.0333495	0.6497	0.131197	0.238847	0.582803	0.86112	0.741425	0.234271	0.00155181	0.0222907
Cecr6	1731.2	0.443935	0.207072	2.14387	0.032043	0.6497	-0.138835	0.146406	0.342981	0.702213	-0.450907	0.146334	0.00206059	0.0272903
Gfap	37220.8	-1.65299	0.77297	-2.13849	0.0324768	0.6497	0.970534	0.546587	0.0757946	0.303525	1.67163	0.546575	0.00222548	0.0289759
Mthfsd	764.673	0.286497	0.134679	2.12726	0.0333987	0.6497	-0.746423	0.0957593	6.45e-15	2.44e-13	-0.279962	0.0924715	0.00246542	0.0311324
Col9a1	35.015	-1.29325	0.60651	-2.13228	0.0329841	0.6497	0.679184	0.442529	0.124838	0.414502	1.27886	0.428462	0.00283789	0.0343464
Hif1a	2623.9	-0.45153	0.210922	-2.14075	0.0322944	0.6497	0.171623	0.149406	0.250678	0.604953	0.442273	0.148997	0.0029942	0.0357141
Khdrbs3	4317.75	0.257853	0.120956	2.13179	0.033024	0.6497	0.0452514	0.0855848	0.596991	0.866227	-0.24326	0.0855197	0.00444826	0.0467457
Ccnb1	24.2086	-1.99884	0.931651	-2.14548	0.0319145	0.6497	1.139	0.677501	0.0927282	0.343431	1.88125	0.663135	0.00455533	0.0475443
Cdc5l	1917.17	0.184701	0.0867547	2.129	0.0332544	0.6497	-0.105886	0.0616567	0.0859145	0.328298	-0.156931	0.0609211	0.00999579	0.0809603
Cntnap4	866.733	0.553331	0.258752	2.13846	0.0324797	0.6497	-0.361296	0.18305	0.0484098	0.222029	-0.465426	0.18255	0.0107854	0.0854059
Gm15772	2962.27	1.33875	0.628177	2.13116	0.0330758	0.6497	9.87375	0.341066	2.83e-184	5.64e-181	-1.41951	0.614368	0.0208593	0.132416
D230025D16Rik	1378.51	0.183996	0.0860337	2.13865	0.0324644	0.6497	-0.054868	0.0613357	0.371027	0.725921	-0.127044	0.0603824	0.0353794	0.183774
2310045N01Rik	310.977	0.437213	0.205116	2.13154	0.0330448	0.6497	-1.58066	0.147539	8.8e-27	6.8e-25	-0.246366	0.134819	0.0676428	0.266316
Nr1h4	8.26833	-2.04366	0.959363	-2.13023	0.0331528	0.6497	0.992595	0.687188	0.148618	0.458956	1.06972	0.671559	0.111186	0.35162
Gramd2	174.625	0.783617	0.366137	2.14023	0.0323363	0.6497	-2.67919	0.265203	5.39e-24	3.57e-22	-0.358704	0.237236	0.130531	0.384681
9530059O14Rik	86.7751	1.71515	0.803172	2.13548	0.0327221	0.6497	-4.24209	0.588272	5.55e-13	1.76e-11	-0.747642	0.520404	0.150815	0.417439
Nhlh2	69.2719	-0.70158	0.329323	-2.13037	0.0331412	0.6497	0.48488	0.234038	0.038284	0.188095	0.236992	0.232271	0.307573	0.598633
Fxyd3	71.8193	-1.22979	0.574388	-2.14104	0.0322707	0.6497	-3.89863	0.361275	3.78e-27	2.98e-25	0.0512414	0.209659	0.806919	0.925247
Rnf223	35.0214	0.903332	0.425417	2.1234	0.03372	0.651908	0.174613	0.281029	0.53438	0.836031	-1.31099	0.315393	3.23e-05	0.00134556
Rrnad1	950.704	0.316085	0.148895	2.12287	0.0337651	0.651908	-0.791801	0.105395	5.79e-14	2.02e-12	-0.412506	0.10322	6.43e-05	0.00219185
Pank4	1045.95	0.230058	0.108343	2.12342	0.0337184	0.651908	-0.1888	0.0767775	0.0139303	0.0856109	-0.283144	0.0758342	0.000188666	0.00502562
Bpifa5	4.21967	-4.56326	2.14926	-2.12318	0.0337389	0.651908	3.44952	1.76892	0.0511678	0.230493	5.91701	1.65636	0.000353859	0.00782815
Abcf2	2609.94	0.278884	0.13127	2.12451	0.0336278	0.651908	-0.0422006	0.0928698	0.649537	0.888629	-0.300077	0.0927357	0.00121289	0.0189768
Icos	7.65897	-2.44845	1.15374	-2.12218	0.0338224	0.652249	0.799526	0.848787	0.346212	0.704964	1.92816	0.800665	0.0160313	0.111386
Il1rn	16.4565	-3.56062	1.67903	-2.12063	0.0339526	0.652822	1.86029	1.28492	0.147676	0.45715	4.77407	1.23324	0.000108318	0.00329159
Dmrta2	100.945	-0.754454	0.355724	-2.1209	0.0339305	0.652822	0.355618	0.254191	0.161807	0.480492	0.470288	0.24977	0.0597166	0.248167
Adra2a	504.853	0.687455	0.324208	2.12042	0.033971	0.652822	-0.22568	0.229624	0.325696	0.685931	-0.379755	0.229053	0.0973311	0.328239
Mcm3	136.579	-0.628964	0.297069	-2.11723	0.0342405	0.653426	-0.188972	0.217502	0.38494	0.737262	0.972326	0.203975	1.87e-06	0.000156709
Cdkl4	687.253	0.730303	0.344925	2.11728	0.0342359	0.653426	-0.29839	0.243786	0.220958	0.570381	-0.660503	0.243761	0.00673578	0.0617938
Dnm2	2116.82	-0.289042	0.136396	-2.11913	0.0340793	0.653426	0.0244985	0.0968105	0.800225	0.948464	0.242126	0.0960789	0.0117331	0.0899873
Cxcr6	5.78459	-2.64904	1.25102	-2.1175	0.0342176	0.653426	-0.250285	0.884716	0.777255	0.941765	1.72712	0.766943	0.0243255	0.146068
Heatr5a	585.008	-0.711828	0.336079	-2.11803	0.0341722	0.653426	0.350443	0.238233	0.141289	0.44514	0.497625	0.237345	0.0360261	0.185474
Synpo2	295.727	-0.5007	0.236447	-2.1176	0.0342089	0.653426	-0.000434852	0.168372	0.997939	0.999113	0.296989	0.165068	0.0719886	0.275501
Zkscan14	253.046	0.469822	0.2222	2.11441	0.0344799	0.657233	-0.218954	0.15813	0.166161	0.487928	-0.290037	0.155993	0.0629851	0.256496
Caps2	151.17	0.87798	0.415413	2.11351	0.0345573	0.657947	-3.60393	0.305842	4.74e-32	4.77e-30	-0.378582	0.251268	0.131891	0.387367
Tmem130	5089.8	0.4932	0.233656	2.11079	0.03479	0.659385	-0.134527	0.165287	0.415702	0.760381	-0.22966	0.16519	0.164445	0.437532
Fam76a	1605.89	0.191041	0.090488	2.11123	0.0347524	0.659386	-0.145997	0.064353	0.0232874	0.128933	-0.158772	0.0634115	0.0122853	0.0931632
Nrsn2	1795.47	0.554816	0.262731	2.11173	0.03471	0.659386	-0.0323634	0.185813	0.861731	0.965105	-0.418033	0.185822	0.0244719	0.146518
Ndp	289.132	-0.526192	0.24929	-2.11076	0.034793	0.659386	0.469482	0.176777	0.00791225	0.0532422	0.170771	0.17642	0.333057	0.624598
Coil	586.208	0.285009	0.13506	2.11024	0.0348376	0.659471	-0.145535	0.0959998	0.12952	0.422999	-0.243963	0.0946688	0.00996563	0.0808536
Tgif1	116.28	-0.929202	0.44064	-2.10876	0.0349657	0.659621	0.356759	0.318095	0.262054	0.618751	1.20847	0.310047	9.71e-05	0.00302745
Tsix	28.943	-1.21253	0.574883	-2.10917	0.0349296	0.659621	1.40505	0.429653	0.00107476	0.00962244	1.34619	0.423888	0.00149417	0.0217545
Pyroxd2	160.385	-0.785175	0.372315	-2.1089	0.0349535	0.659621	1.48409	0.267046	2.74e-08	5.63e-07	0.718048	0.269296	0.00766701	0.0676489
Dpf1	1288.27	0.438848	0.208162	2.10821	0.0350131	0.659761	-0.143331	0.147109	0.329899	0.689696	-0.49644	0.147075	0.000737051	0.0131027
Aplnr	32.9954	-1.8856	0.894884	-2.10709	0.0351099	0.660424	2.35041	0.658825	0.000360303	0.00361978	2.0732	0.657802	0.00162313	0.0230206
Rufy4	54.3321	-2.74449	1.30292	-2.10641	0.0351686	0.660424	6.50192	1.0328	3.07e-10	7.82e-09	2.54959	1.07259	0.0174524	0.117847
Vcan	653.665	-0.439538	0.208628	-2.10681	0.0351342	0.660424	0.458649	0.148238	0.0019747	0.0164174	0.304741	0.147679	0.0390616	0.195138
Lrp10	1568.65	-0.543345	0.258267	-2.10381	0.0353947	0.660799	0.484601	0.183102	0.00813011	0.0544223	0.625353	0.182661	0.000618042	0.0115737
Ppp2r5b	3476.84	0.232771	0.110591	2.1048	0.0353091	0.660799	0.0566114	0.0782583	0.469439	0.796673	-0.249621	0.0781885	0.00141024	0.0208807
Clec2i	6.66113	-2.39455	1.13723	-2.1056	0.0352392	0.660799	0.0795584	0.843338	0.924841	0.97748	2.01816	0.738455	0.00627697	0.0589155
Cdca3	24.6349	-1.67316	0.795077	-2.10439	0.035344	0.660799	0.488342	0.575243	0.39592	0.744785	1.42146	0.554922	0.0104207	0.0833009
Fam189a2	399.97	-0.63326	0.301059	-2.10344	0.0354274	0.660799	0.482407	0.214091	0.0242412	0.133186	0.537456	0.212888	0.0115831	0.0892867
Pde2a	12511	0.47979	0.2281	2.10342	0.0354293	0.660799	-0.376644	0.161317	0.0195539	0.112032	-0.276372	0.161249	0.0865383	0.305846
Reep3	1817.68	-0.416672	0.198208	-2.1022	0.0355358	0.661372	0.218371	0.140474	0.12006	0.404173	0.341836	0.13999	0.014612	0.104946
Cxcl13	59.0414	-2.65897	1.26613	-2.10008	0.0357216	0.661372	3.29282	0.928815	0.000392344	0.00391218	3.69901	0.925108	6.38e-05	0.00218145
Akr1b8	60.9866	-1.96515	0.93528	-2.10114	0.035629	0.661372	0.76337	0.674614	0.257817	0.61425	2.52843	0.661414	0.000131963	0.00381718
Cxcl10	303.752	-3.33616	1.58893	-2.09962	0.0357623	0.661372	1.34086	1.12688	0.23409	0.587042	3.96291	1.12435	0.000424092	0.00891335
Abcg4	2364.24	0.2717	0.12935	2.10051	0.0356844	0.661372	-0.0908009	0.0914971	0.321007	0.681579	-0.320727	0.0913115	0.000443992	0.00923304
Nsmce1	319.534	-0.483031	0.230083	-2.09938	0.0357837	0.661372	0.151868	0.164475	0.355826	0.713177	0.428927	0.161448	0.00789	0.0690375
Cdkn2aip	499.099	0.260696	0.124122	2.10032	0.0357005	0.661372	-0.150482	0.0885102	0.0890996	0.334693	-0.211333	0.0866016	0.0146753	0.105176
Col5a1	937.958	0.541512	0.257992	2.09895	0.0358215	0.661372	-0.592236	0.182777	0.00119441	0.0105722	-0.316508	0.181655	0.0814458	0.296206
Mybpc1	85.7874	1.2246	0.582724	2.10151	0.0355963	0.661372	-0.389004	0.416893	0.350768	0.708836	-0.145267	0.411019	0.723765	0.88529
Brd3	2258.64	0.24733	0.117899	2.0978	0.0359224	0.662344	0.0403516	0.0833815	0.628429	0.879042	-0.312189	0.0833484	0.000179967	0.00483212
Gprin1	5522.95	0.301515	0.143754	2.09744	0.0359545	0.662344	-0.0927532	0.101684	0.361679	0.718106	-0.28537	0.101593	0.00497028	0.0503796
Ube2ql1	5059.27	0.350411	0.167172	2.09611	0.0360721	0.663766	-0.104139	0.118237	0.378444	0.732321	-0.319631	0.118161	0.00682956	0.062385
Lpcat2	522.698	-0.665393	0.317629	-2.09488	0.0361818	0.663911	-0.0719457	0.226129	0.750362	0.931679	0.850312	0.223356	0.00014067	0.00398014
Cebpd	320.299	-0.835143	0.398692	-2.0947	0.0361973	0.663911	0.177643	0.284013	0.531659	0.834653	0.983715	0.280852	0.000460723	0.00947042
Kcnh3	2504.03	0.43229	0.206466	2.09376	0.0362815	0.663911	-0.122005	0.146019	0.403415	0.751314	-0.389591	0.145935	0.00759356	0.0671416
Ckap2l	25.978	-1.7916	0.855354	-2.09457	0.0362095	0.663911	0.689075	0.616849	0.263957	0.621917	1.48864	0.601191	0.0132807	0.0981477
Gfra2	927.537	0.855469	0.408528	2.09403	0.0362577	0.663911	-0.482043	0.289004	0.095326	0.349373	-0.539898	0.288635	0.0614116	0.252258
Tapbp	1681.69	-0.76004	0.363281	-2.09216	0.0364246	0.664916	0.275946	0.257519	0.283918	0.643842	1.24048	0.256733	1.35e-06	0.000120534
Sptbn2	41437.9	0.363241	0.173674	2.09151	0.0364822	0.664916	0.0282975	0.122799	0.817752	0.954302	-0.510803	0.122809	3.19e-05	0.00134147
Rhoh	39.9112	-1.23515	0.591112	-2.08954	0.0366594	0.664916	0.535752	0.430312	0.21312	0.561197	1.26127	0.415675	0.0024111	0.0306465
Vipr1	846.568	0.39867	0.190739	2.09014	0.0366057	0.664916	-0.0204292	0.13495	0.879673	0.971414	-0.361262	0.134865	0.00739082	0.0658627
Rps15a-ps6	148.497	2.94314	1.40741	2.09118	0.036512	0.664916	7.85888	0.747096	7.04e-26	5.26e-24	-2.83709	1.39381	0.0418013	0.203054
Tjp2	1348.65	-0.393319	0.188178	-2.09014	0.036605	0.664916	0.227181	0.133402	0.0885709	0.333475	0.246952	0.132858	0.063061	0.256619
Zfp36l2	1190.72	-0.445855	0.21334	-2.08988	0.036629	0.664916	0.12002	0.151187	0.427282	0.768949	0.268462	0.15047	0.0743991	0.281355
2018-09-08	7882.4	0.314026	0.150173	2.09109	0.0365197	0.664916	-0.796131	0.106242	6.7e-14	2.33e-12	-0.289791	0.105935	0.00622749	0.0585697
Shc2	1595.74	0.414695	0.198545	2.08867	0.0367373	0.665597	-0.303842	0.140335	0.0303781	0.158686	-0.497634	0.140103	0.000382438	0.00823318
Bmp4	99.6714	-1.76092	0.844082	-2.0862	0.0369604	0.668901	1.1844	0.597146	0.0473193	0.218874	0.719275	0.597454	0.228628	0.520748
AB124611	21.4142	-1.77649	0.851761	-2.08567	0.0370084	0.669035	0.77811	0.628186	0.215471	0.563869	1.94213	0.601935	0.00125328	0.0192509
Sobp	3844.29	0.291419	0.139962	2.08212	0.0373312	0.669827	-0.115986	0.0989233	0.241003	0.596208	-0.431856	0.0988795	1.26e-05	0.000663243
Traip	621.543	0.65234	0.314058	2.07713	0.0377892	0.669827	-0.810128	0.221769	0.000259169	0.00268497	-0.804168	0.220919	0.000272535	0.00653004
Zfp804a	1034.84	-0.486816	0.23425	-2.07819	0.0376915	0.669827	0.0544653	0.16644	0.743488	0.928903	0.597312	0.165106	0.000297177	0.00698738
Zfp653	469.532	0.325902	0.156542	2.08189	0.037353	0.669827	-0.219249	0.110711	0.0476628	0.21984	-0.38374	0.109606	0.00046335	0.00947814
Smg9	623.205	0.290194	0.139264	2.08378	0.0371805	0.669827	-0.617904	0.0988969	4.16e-10	1.04e-08	-0.313089	0.0957978	0.00108224	0.0173519
Zfp184	92.7232	0.616358	0.296097	2.08161	0.0373785	0.669827	-0.35384	0.2081	0.0890675	0.334662	-0.640813	0.206814	0.00194505	0.0261959
Trpt1	174.506	0.448782	0.215738	2.08022	0.0375055	0.669827	0.0215457	0.153765	0.888565	0.972414	-0.275819	0.152984	0.0713987	0.274366
Vip	557.443	0.577447	0.27703	2.08442	0.0371222	0.669827	0.185836	0.196113	0.343334	0.702371	-0.338946	0.196516	0.0845668	0.302034
Rmrp	21.1657	1.85076	0.889634	2.08037	0.037492	0.669827	-1.01526	0.632602	0.108518	0.380238	-1.04847	0.622989	0.0923817	0.318894
Cpne6	14106.5	0.246188	0.118433	2.07872	0.0376433	0.669827	-0.115924	0.0837275	0.166193	0.48794	-0.423538	0.0837114	4.2e-07	4.85e-05
Anxa4	397.194	-0.72752	0.350391	-2.07631	0.0378656	0.669827	1.23583	0.250034	7.71e-07	1.29e-05	0.957924	0.249791	0.000125611	0.00367128
Hspbp1	1095.06	0.238075	0.11456	2.07817	0.037694	0.669827	-0.0762104	0.0810777	0.347234	0.705923	-0.304378	0.0806322	0.000160075	0.0044368
Litaf	710.66	-0.687815	0.331185	-2.07683	0.0378173	0.669827	0.116975	0.235157	0.618882	0.87584	0.80059	0.233599	0.000609857	0.0114803
Gtf2ird2	570.107	0.30915	0.148883	2.07646	0.0378512	0.669827	-0.122751	0.105424	0.24428	0.599272	-0.332071	0.104673	0.0015116	0.0219167
Cebpg	1615.53	-0.202367	0.0972861	-2.08012	0.0375142	0.669827	0.0184442	0.0694635	0.790606	0.945413	0.203878	0.0681953	0.00279326	0.0339528
Ifngr1	566.885	-0.525611	0.252965	-2.0778	0.0377279	0.669827	0.128158	0.179992	0.476451	0.800543	0.528749	0.178122	0.00299292	0.0357141
Mgst1	389.03	-0.978255	0.469885	-2.0819	0.0373513	0.669827	0.530779	0.333469	0.111454	0.386747	0.921538	0.332102	0.00552246	0.0540527
Pik3r3	2150.37	-0.414947	0.199359	-2.0814	0.0373969	0.669827	0.227514	0.141251	0.107244	0.377617	0.357516	0.140838	0.0111333	0.0870147
Atp8b5	21.6262	-1.14098	0.548926	-2.07857	0.0376567	0.669827	1.33397	0.404538	0.000975484	0.00882166	0.843132	0.407478	0.0385324	0.193524
Dppa2	3.30245	-3.87444	1.86034	-2.08266	0.0372824	0.669827	2.4926	1.39165	0.073275	0.296289	2.4952	1.37826	0.070235	0.271755
Itgb7	27.569	-1.20523	0.580779	-2.07521	0.0379675	0.670908	-0.146796	0.441602	0.739574	0.926207	1.73524	0.389357	8.32e-06	0.000496904
Pyhin1	91.5491	-2.33227	1.12703	-2.06939	0.0385097	0.671332	-0.436862	0.821825	0.59502	0.864859	3.97258	0.784212	4.07e-07	4.76e-05
Wipf1	663.719	-0.488089	0.235932	-2.06877	0.0385674	0.671332	0.025409	0.167844	0.879672	0.971414	0.50237	0.165943	0.00246692	0.0311324
Tram1l1	890.497	0.384757	0.185575	2.07332	0.0381421	0.671332	-0.221374	0.131664	0.0926944	0.343377	-0.208343	0.130732	0.111011	0.351424
AI607873	110.899	-2.03632	0.983912	-2.06961	0.0384886	0.671332	0.608033	0.710967	0.39243	0.742295	3.55774	0.69569	3.15e-07	3.96e-05
Fcgr1	248.938	-1.2999	0.627857	-2.07038	0.0384166	0.671332	0.182648	0.447968	0.683475	0.902227	1.98884	0.44265	7.02e-06	0.000444385
H2-Eb1	134.548	-1.516	0.731514	-2.07242	0.0382262	0.671332	-0.985506	0.521013	0.0585551	0.254131	1.52252	0.507976	0.00272445	0.033305
Gnai3	1628.94	-0.283038	0.136786	-2.06921	0.0385268	0.671332	0.244386	0.0972583	0.0119794	0.0756965	0.288783	0.0965918	0.00279225	0.0339528
Plekhg2	355.174	-0.968217	0.467442	-2.07131	0.0383299	0.671332	0.190598	0.331889	0.565777	0.851538	0.945299	0.329613	0.00413199	0.0444641
Arhgef39	11.2137	-2.06492	0.997221	-2.07068	0.0383892	0.671332	1.12669	0.746706	0.131328	0.426777	2.03931	0.714072	0.00429171	0.0455906
Fcrls	517.894	-0.791695	0.382281	-2.07098	0.038361	0.671332	-2.26217	0.271899	8.8e-17	3.79e-15	0.734964	0.261535	0.00495119	0.0502734
Cnksr3	205.089	-0.8518	0.411506	-2.06996	0.0384562	0.671332	0.518404	0.292868	0.0767117	0.305637	0.689377	0.290759	0.0177419	0.119088
Gm527	101.542	0.517979	0.250064	2.07139	0.0383226	0.671332	-0.149987	0.178091	0.39968	0.747935	-0.369315	0.175715	0.0355722	0.184207
Emp2	1096.36	-0.438051	0.211596	-2.07022	0.0384317	0.671332	0.559532	0.150037	0.00019202	0.00205092	0.298038	0.149866	0.0467354	0.216151
9130019O22Rik	131.641	-0.47263	0.227904	-2.07381	0.0380966	0.671332	0.370506	0.163155	0.0231541	0.128505	0.221449	0.160689	0.168165	0.442421
Ces2b	205.113	2.70806	1.30925	2.06839	0.0386029	0.671332	-9.97934	1.19182	5.61e-17	2.47e-15	-0.212773	0.186088	0.252872	0.545331
Parp4	510.194	-0.547356	0.264924	-2.06609	0.03882	0.673359	0.501777	0.188772	0.00785802	0.0529567	0.631885	0.18749	0.000751048	0.0132954
Ccl6	142.274	-1.35148	0.654473	-2.06499	0.0389239	0.673359	1.30024	0.466943	0.00535951	0.0385528	1.41528	0.46528	0.0023518	0.0301313
Oit3	11.7237	-3.05213	1.47795	-2.06511	0.0389127	0.673359	2.49883	1.11679	0.0252524	0.137394	3.28084	1.09839	0.0028176	0.0341745
Ccna1	21.9914	1.46792	0.710711	2.06542	0.0388834	0.673359	0.0932347	0.483211	0.847	0.961315	-1.47367	0.522914	0.00482942	0.0494245
Rnft2	2832.66	0.287036	0.138892	2.06661	0.038771	0.673359	-0.125854	0.0983045	0.200458	0.54286	-0.256522	0.0980606	0.00889792	0.0750107
Abca1	2385.95	-0.950613	0.460582	-2.06394	0.0390236	0.674353	0.514572	0.326001	0.114466	0.393316	1.23807	0.32566	0.000143702	0.00404552
Atpaf1	1403.62	0.256856	0.124475	2.06352	0.0390632	0.674353	-0.305636	0.0883892	0.000544512	0.00522737	-0.179708	0.087275	0.0394852	0.195855
Plcg2	292.353	-0.68963	0.334273	-2.06308	0.0391054	0.674374	0.229069	0.238347	0.336514	0.696088	0.709754	0.235383	0.00256712	0.0320367
Shank1	23081	0.328336	0.15919	2.06255	0.0391556	0.674533	-0.104386	0.112561	0.353733	0.711121	-0.406709	0.112554	0.000302122	0.00707417
Asic4	184.935	0.67414	0.326985	2.06168	0.0392378	0.674538	-0.542963	0.230113	0.0182975	0.106138	-0.789463	0.229211	0.000572629	0.0109176
Edc4	2491.15	0.154512	0.0749321	2.06203	0.0392049	0.674538	-0.146661	0.0533369	0.00596481	0.0423631	-0.105727	0.0524986	0.0440191	0.209099
Psmb10	534.393	-0.348789	0.169315	-2.06	0.0393988	0.675191	0.208181	0.121705	0.0871668	0.330618	0.498601	0.119146	2.85e-05	0.00123517
Gpr123	2528.8	0.41506	0.201477	2.06008	0.0393906	0.675191	-0.11506	0.142596	0.419725	0.763225	-0.229565	0.142389	0.106911	0.343548
Alms1-ps2	12.6481	-1.78822	0.867739	-2.06078	0.039324	0.675191	0.140453	0.602102	0.815551	0.953861	0.59529	0.579389	0.304212	0.595235
Pbk	24.9312	-2.50196	1.21481	-2.05955	0.0394413	0.675216	2.24108	0.881572	0.0110175	0.0703374	2.27273	0.877848	0.00962616	0.0791772
L3mbtl2	1379.86	0.210656	0.102309	2.05902	0.0394923	0.675389	-0.0508307	0.0724132	0.482708	0.804573	-0.286307	0.0720388	7.06e-05	0.00235666
Plekhg4	65.1317	0.894758	0.434699	2.05834	0.0395575	0.675802	-0.499174	0.307289	0.104281	0.370532	-0.700728	0.304648	0.0214411	0.134637
Hk2	450.457	-0.776378	0.377392	-2.05722	0.0396653	0.67624	0.185108	0.2689	0.491208	0.809775	1.14984	0.266119	1.55e-05	0.000772089
0610009O20Rik	998.146	0.244104	0.118641	2.0575	0.0396383	0.67624	-0.00103502	0.0842432	0.990197	0.996309	-0.203605	0.0836897	0.0149801	0.106409
Oas1a	252.159	-2.45431	1.1952	-2.05347	0.0400271	0.680295	0.981977	0.853795	0.25009	0.604332	4.33752	0.846574	3e-07	3.82e-05
Dync1i1	4063.21	0.313621	0.152677	2.05415	0.0399612	0.680295	0.0927858	0.107962	0.390105	0.740948	-0.339301	0.107998	0.00167957	0.0237013
Rhoc	410.5	-0.722868	0.352	-2.0536	0.0400143	0.680295	0.430736	0.250948	0.0860827	0.328591	0.991932	0.248725	6.66e-05	0.00225191
Rdh13	1069.57	0.276921	0.134919	2.0525	0.0401211	0.68119	0.691434	0.0952088	3.81e-13	1.22e-11	-0.335089	0.0970258	0.000553144	0.0106303
Fam107b	640.974	-0.496404	0.241937	-2.05179	0.0401901	0.68166	0.105624	0.172287	0.539831	0.838519	0.589161	0.170354	0.00054329	0.0105009
Trpm2	1316.3	0.495442	0.241538	2.0512	0.0402474	0.681929	-0.358072	0.170671	0.0359027	0.179794	-0.601361	0.170499	0.000420211	0.00888455
Lat2	104.354	-1.03076	0.502819	-2.04996	0.0403681	0.682569	0.334557	0.362328	0.355823	0.713177	1.31438	0.353632	0.00020176	0.0052417
Lyrm7	386.192	0.364461	0.177764	2.05025	0.0403397	0.682569	0.369639	0.126181	0.00339575	0.026102	-0.235655	0.127499	0.06456	0.26035
Kdr	806.858	-0.607683	0.296709	-2.04808	0.0405521	0.682876	0.250296	0.210619	0.234681	0.587613	0.664696	0.209483	0.00150858	0.0219128
Popdc2	9.89016	2.21031	1.07901	2.04846	0.0405148	0.682876	-1.55825	0.761325	0.0406814	0.196788	-1.60331	0.743144	0.0309695	0.169358
Frmd8	843.554	-0.478906	0.233797	-2.04838	0.0405224	0.682876	0.0401326	0.165839	0.808782	0.951406	0.337543	0.164655	0.0403639	0.198576
Tnf	8.57134	-2.62493	1.28097	-2.04918	0.0404447	0.682876	1.9257	1.02562	0.0604369	0.25941	3.43841	0.973013	0.000409663	0.00871892
Xkr7	51.7006	0.944298	0.46117	2.04761	0.0405978	0.682947	-0.153885	0.330881	0.641877	0.88599	-0.314218	0.327014	0.336617	0.627987
Slc7a7	83.8516	-0.998319	0.488042	-2.04556	0.0407994	0.684378	0.113573	0.352645	0.747407	0.93028	1.18835	0.340602	0.000484869	0.00969539
Tbxas1	96.5704	-0.932493	0.456256	-2.04379	0.0409738	0.684378	-0.292171	0.327592	0.372461	0.727507	0.919091	0.314924	0.00351769	0.039879
Lcn2	283.309	-3.97171	1.94271	-2.04442	0.040912	0.684378	1.11894	1.37968	0.417359	0.761626	5.07472	1.37462	0.000222735	0.00563026
Pla2g4a	165.235	-0.773597	0.378089	-2.04607	0.0407491	0.684378	0.0642852	0.271508	0.812835	0.952716	0.936327	0.264636	0.000402921	0.00860809
Pik3r5	125.948	-0.910065	0.445203	-2.04416	0.040938	0.684378	0.610892	0.319389	0.0557873	0.245566	0.984156	0.315048	0.00178517	0.0247352
Pnma3	940.082	0.366243	0.179113	2.04476	0.0408781	0.684378	-0.10941	0.126757	0.388057	0.739766	-0.344022	0.126427	0.00650605	0.0605006
Arrdc2	209.18	0.537916	0.263193	2.04381	0.0409724	0.684378	-0.584479	0.187518	0.00182748	0.0153428	-0.323219	0.18279	0.0770192	0.28758
Pydc3	30.8026	-2.18395	1.06903	-2.04293	0.0410593	0.68485	-0.802771	0.800019	0.315649	0.67645	3.13286	0.713683	1.14e-05	0.000616408
Kcnk6	182.203	-0.78319	0.383415	-2.04267	0.0410852	0.68485	0.120364	0.275144	0.66178	0.892722	0.997747	0.268975	0.000207714	0.00534849
Ddr1	3358.23	-0.550109	0.269483	-2.04135	0.0412161	0.686338	0.220026	0.190766	0.248753	0.602171	0.624885	0.190465	0.001035	0.0168512
Armc7	235.49	0.470849	0.230758	2.04045	0.0413058	0.686443	-0.472736	0.164021	0.00394941	0.029671	-0.360141	0.16043	0.0247782	0.147347
Cnih3	2071.25	0.605847	0.296883	2.04069	0.0412815	0.686443	-0.286334	0.21015	0.173034	0.498501	-0.145815	0.209798	0.487038	0.745776
Rhoj	264.056	-1.42086	0.697715	-2.03645	0.0417052	0.686725	0.289447	0.496029	0.559537	0.848413	1.79834	0.49242	0.000260163	0.0063476
Xist	22.9591	-1.53657	0.754297	-2.03709	0.0416415	0.686725	1.02543	0.554088	0.0642188	0.270718	1.51748	0.539131	0.00488271	0.0497582
Rnd3	545.417	-0.333673	0.163993	-2.03467	0.0418838	0.686725	0.40629	0.117322	0.000534096	0.00514114	0.326865	0.116181	0.00490189	0.0498631
Samhd1	948.314	-0.653893	0.32113	-2.03622	0.0417279	0.686725	-0.278059	0.227653	0.221927	0.571644	0.629536	0.226148	0.00537373	0.0530968
Styx	318.552	4.71476	2.31712	2.03475	0.0418758	0.686725	7.10461	1.4355	7.45e-07	1.25e-05	-4.76688	1.85658	0.0102416	0.0823777
Ifi30	152.968	-1.00293	0.492835	-2.03502	0.0418484	0.686725	0.351652	0.35415	0.320736	0.681245	1.45859	0.347314	2.67e-05	0.00118755
Dock2	251.812	-1.09223	0.536752	-2.03489	0.0418624	0.686725	-0.16972	0.382419	0.657182	0.891741	1.3963	0.377135	0.000213572	0.0054477
Cytip	17.317	-2.0864	1.02522	-2.03508	0.0418431	0.686725	-0.162031	0.767095	0.83271	0.957441	2.54758	0.692386	0.000233766	0.00583029
Amer3	1412.04	0.320128	0.157246	2.03584	0.0417665	0.686725	-0.222432	0.11124	0.0455472	0.213598	-0.356784	0.110813	0.00128328	0.0195415
Acer3	317.118	-0.414355	0.203375	-2.0374	0.0416102	0.686725	-0.0358428	0.145737	0.805727	0.950496	0.372045	0.141529	0.00856982	0.072902
Ctxn2	115.529	0.855775	0.42056	2.03485	0.0418664	0.686725	-0.247924	0.296397	0.402897	0.750999	-0.758485	0.297609	0.0108159	0.0855264
P2ry1	101.721	-0.90033	0.441592	-2.03883	0.0414674	0.686725	0.804633	0.316036	0.0108961	0.0696612	0.722005	0.313953	0.0214638	0.134708
Hspb8	646.353	-1.04437	0.511984	-2.03985	0.0413656	0.686725	0.0345996	0.362472	0.923954	0.97748	0.787197	0.36134	0.0293649	0.16413
Acat3	268.119	-0.698005	0.343093	-2.03445	0.0419065	0.686725	0.747732	0.243573	0.00214165	0.0176418	0.396311	0.243486	0.103599	0.338592
Cbfb	1046.51	-0.420003	0.206676	-2.03219	0.0421349	0.689096	0.176652	0.146691	0.228496	0.579601	0.354437	0.1458	0.015058	0.106872
Tspo	262.986	-1.172	0.576621	-2.03253	0.0421	0.689097	0.906689	0.411143	0.0274341	0.146831	1.68725	0.40855	3.63e-05	0.00145838
Crxos1	11.5948	3.14108	1.54653	2.03105	0.0422495	0.690284	-6.19865	1.29062	1.56e-06	2.48e-05	-1.32016	0.574116	0.0214784	0.134708
Mpzl1	852.004	-0.756681	0.372733	-2.03009	0.0423476	0.691202	0.566126	0.263668	0.0317843	0.163821	0.275807	0.263579	0.29538	0.58701
Axl	2516.68	-0.543189	0.267746	-2.02874	0.0424844	0.692063	0.377474	0.189669	0.0465721	0.216648	0.72838	0.189292	0.000119131	0.00352779
Slfn9	119.648	-1.16037	0.571856	-2.02914	0.0424445	0.692063	0.116256	0.412283	0.777958	0.942056	1.77411	0.40126	9.81e-06	0.000554455
Slc25a34	125.65	1.29095	0.637569	2.02479	0.0428887	0.692598	-0.805832	0.449288	0.0728805	0.295569	-1.26324	0.44979	0.0049771	0.0504149
Tspyl5	1649.39	0.271188	0.133985	2.02402	0.0429676	0.692598	-0.0171509	0.0949201	0.856613	0.963596	-0.226293	0.0946283	0.0167851	0.115056
She	211.554	-0.533916	0.263436	-2.02674	0.0426894	0.692598	0.18533	0.187386	0.322649	0.682838	0.255782	0.184693	0.166083	0.439416
Gm4841	32.0117	-1.84984	0.914012	-2.02387	0.0429835	0.692598	1.35469	0.681568	0.0468556	0.21756	2.83079	0.659519	1.77e-05	0.000853373
Cela1	74.8763	-1.08592	0.536066	-2.02572	0.0427931	0.692598	0.515419	0.388589	0.184711	0.51692	1.40566	0.378187	0.000201729	0.0052417
Pla2g3	125.872	0.599234	0.296257	2.02268	0.043106	0.692598	-1.89735	0.2125	4.31e-19	2.24e-17	-0.520959	0.188126	0.00561926	0.0548089
Gne	1220.93	0.237468	0.117357	2.02346	0.0430255	0.692598	-0.101644	0.0832464	0.222085	0.571644	-0.224299	0.0825723	0.00659963	0.0610802
Anxa3	345.951	-0.893694	0.440926	-2.02686	0.0426772	0.692598	-0.189753	0.31293	0.544264	0.84034	0.77451	0.309887	0.0124429	0.0939779
9930111J21Rik1	45.6238	-1.38574	0.684835	-2.02347	0.0430251	0.692598	1.8143	0.494297	0.000242106	0.00253455	1.12233	0.497478	0.0240679	0.145279
Ppp3cc	572.544	0.265724	0.131128	2.02645	0.0427191	0.692598	-0.00868191	0.0933365	0.92589	0.97748	-0.198939	0.0924105	0.0313363	0.170672
3110009E18Rik	36.7731	-0.931797	0.460609	-2.02297	0.0430765	0.692598	1.12752	0.33525	0.000770379	0.00712124	0.682708	0.336556	0.0425079	0.204858
Grin2b	9847.29	0.73254	0.36145	2.02667	0.042696	0.692598	-4.06816	0.255824	6.12e-57	1.28e-54	-0.471808	0.254567	0.0638288	0.258548
Nampt	2394.47	-0.292412	0.144389	-2.02518	0.0428492	0.692598	0.104996	0.102338	0.304906	0.667511	0.182576	0.101873	0.0731005	0.277963
Iba57	258.985	0.383778	0.189563	2.02454	0.0429147	0.692598	-0.168633	0.135498	0.213299	0.561413	-0.198208	0.132781	0.135502	0.392832
Clcf1	78.6705	-2.12501	1.05116	-2.02159	0.043219	0.69275	-2.52023	0.754396	0.000835621	0.00767291	2.16378	0.693718	0.00181396	0.024964
Gm13293	43.143	-1.12344	0.555783	-2.02137	0.0432417	0.69275	1.46075	0.408375	0.000347574	0.00350431	1.2481	0.406266	0.00212533	0.0279749
Sptbn4	7917.11	0.273581	0.135326	2.02164	0.0432136	0.69275	0.0254175	0.0956431	0.790429	0.945413	-0.480298	0.095691	5.19e-07	5.48e-05
Rnf182	1474.27	-0.440929	0.218291	-2.01992	0.0433921	0.693559	0.365478	0.154598	0.0180764	0.105282	0.248495	0.15432	0.107342	0.344538
Col4a1	3666.33	-0.551072	0.273121	-2.01769	0.0436239	0.693559	0.267685	0.193425	0.166384	0.488062	0.911065	0.193062	2.37e-06	0.000188188
Mpeg1	2379.61	-1.25086	0.61968	-2.01855	0.043534	0.693559	0.167486	0.438471	0.702477	0.911596	1.57338	0.438043	0.000328348	0.00749421
D930020B18Rik	7.73381	1.87677	0.930323	2.01733	0.0436609	0.693559	-0.386155	0.573892	0.501029	0.817204	-2.29676	0.705289	0.00112804	0.0179664
Kif18b	15.3266	-2.37759	1.17757	-2.01906	0.0434812	0.693559	1.78231	0.861627	0.0385891	0.189251	2.10371	0.85113	0.0134482	0.099038
Extl3	5552.65	0.138103	0.0683882	2.01939	0.0434464	0.693559	-0.00887259	0.0485165	0.854894	0.963354	-0.102942	0.0482364	0.032833	0.176145
Npy5r	217.228	0.514229	0.254918	2.01723	0.0436712	0.693559	-0.26528	0.181207	0.143205	0.449046	-0.330377	0.178964	0.0648852	0.260702
Anxa6	3269.01	-0.205879	0.101954	-2.01932	0.0434538	0.693559	0.0533834	0.072307	0.460339	0.791082	0.10354	0.0718488	0.149562	0.416058
Parvb	980.654	-0.492156	0.243882	-2.01801	0.0435901	0.693559	0.24455	0.172641	0.156623	0.472133	0.181282	0.172192	0.292439	0.584358
Tgtp2	298.994	-2.37048	1.17744	-2.01324	0.0440889	0.696226	0.607831	0.836158	0.467267	0.795396	3.29953	0.832315	7.36e-05	0.00243261
Zfyve27	2593.09	0.178922	0.0888302	2.0142	0.0439889	0.696226	-0.128681	0.0629426	0.0409128	0.197547	-0.221955	0.062477	0.000381465	0.00822275
Slc7a11	1762.67	-0.562472	0.279493	-2.01247	0.0441704	0.696226	0.190604	0.197807	0.335254	0.69534	0.336011	0.197445	0.0887931	0.311099
Rhbdl3	770.888	0.693806	0.344745	2.01252	0.0441653	0.696226	-0.0353995	0.244086	0.884688	0.971558	-0.285408	0.243884	0.241897	0.533098
Klc2	6455.71	0.310157	0.154276	2.0104	0.0443887	0.696226	-0.0280114	0.109055	0.797291	0.947225	-0.457359	0.109077	2.75e-05	0.00121472
Cyba	196.841	-0.982561	0.488329	-2.01209	0.0442104	0.696226	0.214924	0.34846	0.537379	0.837256	1.15533	0.343813	0.000778463	0.013609
Plod3	1291.19	-0.34538	0.171716	-2.01134	0.0442892	0.696226	0.230194	0.122072	0.059333	0.256855	0.390032	0.121222	0.00129318	0.0196309
Mndal	84.5721	-1.81282	0.900578	-2.01295	0.0441194	0.696226	-4.93961	0.612582	7.41e-16	3.02e-14	1.10351	0.371697	0.00298933	0.0357141
Foxk1	3752.52	0.359157	0.178267	2.01471	0.0439351	0.696226	-0.0852242	0.126062	0.499011	0.815302	-0.373271	0.12601	0.00305422	0.0361588
Ntn4	277.119	-0.521353	0.259284	-2.01074	0.0443526	0.696226	0.137332	0.18523	0.458441	0.790679	0.460789	0.181907	0.0113057	0.087872
Cd8a	10.1105	-2.2484	1.11819	-2.01076	0.0443507	0.696226	0.644209	0.808625	0.425641	0.76793	1.62545	0.774134	0.0357546	0.184748
Krt77	224.235	0.712817	0.354046	2.01335	0.044078	0.696226	-1.14823	0.251507	4.99e-06	7.33e-05	-0.496664	0.245688	0.0432255	0.206792
4930480K15Rik	28.729	0.91349	0.454092	2.01169	0.044253	0.696226	-0.574119	0.327308	0.0794196	0.312646	-0.481086	0.31204	0.123136	0.372562
Gm5796	40.8975	1.39855	0.696014	2.00938	0.0444973	0.697265	2.12158	0.458929	3.78e-06	5.69e-05	-1.42387	0.551654	0.00984903	0.0802169
Syk	248.079	-0.860982	0.428709	-2.00831	0.04461	0.698367	0.480262	0.30517	0.115544	0.395486	0.850081	0.30286	0.00500289	0.0506152
Tdrd7	1470.01	-0.404925	0.201767	-2.0069	0.0447608	0.698507	0.23383	0.143264	0.102644	0.366402	0.507187	0.142493	0.000371719	0.00805545
Znhit3	454.299	0.328175	0.163542	2.00667	0.0447847	0.698507	-0.0294141	0.116317	0.800361	0.948464	-0.219139	0.115361	0.0574855	0.243198
Tnfaip2	102.621	-1.31975	0.657824	-2.00624	0.044831	0.698507	-0.0516541	0.466378	0.91181	0.976092	0.806576	0.460444	0.0798196	0.293976
Nudcd3	4609.87	0.22735	0.113319	2.00628	0.0448259	0.698507	-0.0462752	0.0801585	0.563739	0.851186	-0.279737	0.0800529	0.000475126	0.00962544
Ccrl2	48.0052	-1.40369	0.699447	-2.00686	0.0447648	0.698507	0.747507	0.505386	0.139119	0.440858	1.49298	0.494902	0.00255519	0.0319589
Tbx2	72.0396	-0.703958	0.35116	-2.00466	0.0449992	0.699157	0.188889	0.253528	0.456246	0.789558	0.559568	0.243875	0.0217627	0.135845
Plekha2	1913.6	-0.760656	0.379445	-2.00465	0.0450001	0.699157	0.409946	0.268767	0.127188	0.41812	1.09973	0.268256	4.14e-05	0.00159101
H2-Q4	1887.49	-0.77269	0.385384	-2.00499	0.0449643	0.699157	0.481623	0.272967	0.0776646	0.308156	1.10534	0.27249	4.98e-05	0.00181596
Nfasc	13470.3	-0.248322	0.123933	-2.00368	0.0451039	0.69983	0.0361478	0.087699	0.680207	0.900632	0.228843	0.087576	0.00897308	0.0754552
Stk25	6825.21	0.253462	0.126512	2.00346	0.0451284	0.69983	-0.192488	0.0895071	0.0315129	0.162906	-0.232159	0.0893547	0.00937208	0.0778771
Gpr1	19.2993	1.23845	0.618335	2.00288	0.0451907	0.700136	-0.874142	0.455857	0.0551643	0.243692	-0.301217	0.41959	0.472828	0.736901
Tnc	497.093	-1.29724	0.648586	-2.0001	0.0454898	0.70168	0.154515	0.460359	0.737143	0.925782	1.86242	0.457946	4.76e-05	0.00176996
Trim24	1235.63	0.251567	0.125751	2.00052	0.0454441	0.70168	-0.526462	0.0895165	4.07e-09	9.25e-08	-0.126052	0.0875508	0.149936	0.416168
Fli1	203.638	-0.517045	0.258526	-1.99997	0.0455033	0.70168	0.185747	0.18661	0.319555	0.679911	0.646709	0.181193	0.000358115	0.00787059
Loxl3	258.773	-0.565024	0.282433	-2.00056	0.0454397	0.70168	0.413789	0.201993	0.0405079	0.196332	0.569328	0.199544	0.00432887	0.0458631
Pdia4	2019.04	-0.365789	0.182819	-2.00083	0.0454106	0.70168	0.322099	0.129506	0.0128779	0.0803828	0.233945	0.129233	0.0702554	0.27176
Ccl8	8.04383	-2.23848	1.11962	-1.99932	0.0455733	0.702101	-0.0737305	0.844185	0.930402	0.978418	2.2416	0.73133	0.00217601	0.0285107
Nexn	68.2	-1.05761	0.529088	-1.99893	0.0456162	0.702105	0.464976	0.377794	0.21841	0.567316	0.735069	0.372171	0.0482586	0.220471
Dscaml1	3530.41	0.371103	0.185705	1.99835	0.0456785	0.702409	0.0253515	0.131363	0.846969	0.961315	-0.285502	0.131324	0.0297024	0.165139
Epsti1	77.4043	-1.63472	0.82113	-1.99082	0.0465008	0.702609	0.379079	0.595284	0.524253	0.830949	2.63417	0.578324	5.24e-06	0.000358657
Btbd17	256.103	0.512408	0.257387	1.99081	0.0465022	0.702609	-0.096154	0.180265	0.593755	0.864612	-0.777658	0.182179	1.97e-05	0.000925604
H2-Ab1	169.626	-1.60803	0.805446	-1.99645	0.0458848	0.702609	0.83049	0.573521	0.147601	0.456999	1.96684	0.569861	0.000557609	0.0106952
Bcl3	54.9094	-2.02875	1.01694	-1.99495	0.0460481	0.702609	0.467433	0.73097	0.522518	0.830035	2.4141	0.71604	0.000747693	0.0132639
Hexb	5021.42	-0.670211	0.336349	-1.99261	0.0463046	0.702609	0.206297	0.237966	0.385987	0.737943	0.766938	0.237774	0.00125758	0.0192875
Prox2	133.077	0.590821	0.296705	1.99128	0.0464504	0.702609	-0.513512	0.209001	0.0140108	0.0859873	-0.646748	0.206478	0.0017345	0.0242326
Adcyap1r1	6856.22	0.496176	0.249151	1.99147	0.0464295	0.702609	-0.301966	0.176163	0.0865053	0.329149	-0.549093	0.176132	0.00182383	0.0250646
Faim3	4.87131	-2.5592	1.28202	-1.99623	0.0459089	0.702609	1.23372	1.01854	0.225792	0.576799	2.73306	0.932591	0.00338294	0.038875
Gm13251	128.237	-0.900097	0.450809	-1.99663	0.0458657	0.702609	1.22915	0.323551	0.000145312	0.00160066	0.943617	0.323038	0.00348829	0.0396935
Gas2	269.032	0.421986	0.211265	1.99743	0.0457786	0.702609	-0.325432	0.149536	0.0295346	0.155321	-0.423432	0.147613	0.00412376	0.0444169
Met	213.163	-0.679996	0.34102	-1.99401	0.0461515	0.702609	0.662171	0.243766	0.00659911	0.0460832	0.681239	0.241958	0.00486972	0.0496558
Nt5m	797.954	0.353398	0.177194	1.99441	0.0461073	0.702609	-0.200187	0.125508	0.11071	0.385209	-0.314054	0.124781	0.0118414	0.0905726
Ppp1r3f	776.044	0.275756	0.13831	1.99375	0.0461798	0.702609	-0.696033	0.0984066	1.52e-12	4.69e-11	-0.237627	0.0953036	0.0126537	0.0949312
Lpcat4	1464.13	0.279758	0.140437	1.99206	0.0463643	0.702609	-0.235451	0.0996353	0.0181213	0.105499	-0.174173	0.0988079	0.0779437	0.289734
Asf1a	259.092	-0.437326	0.219376	-1.9935	0.0462065	0.702609	0.326547	0.15645	0.0368679	0.183195	0.244642	0.154707	0.113805	0.356116
Hip1r	2285.97	0.205479	0.103122	1.99258	0.0463077	0.702609	0.0469191	0.0732438	0.521791	0.829766	-0.0807222	0.0728423	0.267786	0.560648
Timp1	124.61	-3.07562	1.54349	-1.99264	0.0463005	0.702609	1.40169	1.10664	0.205291	0.548856	4.70795	1.09618	1.75e-05	0.000849698
Rgs10	579.855	-0.371322	0.186457	-1.99146	0.0464302	0.702609	-0.0534392	0.133127	0.688113	0.904621	0.384001	0.130483	0.00325128	0.0378268
Scn11a	4.80739	3.28589	1.64881	1.99288	0.0462743	0.702609	-2.04821	1.27179	0.107291	0.377707	-0.519828	1.07223	0.62781	0.829995
Wsb1	3120.02	-0.278863	0.140137	-1.98994	0.0465979	0.703411	0.152392	0.099285	0.124808	0.414479	0.180877	0.0989558	0.0675709	0.266157
Cast	262.202	-0.733631	0.368821	-1.98912	0.0466878	0.704121	0.337415	0.262483	0.198627	0.539857	0.645262	0.260126	0.0131171	0.0972373
Itga5	228.659	-1.59841	0.803871	-1.9884	0.0467679	0.704684	0.166678	0.571756	0.770653	0.939059	2.10424	0.567008	0.000206333	0.00533582
Sfxn3	3263.92	0.271599	0.136656	1.98747	0.0468707	0.705013	0.117795	0.0966907	0.223122	0.572917	-0.247517	0.0966816	0.0104634	0.0834877
Rnf144a	1132.46	-0.37434	0.188354	-1.98742	0.0468753	0.705013	0.273093	0.133442	0.0407039	0.196803	0.146374	0.133035	0.271218	0.564185
Bend6	2616.06	0.427562	0.215373	1.98522	0.0471197	0.705085	-0.141369	0.152169	0.352875	0.710598	-0.623203	0.152245	4.25e-05	0.00162635
Cenpv	313.905	0.369504	0.185998	1.9866	0.0469666	0.705085	-0.235753	0.130806	0.0714968	0.292595	-0.530752	0.130276	4.62e-05	0.00173235
Mum1	1368.62	0.224531	0.11311	1.98507	0.047137	0.705085	-0.341053	0.0803888	2.21e-05	0.000287403	-0.171692	0.0790317	0.0298224	0.165468
Proz	252.009	0.437012	0.220027	1.98617	0.047014	0.705085	-0.247827	0.156304	0.112844	0.389686	-0.327982	0.154212	0.0334345	0.177786
Lrfn1	1224.06	0.227996	0.114836	1.9854	0.0470995	0.705085	0.0407302	0.0816229	0.617776	0.875598	-0.140746	0.0810995	0.0826581	0.298744
Tor1aip1	1988.54	-0.308645	0.155358	-1.98667	0.0469592	0.705085	0.179629	0.110151	0.102943	0.36716	0.21776	0.109677	0.0470934	0.217589
Cd52	139.393	-1.61639	0.815018	-1.98325	0.0473393	0.707469	0.3478	0.5829	0.550727	0.844625	2.34946	0.574835	4.37e-05	0.00165561
Ttf2	140.31	-0.716677	0.361811	-1.9808	0.0476135	0.708426	0.655425	0.26058	0.0118947	0.0752407	0.838405	0.256931	0.0011018	0.0176152
Cxcr4	200.162	-1.05706	0.533977	-1.97961	0.0477474	0.708426	1.13534	0.381293	0.00290498	0.0230407	1.32892	0.379532	0.000462697	0.00947814
Bcl2a1b	60.7407	-1.57473	0.795135	-1.98046	0.0476521	0.708426	0.563871	0.572938	0.32503	0.685092	1.92953	0.560817	0.000580481	0.0110547
Mxra8	357.9	-0.794125	0.401088	-1.97993	0.0477115	0.708426	0.811331	0.285402	0.00447236	0.0329917	0.898136	0.284323	0.00158389	0.0225782
Athl1	286.449	-0.614078	0.310194	-1.97966	0.0477423	0.708426	0.385606	0.221558	0.0817834	0.318208	0.677507	0.219016	0.00197866	0.0264791
Atg9a	4166.43	0.248215	0.125273	1.98139	0.0475478	0.708426	0.0633747	0.0886384	0.474621	0.799536	-0.235844	0.0885813	0.00775726	0.068302
Mical3	3410.58	0.245955	0.124164	1.98088	0.0476044	0.708426	0.433728	0.0878786	7.99e-07	1.34e-05	-0.18024	0.0881008	0.0407721	0.199303
Cdh4	530.101	0.668953	0.337577	1.98163	0.0475207	0.708426	-0.330881	0.238909	0.166063	0.48792	-0.461351	0.238332	0.0528988	0.231432
Slamf9	55.0473	-1.54499	0.781183	-1.97776	0.0479557	0.708604	0.812599	0.567083	0.151874	0.46522	2.12262	0.553787	0.000126631	0.00369468
Tbp	677.887	0.311118	0.157293	1.97795	0.0479339	0.708604	-1.15576	0.112155	6.69e-25	4.68e-23	-0.236901	0.106941	0.0267422	0.154816
Ms4a6d	66.8466	-1.28439	0.649912	-1.97626	0.0481257	0.708604	0.444014	0.468994	0.343772	0.702468	1.56734	0.457515	0.000613091	0.0115071
Gabbr2	8972.75	0.421408	0.212939	1.97901	0.0478145	0.708604	-0.588937	0.150573	9.18e-05	0.0010526	-0.476561	0.150468	0.00153921	0.0221476
Grik1	368.871	0.490563	0.248038	1.97777	0.0479543	0.708604	0.370614	0.174878	0.0340677	0.172776	-0.504402	0.177133	0.00440531	0.0464101
Clcn7	2227.7	0.193675	0.0979898	1.97648	0.0480999	0.708604	-0.140498	0.0696112	0.0435582	0.206593	-0.113462	0.0689081	0.0996477	0.332704
Ddit4	1181.88	0.484345	0.244958	1.97726	0.0480125	0.708604	-0.361738	0.173483	0.0370555	0.183873	-0.264572	0.172816	0.125783	0.377057
Gjb1	337.39	-0.738783	0.373865	-1.97607	0.0481467	0.708604	-0.703512	0.264775	0.00788355	0.0530889	0.361269	0.260561	0.165593	0.438604
Ceacam2	21.463	1.39637	0.706362	1.97685	0.0480588	0.708604	-0.809513	0.518527	0.118482	0.400549	-0.193645	0.486957	0.690878	0.867779
Mycn	189.927	0.658819	0.333629	1.9747	0.0483019	0.70962	-0.195098	0.23476	0.405943	0.753007	-0.740332	0.235888	0.00169822	0.0238749
Naa60	2440.55	0.210943	0.106811	1.97492	0.0482767	0.70962	-0.0552666	0.0756423	0.465005	0.79373	-0.229819	0.0753468	0.00228727	0.0295481
Clec7a	222.181	-2.46263	1.24792	-1.97339	0.0484514	0.709965	0.982472	0.885631	0.267281	0.625747	2.90958	0.88269	0.000979775	0.0161552
Gm561	361.806	0.312654	0.158559	1.97185	0.0486272	0.709965	0.0678452	0.112004	0.544688	0.84061	-0.365408	0.112404	0.00115058	0.0181878
Entpd4	2144.06	0.154193	0.0781559	1.97289	0.0485079	0.709965	0.104085	0.0554861	0.0606713	0.260105	-0.164693	0.0552502	0.00287437	0.0346633
Car8	309.587	-2.25919	1.14551	-1.97222	0.0485848	0.709965	0.354946	0.811641	0.66188	0.892722	2.38247	0.809201	0.00323769	0.0377597
Pilra	14.3161	-1.36911	0.694267	-1.97203	0.0486067	0.709965	0.955433	0.522779	0.0676092	0.281308	1.36851	0.499833	0.00618274	0.0583117
Srgn	243.998	-0.693497	0.351367	-1.97371	0.0484148	0.709965	0.00313776	0.251561	0.990048	0.99627	0.905592	0.246341	0.000236766	0.00589639
Tgfbi	340.468	-1.44613	0.733378	-1.97188	0.0486229	0.709965	0.695546	0.520288	0.181273	0.511267	1.65388	0.518541	0.00142528	0.0210294
Ckap2	28.4572	-1.64171	0.832958	-1.97094	0.0487309	0.710849	1.2105	0.606583	0.0459766	0.214937	1.66928	0.596101	0.00510498	0.0513304
Abtb2	414.551	-0.660405	0.335143	-1.97052	0.0487791	0.710923	0.196782	0.237422	0.407202	0.753787	0.319575	0.236219	0.176095	0.453366
Mdfic	376.034	-1.52757	0.775797	-1.96904	0.0489488	0.711507	1.0582	0.550053	0.0543776	0.240898	1.65245	0.549002	0.00261324	0.0324678
Nol6	5130.41	0.199481	0.101276	1.96968	0.048875	0.711507	-0.0829922	0.0717032	0.247092	0.601309	-0.180037	0.0714965	0.0117983	0.0903701
Gng4	941.668	0.654066	0.332123	1.96935	0.0489131	0.711507	-0.325531	0.234999	0.165978	0.48792	-0.423605	0.234625	0.0710038	0.273552
Hivep3	2792.59	0.484825	0.246277	1.96862	0.0489973	0.711584	-0.94454	0.174329	6.02e-08	1.19e-06	-0.241626	0.173655	0.1641	0.437123
Grm2	1947.27	0.423369	0.21516	1.96769	0.0491032	0.712494	0.0445963	0.152246	0.769581	0.938326	-0.273289	0.15219	0.0725405	0.276732
C1ra	204.36	-1.22048	0.620662	-1.96641	0.0492513	0.712793	0.505827	0.443763	0.254345	0.610116	1.9476	0.438539	8.95e-06	0.000519517
Gsk3a	5514.95	0.209096	0.106296	1.9671	0.0491714	0.712793	0.0205199	0.0751714	0.784873	0.943499	-0.293979	0.075131	9.12e-05	0.00288065
Fas	75.8236	-0.946657	0.481419	-1.96639	0.0492537	0.712793	0.070579	0.349342	0.83989	0.95894	1.20535	0.335127	0.000322283	0.00738182
Cygb	1260.3	0.55106	0.280368	1.96549	0.049358	0.713675	-0.217432	0.197873	0.271835	0.629577	-0.863638	0.198196	1.32e-05	0.000679376
Rasa4	209.575	-0.570311	0.290405	-1.96385	0.049548	0.713824	-0.0905341	0.20998	0.666355	0.894297	0.883462	0.202085	1.23e-05	0.000652555
Ptpru	2362.9	0.389134	0.19815	1.96384	0.0495486	0.713824	-0.279399	0.140216	0.0463017	0.21567	-0.293029	0.139906	0.0362172	0.185926
Phf11a	29.9993	-2.51695	1.28133	-1.96433	0.0494915	0.713824	2.23026	0.97381	0.0220071	0.123368	4.25284	0.947861	7.23e-06	0.000452538
Ank	6539.42	0.246346	0.125388	1.96467	0.049453	0.713824	-0.0764819	0.0886407	0.388231	0.73994	-0.389225	0.0886106	1.12e-05	0.000610422
Hsdl1	1450.88	0.20374	0.103762	1.96353	0.049585	0.713824	-0.0579139	0.073401	0.430108	0.770773	-0.299651	0.0730649	4.11e-05	0.00158362
Ifit2	883.271	-1.39545	0.71094	-1.96283	0.0496661	0.714368	0.214758	0.503862	0.669945	0.89564	2.18937	0.502382	1.31e-05	0.000679376
Kif18a	63.1752	-1.03058	0.52517	-1.96238	0.0497178	0.714387	-0.0477367	0.380043	0.900042	0.974928	1.16046	0.363708	0.00141953	0.020963
Pdzd4	3880.68	0.301722	0.153804	1.96173	0.0497934	0.714387	-0.146874	0.108771	0.176919	0.505029	-0.345044	0.108654	0.0014951	0.0217545
Ddx11	51.0081	-0.731256	0.372767	-1.9617	0.0497976	0.714387	0.494946	0.268987	0.0657624	0.275379	0.476604	0.263035	0.0699953	0.271354
Zfr2	1849.24	0.314304	0.160408	1.95941	0.0500653	0.717602	-0.390556	0.113382	0.000571928	0.00547007	-0.443896	0.112951	8.49e-05	0.0027291
Atxn7l2	668.252	0.343991	0.175784	1.95689	0.05036	0.720572	-0.665274	0.124169	8.42e-08	1.64e-06	-0.496982	0.122297	4.83e-05	0.00178294
Cadm1	8893.22	0.372769	0.190463	1.95718	0.0503265	0.720572	-0.243436	0.134725	0.0707772	0.290779	-0.187498	0.134623	0.163692	0.43659
Doc2b	3312.44	0.593239	0.303316	1.95585	0.0504833	0.720755	-0.446421	0.214345	0.0372766	0.184663	-0.91509	0.214384	1.97e-05	0.000925604
Kctd17	2232.95	0.266616	0.136326	1.95572	0.0504976	0.720755	0.252722	0.0964044	0.00875511	0.0578502	-0.299792	0.0966326	0.00191963	0.0259681
Gabra3	2494.06	0.623179	0.318652	1.95567	0.0505041	0.720755	-0.377128	0.225393	0.0942881	0.34713	-0.393352	0.225203	0.0806975	0.295207
Ly6h	2862.51	0.476469	0.243702	1.95513	0.0505682	0.721045	-0.232203	0.172412	0.178047	0.506329	-0.288922	0.172225	0.0934289	0.320864
Fyb	175.283	-0.995793	0.509817	-1.95324	0.0507916	0.722979	0.291937	0.364062	0.422617	0.765228	1.19852	0.359213	0.000848387	0.0145741
Bdh2	74.1509	-0.967401	0.49519	-1.9536	0.050749	0.722979	0.326126	0.357976	0.362282	0.718673	1.11582	0.347516	0.0013235	0.020001
Snn	5395.71	0.350417	0.179519	1.95198	0.0509412	0.72427	-0.0355728	0.126934	0.779288	0.942056	-0.393955	0.126927	0.00191054	0.0258969
Vps29	2474.55	0.212708	0.108984	1.95173	0.0509703	0.72427	-0.543346	0.0773746	2.18e-12	6.68e-11	-0.135313	0.076231	0.075891	0.285001
Slfn3	15.917	-2.00007	1.02504	-1.9512	0.051033	0.724536	1.04313	0.758449	0.169026	0.491909	2.16332	0.730482	0.00306151	0.0361942
Smpd2	397.095	-0.305339	0.156521	-1.95079	0.0510822	0.724611	-0.0894035	0.11118	0.421321	0.764578	0.0422448	0.108335	0.696577	0.870527
Tbc1d16	2414.4	0.212896	0.109193	1.94972	0.05121	0.725798	0.0861202	0.0771542	0.264333	0.622166	-0.345739	0.0772371	7.59e-06	0.000469223
Grin2c	1766.53	0.431967	0.221649	1.94888	0.0513096	0.726585	0.113408	0.156666	0.469139	0.79639	-0.461169	0.156873	0.00328461	0.0380829
Lhx2	1506.56	0.415917	0.213563	1.94751	0.0514734	0.727029	-0.0420688	0.150731	0.780169	0.942363	-0.66276	0.151041	1.14e-05	0.000619386
Pdxp	3431.03	0.298043	0.152997	1.94803	0.0514108	0.727029	0.133896	0.10813	0.21561	0.563964	-0.416498	0.108262	0.000119502	0.00352952
Gga3	2923.35	0.243708	0.125131	1.94762	0.0514601	0.727029	-0.136287	0.0885128	0.123623	0.41138	-0.308894	0.0882971	0.000468155	0.00950723
Col5a3	392.592	-1.0668	0.548694	-1.94426	0.0518639	0.728688	0.485216	0.390398	0.213914	0.561557	1.6762	0.387805	1.54e-05	0.000771921
Micalcl	74.575	0.702982	0.361624	1.94396	0.0519006	0.728688	0.294238	0.248934	0.237209	0.590734	-0.950843	0.262989	0.000299738	0.00703778
Got1	8596.32	0.359079	0.184683	1.9443	0.0518592	0.728688	-0.140128	0.13059	0.283256	0.642747	-0.398204	0.130561	0.00228873	0.0295481
Mpp7	241.282	-1.33595	0.686986	-1.94465	0.051817	0.728688	0.630993	0.487828	0.195846	0.534998	1.40496	0.485592	0.00381232	0.0422239
1700084C01Rik	639.357	-0.682741	0.351067	-1.94476	0.0518035	0.728688	0.701131	0.248537	0.0047869	0.0350238	0.324538	0.248538	0.191625	0.474134
Slc52a3	78.1304	-0.717841	0.369192	-1.94436	0.0518521	0.728688	0.107516	0.269688	0.690137	0.905296	0.89446	0.256117	0.000478712	0.00965164
Trhr	228.917	1.00885	0.51849	1.94574	0.0516856	0.728688	-1.30546	0.368146	0.00039109	0.00390285	-0.478917	0.363271	0.187388	0.468748
C1qa	2345.58	-1.10333	0.56788	-1.9429	0.0520284	0.729777	0.271604	0.401911	0.499179	0.815428	1.60499	0.401449	6.39e-05	0.00218145
Flnc	676.029	-2.08222	1.07191	-1.94253	0.0520727	0.729777	0.797205	0.75889	0.293494	0.653004	2.43026	0.757941	0.00134406	0.020221
Esam	440.083	-0.403028	0.207509	-1.94221	0.0521111	0.729777	0.0558712	0.148105	0.705995	0.91353	0.367358	0.145494	0.011573	0.0892867
Add3	6788.43	-0.479067	0.246725	-1.9417	0.0521731	0.730024	0.357811	0.174511	0.040329	0.195731	0.282887	0.174449	0.104888	0.340336
Phyhd1	512.509	-0.597491	0.30781	-1.94111	0.0522455	0.730416	0.45921	0.219043	0.0360438	0.1804	0.724076	0.217653	0.000878676	0.0149873
Lgals9	502.388	-1.12523	0.58051	-1.93834	0.0525812	0.731281	0.189104	0.413234	0.647227	0.888247	2.19364	0.409851	8.68e-08	1.64e-05
Hspa1b	632.53	0.539794	0.278578	1.93768	0.0526625	0.731281	-0.446436	0.196314	0.0229607	0.127914	-0.85246	0.196387	1.42e-05	0.000720146
Ankrd45	1437.75	0.347204	0.179111	1.93849	0.0525641	0.731281	1.05211	0.126208	7.66e-17	3.33e-15	-0.516445	0.128259	5.66e-05	0.00197658
Aoc2	159.182	0.58501	0.301893	1.93781	0.0526469	0.731281	-0.207695	0.21166	0.326459	0.686718	-0.751167	0.213112	0.000423872	0.00891335
Ap3b2	5875.75	0.220471	0.113735	1.93846	0.0525674	0.731281	0.0125545	0.0804876	0.876048	0.971029	-0.190592	0.0803875	0.0177438	0.119088
Apba2	7103.61	0.29363	0.151356	1.94	0.0523797	0.731281	-0.0193598	0.107091	0.856541	0.963596	-0.148993	0.107	0.163785	0.436701
Serp2	975.721	0.277328	0.143071	1.93839	0.0525761	0.731281	0.0916377	0.10109	0.364673	0.720864	-0.360511	0.101305	0.000372708	0.00806496
Zfp9	1031.76	0.215024	0.110936	1.93827	0.0525897	0.731281	0.103277	0.0791747	0.192091	0.528664	-0.0555497	0.0784639	0.478967	0.740238
Meaf6	2008.54	0.291261	0.150368	1.93698	0.0527472	0.731281	-2.16617	0.10717	7.61e-91	3.1e-88	-0.120156	0.102728	0.24214	0.533354
Sh3rf3	948.872	0.341284	0.176197	1.93695	0.0527513	0.731281	-0.0928061	0.124769	0.456984	0.790115	-0.295123	0.124363	0.01764	0.118598
Gadd45gip1	680.235	0.256328	0.132476	1.93491	0.0530017	0.732901	0.0160518	0.0938379	0.864178	0.965925	-0.285203	0.0935294	0.00229342	0.029586
Fam163b	4657.18	0.484776	0.25047	1.93546	0.0529333	0.732901	-0.20065	0.177158	0.25738	0.613999	-0.300271	0.177061	0.0899127	0.313159
Col23a1	577.051	0.650837	0.336336	1.93508	0.0529809	0.732901	-0.54172	0.238296	0.0230077	0.128096	-0.341363	0.23704	0.149837	0.416058
Anks6	375.364	0.375565	0.194285	1.93307	0.0532278	0.734934	-0.465606	0.136784	0.000664207	0.00623624	-0.567057	0.135286	2.77e-05	0.00121472
Mlkl	18.7743	-1.78027	0.920993	-1.93299	0.053238	0.734934	0.215249	0.694746	0.756694	0.934688	2.45931	0.636074	0.000110458	0.00335056
Nkiras1	2149.03	0.293333	0.151905	1.93102	0.0534802	0.737048	-0.126697	0.107484	0.238498	0.592662	-0.298143	0.107239	0.00543287	0.0534555
Rpl41	6637.31	-0.267061	0.138326	-1.93066	0.0535253	0.737048	0.0591454	0.0979554	0.545977	0.841705	0.305948	0.0977111	0.00174123	0.0242864
Smarcd1	3623.89	0.333746	0.172851	1.93082	0.053505	0.737048	-0.120962	0.122251	0.32244	0.682671	-0.335903	0.122149	0.00596053	0.0569938
Lhx6	549.497	0.391373	0.202754	1.93028	0.0535721	0.737075	-0.146923	0.143496	0.305894	0.667588	-0.370009	0.142957	0.00964613	0.0791772
Ogfr	1418.07	-0.494485	0.256314	-1.92922	0.0537041	0.738275	0.0568429	0.181844	0.754591	0.933885	0.666754	0.180882	0.000227688	0.00572108
Sh3tc1	87.8359	-0.763713	0.396048	-1.92833	0.0538134	0.738545	0.0755463	0.286286	0.791869	0.945618	0.826545	0.275384	0.00268714	0.0329657
Sall1	975.314	-0.436891	0.22653	-1.92862	0.0537778	0.738545	0.358264	0.160588	0.0256844	0.139364	0.280235	0.160121	0.0800939	0.294278
Lgi4	1624.28	-0.452571	0.234754	-1.92785	0.0538732	0.738749	0.603793	0.166167	0.000279441	0.00287505	0.214468	0.16618	0.196848	0.48063
Tlr8	7.11768	-2.28324	1.18459	-1.92745	0.0539233	0.738821	0.492931	0.848043	0.561067	0.849512	1.41086	0.803396	0.0790684	0.292617
Uhrf1	61.813	-0.809858	0.421555	-1.92112	0.0547166	0.739345	0.540729	0.310767	0.0818621	0.318445	1.14674	0.298406	0.000121593	0.00357245
Ttc12	224.083	-0.732799	0.382774	-1.91444	0.0555637	0.739345	1.47018	0.274343	8.37e-08	1.63e-06	0.915924	0.275076	0.000869365	0.0148436
Rab3il1	344.975	-0.503199	0.262576	-1.9164	0.0553148	0.739345	0.0950145	0.187647	0.612614	0.872878	0.572193	0.184389	0.00191447	0.0259293
Snap23	576.978	-0.37751	0.197147	-1.91486	0.05551	0.739345	0.00825669	0.140578	0.953164	0.985773	0.37282	0.138291	0.00701947	0.0636364
Rtp3	10.9635	-1.70229	0.888054	-1.91687	0.055254	0.739345	3.03933	0.682755	8.52e-06	0.000119524	1.20482	0.732976	0.100231	0.33378
Rtl1	403.869	0.558209	0.291595	1.91433	0.0555777	0.739345	-1.09241	0.207591	1.42e-07	2.67e-06	-0.208416	0.20288	0.304286	0.595237
Isg20	42.354	-1.66413	0.867632	-1.91801	0.0551094	0.739345	0.461472	0.638988	0.470177	0.797207	2.6714	0.610791	1.22e-05	0.000651252
Brsk1	9727.9	0.274788	0.143371	1.91662	0.0552866	0.739345	0.0957361	0.101358	0.344895	0.703561	-0.412503	0.101395	4.74e-05	0.00176413
Kiss1r	170.915	0.438043	0.228742	1.91501	0.0554914	0.739345	-0.0834375	0.159641	0.601214	0.868241	-0.655801	0.161668	4.98e-05	0.00181596
Dmtf1	2078.93	0.184658	0.0962651	1.91822	0.0550826	0.739345	-0.0457585	0.0681332	0.501836	0.817757	-0.266137	0.0678393	8.74e-05	0.00278772
Fbxo31	3962.32	0.205464	0.107115	1.91817	0.0550894	0.739345	-0.0180659	0.0757533	0.811506	0.952482	-0.296466	0.075665	8.92e-05	0.00282912
Cd151	831.257	-0.613018	0.319082	-1.92119	0.0547077	0.739345	0.288997	0.226608	0.202198	0.544516	0.844543	0.225386	0.000178888	0.00481084
Mafb	617.061	-0.45896	0.239197	-1.91875	0.0550156	0.739345	-0.0671928	0.170469	0.693461	0.907261	0.587691	0.167991	0.000468161	0.00950723
Pdlim4	388.515	-1.26013	0.658199	-1.91452	0.0555538	0.739345	0.511408	0.46715	0.27363	0.631127	1.60811	0.465191	0.000546485	0.0105385
Anxa2	635.338	-1.13465	0.589694	-1.92414	0.0543373	0.739345	0.440402	0.418023	0.292095	0.65154	1.43153	0.416781	0.000593167	0.0112076
Gng5	634.313	-0.47074	0.24542	-1.9181	0.0550979	0.739345	0.167473	0.174717	0.337791	0.696997	0.564165	0.172986	0.00110892	0.0176786
2018-09-05	11751.9	0.340804	0.177421	1.92087	0.0547475	0.739345	-0.127775	0.125453	0.308437	0.670488	-0.401629	0.125434	0.00136514	0.0204649
Plekha6	3299.51	0.333405	0.174069	1.91536	0.0554469	0.739345	-0.000491298	0.123072	0.996815	0.998876	-0.389326	0.123081	0.00156057	0.0223784
Csf3r	449.505	-0.99784	0.519666	-1.92016	0.054838	0.739345	0.689006	0.368798	0.0617275	0.262936	1.15468	0.367606	0.00168325	0.0237133
Adora3	50.8492	-0.88837	0.463448	-1.91687	0.055254	0.739345	0.629331	0.33928	0.0636102	0.268848	1.03046	0.328809	0.00172494	0.0241684
Fkrp	1417.49	0.226244	0.117679	1.92256	0.0545359	0.739345	-0.0228099	0.0833375	0.784312	0.943294	-0.258931	0.0830188	0.00181502	0.024964
Nln	1038.38	-0.287739	0.150302	-1.91441	0.0555672	0.739345	0.167695	0.107091	0.117371	0.39864	0.311809	0.105918	0.00324136	0.0377635
Ddah2	250.277	-0.668028	0.348848	-1.91496	0.0554979	0.739345	0.374878	0.248692	0.131709	0.427269	0.647888	0.246202	0.00850006	0.0724549
Casc5	8.68826	-2.16261	1.12333	-1.92518	0.0542068	0.739345	0.52838	0.830237	0.524502	0.831038	1.93315	0.774615	0.0125733	0.094581
Jam2	1582.86	-0.372914	0.194633	-1.91598	0.0553675	0.739345	0.254075	0.138007	0.065617	0.275097	0.325245	0.137498	0.0180078	0.120064
Fam83c	9.84961	-1.82515	0.950626	-1.91994	0.054865	0.739345	-0.790375	0.682794	0.247043	0.601309	1.3182	0.577338	0.0224163	0.138387
Clec4n	8.57281	-1.63802	0.851827	-1.92295	0.0544865	0.739345	0.837858	0.635776	0.187554	0.521619	1.34021	0.601892	0.0259701	0.151808
Cplx3	190.294	1.40522	0.731896	1.91997	0.0548616	0.739345	-0.544619	0.516995	0.292143	0.65154	-1.10408	0.517647	0.0329343	0.17652
Oprd1	514.365	0.471099	0.244927	1.92343	0.0544266	0.739345	-0.0625545	0.173462	0.71838	0.91899	-0.335838	0.173135	0.0524109	0.230315
Matn1	7.87633	-1.95615	1.02027	-1.9173	0.0552004	0.739345	1.34631	0.753573	0.0740062	0.298841	1.4304	0.738341	0.0527068	0.230952
Ngb	85.5557	1.30581	0.67813	1.9256	0.0541545	0.739345	-0.236331	0.479481	0.622092	0.877011	-0.785762	0.480925	0.102289	0.336488
Aars2	917.761	0.21465	0.111724	1.92126	0.054699	0.739345	0.0443952	0.0796053	0.577055	0.858914	-0.124275	0.0788507	0.115008	0.358747
Gdf11	674.759	-0.553695	0.288262	-1.9208	0.0547565	0.739345	-1.10287	0.204243	6.67e-08	1.31e-06	0.287354	0.200559	0.151925	0.419219
Asic2	1833.05	0.258758	0.134569	1.92286	0.0544971	0.739345	-0.161742	0.0954734	0.0902448	0.338215	-0.12531	0.0948249	0.186338	0.467511
Cldn14	10.6643	-1.9156	1.0005	-1.91464	0.0555387	0.739345	-1.41576	0.657038	0.0311801	0.161745	0.54934	0.554411	0.321757	0.613018
Agtr1b	6.13764	2.93934	1.53408	1.91603	0.0553616	0.739345	-1.7545	1.16792	0.133033	0.429785	-0.296545	1.01904	0.771048	0.90916
Slc41a1	3703.93	-0.270494	0.141577	-1.91058	0.0560588	0.744259	0.288416	0.100317	0.00403968	0.0302226	0.249522	0.100088	0.0126656	0.0949776
Tipin	349.49	-0.309408	0.161926	-1.9108	0.0560306	0.744259	0.315644	0.115959	0.00648841	0.0454518	0.203453	0.114376	0.0752721	0.283475
Rps3	6447	-0.203959	0.106782	-1.91004	0.0561279	0.744259	-0.0271638	0.0756057	0.719384	0.91899	0.0875978	0.0753479	0.245001	0.536358
Snhg12	431.612	-0.385585	0.201851	-1.91024	0.0561021	0.744259	0.113816	0.143065	0.426289	0.768074	0.0792672	0.141713	0.575922	0.799641
Micall2	126.946	-1.07867	0.564923	-1.90941	0.056209	0.744362	0.456763	0.404134	0.25838	0.614651	1.27733	0.398603	0.00135297	0.0203186
Thbs4	820.015	-1.35137	0.707792	-1.90928	0.056226	0.744362	0.0893833	0.500772	0.858337	0.964024	1.02363	0.500037	0.040647	0.199038
Slc29a2	331.273	0.295158	0.154664	1.90838	0.0563422	0.744703	-0.0495958	0.108864	0.648695	0.888314	-0.426474	0.108892	8.98e-05	0.00284322
Zmynd19	670.694	0.267264	0.140024	1.9087	0.056301	0.744703	-0.904466	0.0997729	1.24e-19	6.64e-18	-0.242213	0.0952515	0.0109942	0.0864031
Itpka	3617.89	0.485558	0.254504	1.90786	0.0564096	0.744996	-0.528084	0.17992	0.00333435	0.0256851	-0.621728	0.179793	0.000544148	0.0105054
Cd209b	8.38093	2.6506	1.39029	1.90651	0.0565839	0.746699	1.37757	0.820124	0.0930133	0.344203	-2.54523	1.15888	0.0280723	0.158749
Mcf2l	5300.67	0.317308	0.166512	1.90562	0.0566992	0.747494	-0.1569	0.117721	0.182593	0.513477	-0.431671	0.117676	0.000244155	0.0060269
Ctdsp1	1082.39	-0.446528	0.234355	-1.90535	0.0567349	0.747494	0.235957	0.166266	0.155855	0.471244	0.428351	0.165487	0.00964153	0.0791772
Rmdn3	1586.49	0.322335	0.169234	1.90467	0.0568227	0.747677	0.0545586	0.119667	0.648448	0.888314	-0.353659	0.119715	0.0031351	0.03678
Adamts6	76.4375	-0.873776	0.458785	-1.90454	0.0568396	0.747677	0.171431	0.333254	0.606961	0.870701	1.12971	0.320364	0.000421367	0.00888936
Hmha1	373.002	-0.790497	0.415439	-1.9028	0.0570665	0.749464	0.381974	0.295314	0.195855	0.534998	0.883563	0.293406	0.00260047	0.032333
Sprr1a	3.82922	-3.83227	2.01373	-1.90307	0.0570313	0.749464	3.34923	1.56161	0.0319741	0.164521	2.91627	1.56333	0.0621228	0.2544
Fbxo9	2161.62	0.200094	0.105198	1.90208	0.0571612	0.749512	-0.186806	0.0746733	0.0123617	0.0778376	-0.136748	0.0739565	0.0644527	0.260082
Far2	561.572	0.514233	0.270313	1.90236	0.0571241	0.749512	-0.750442	0.191712	9.06e-05	0.00104105	-0.323883	0.189496	0.0874178	0.307818
Mylk3	91.2181	-1.22419	0.644312	-1.89999	0.0574343	0.750087	0.0906245	0.469836	0.847049	0.961315	2.30433	0.451345	3.3e-07	4.12e-05
Naip5	151.327	-0.884602	0.466192	-1.89751	0.0577612	0.750087	0.652082	0.334409	0.0511814	0.230496	1.16623	0.330192	0.000412476	0.00876772
Armcx1	2053.61	0.289829	0.152736	1.89759	0.0577505	0.750087	-0.170332	0.108046	0.114917	0.394397	-0.327064	0.107773	0.00240725	0.0306465
Fam81a	3696.2	0.430468	0.226651	1.89926	0.057531	0.750087	-0.12727	0.160252	0.427085	0.768891	-0.462939	0.160232	0.00386249	0.0425489
Cd84	361.068	-0.994539	0.524586	-1.89585	0.0579793	0.750087	0.611087	0.372333	0.100748	0.361871	1.03641	0.370947	0.0052067	0.0518974
1810043G02Rik	854.292	0.252094	0.132922	1.89655	0.0578871	0.750087	-0.394193	0.0945162	3.04e-05	0.00038631	-0.201107	0.0925765	0.0298305	0.165468
Dand5	173.567	0.402857	0.212492	1.89586	0.057978	0.750087	-0.210074	0.151194	0.164702	0.485709	-0.319894	0.148415	0.0311307	0.169955
Cib2	442.921	0.484383	0.254998	1.89956	0.0574909	0.750087	-0.760622	0.181034	2.65e-05	0.000340777	-0.321643	0.178032	0.0708153	0.273122
Cdkn2b	28.3147	-0.987032	0.520186	-1.89746	0.0577675	0.750087	1.40099	0.378564	0.000214914	0.00226309	0.655908	0.386385	0.0895921	0.312824
Adora2b	137.286	-0.635209	0.334635	-1.89821	0.0576681	0.750087	0.657255	0.238792	0.0059158	0.0420715	0.402983	0.237926	0.0903161	0.314212
Ctf2	7.62272	2.12572	1.12027	1.89752	0.05776	0.750087	-2.91499	0.864248	0.000743926	0.00689449	-0.888289	0.644873	0.168369	0.44252
Ctgf	549.342	1.31021	0.689668	1.89977	0.0574629	0.750087	-1.17735	0.488307	0.0159047	0.094694	-0.437318	0.486831	0.369028	0.657033
Kctd7	576.378	0.42421	0.223738	1.89601	0.0579584	0.750087	-0.037427	0.159002	0.813909	0.953582	-0.115592	0.158083	0.464648	0.73031
Shd	260.003	0.408209	0.214887	1.89964	0.0574798	0.750087	0.23415	0.151321	0.121773	0.407112	-0.464492	0.153623	0.00249807	0.0314312
Ushbp1	156.335	-0.460085	0.242107	-1.90034	0.0573887	0.750087	0.521258	0.174925	0.00288353	0.0228908	0.448181	0.172273	0.00927961	0.077223
Sv2a	15766.5	0.215108	0.113167	1.9008	0.0573284	0.750087	-0.101459	0.0800504	0.204998	0.548281	-0.17672	0.0799849	0.0271461	0.156046
Ptbp3	932.426	-0.581088	0.306453	-1.89618	0.0579367	0.750087	0.225245	0.216989	0.299248	0.660475	0.339464	0.216405	0.11673	0.361698
Tifab	121.451	-0.747517	0.3945	-1.89484	0.0581132	0.750504	0.376333	0.284002	0.185136	0.517268	0.874951	0.277925	0.00164304	0.0232833
Ifi203	170.017	-0.895823	0.47306	-1.89368	0.0582678	0.750504	-2.57007	0.345812	1.07e-13	3.63e-12	1.35716	0.302996	7.49e-06	0.000465569
Ccdc80	314.276	-0.764484	0.403469	-1.89478	0.058122	0.750504	1.04487	0.288154	0.000287747	0.00294867	1.12194	0.286926	9.22e-05	0.0029073
Npepl1	396.867	-0.3828	0.202097	-1.89414	0.0582061	0.750504	0.201944	0.145128	0.164076	0.484323	0.512006	0.142161	0.000316262	0.00730353
Ctla2a	482.447	-0.646172	0.34124	-1.8936	0.0582785	0.750504	1.15319	0.243045	2.09e-06	3.26e-05	0.866078	0.242857	0.000362177	0.00793884
Cd109	365.84	-1.07758	0.569079	-1.89355	0.0582849	0.750504	1.08598	0.403367	0.00709665	0.0486113	0.852487	0.403148	0.0344661	0.181184
I830012O16Rik	989.776	-2.21235	1.16896	-1.89258	0.0584143	0.751583	0.865648	0.827841	0.295713	0.655889	3.43833	0.826704	3.2e-05	0.00134147
Ccl9	159.691	-1.06123	0.561188	-1.89104	0.0586192	0.75259	1.15228	0.402043	0.00415618	0.0309393	1.48794	0.399374	0.000194783	0.00514783
D17Wsu92e	8071.58	0.216394	0.114418	1.89126	0.0585903	0.75259	-0.00566213	0.080921	0.944217	0.982744	-0.275226	0.0808763	0.000666395	0.0121153
Hcls1	241.843	-0.870473	0.460348	-1.8909	0.0586371	0.75259	0.307991	0.328183	0.348002	0.706764	1.07611	0.324693	0.00091894	0.0155048
Lzts1	1664.12	0.373498	0.197553	1.89062	0.0586754	0.75259	-2.05354	0.140529	2.32e-48	3.89e-46	-0.113019	0.136728	0.408464	0.688475
Smc4	436.316	-0.484592	0.256715	-1.88767	0.0590704	0.754331	-0.0496435	0.182379	0.785468	0.943847	0.322122	0.180062	0.0736236	0.279345
Adamtsl3	173.151	-0.808813	0.428361	-1.88815	0.0590052	0.754331	0.589787	0.308051	0.0555466	0.244955	1.24928	0.303275	3.8e-05	0.00149839
Pon3	185.154	-1.39952	0.741403	-1.88767	0.0590708	0.754331	1.29707	0.527568	0.0139488	0.0856949	1.5899	0.52601	0.0025064	0.0315125
Loh12cr1	711.588	0.211592	0.112098	1.88755	0.059086	0.754331	-0.283019	0.0797424	0.000386446	0.0038608	-0.226139	0.0776939	0.00360691	0.0405627
Cyp2s1	100.437	0.720348	0.381512	1.88814	0.0590072	0.754331	-0.183569	0.270051	0.49666	0.813487	-0.526354	0.269707	0.0509883	0.227027
Il11	12.0768	-1.84127	0.9752	-1.88809	0.0590133	0.754331	1.60272	0.714597	0.024908	0.136057	1.38561	0.710939	0.0512972	0.227569
C4b	10926.5	-1.48732	0.789371	-1.88418	0.0595403	0.754379	0.457347	0.55824	0.412635	0.758219	2.05427	0.558158	0.000232826	0.00581547
Elavl3	7995.78	0.312982	0.166103	1.88427	0.059529	0.754379	-0.0218676	0.117435	0.85228	0.962767	-0.426425	0.117444	0.000282438	0.00671588
Nfkb1	801.097	-0.377585	0.200409	-1.88407	0.0595557	0.754379	0.0628104	0.142511	0.659401	0.892052	0.358376	0.141042	0.0110563	0.0865331
Dhdds	2173.87	0.185648	0.0984461	1.88578	0.0593246	0.754379	-0.166857	0.0698449	0.016896	0.0993427	-0.171701	0.0691849	0.0130731	0.097082
2410006H16Rik	396.731	-0.470331	0.249673	-1.88379	0.0595936	0.754379	0.394861	0.177923	0.0264681	0.142581	0.433702	0.176493	0.0139972	0.101483
Cnr2	27.9272	-1.39117	0.738391	-1.88405	0.059558	0.754379	1.33637	0.53468	0.0124412	0.0781463	1.12261	0.532349	0.0349629	0.182512
Pde4a	4591.39	0.289975	0.153921	1.88391	0.0595766	0.754379	0.113743	0.108891	0.296226	0.656449	-0.2273	0.108872	0.0368182	0.187769
H2-Q2	56.215	2.37089	1.25659	1.88677	0.0591916	0.754379	2.54366	0.864034	0.00324068	0.0250712	-1.45885	0.93841	0.120043	0.36784
Mxra7	281.041	-0.595753	0.316222	-1.88397	0.0595687	0.754379	0.0497845	0.224362	0.824397	0.956404	0.305619	0.22195	0.16852	0.442664
Asic1	1232.07	0.465781	0.247041	1.88544	0.0593705	0.754379	-0.105419	0.175086	0.547109	0.842537	-0.0908697	0.174565	0.60268	0.814948
Rbfox3	6538.18	0.465497	0.24708	1.88399	0.0595659	0.754379	-0.248542	0.1747	0.154829	0.469488	-0.515585	0.174673	0.00316008	0.0370216
Rps16	1788.91	-0.463395	0.246057	-1.88328	0.059662	0.754665	2.91228	0.174646	1.98e-62	4.55e-60	0.435446	0.177236	0.0140156	0.101572
C1qb	1608.59	-0.981837	0.521914	-1.88123	0.0599412	0.754718	-0.434069	0.369564	0.240177	0.59482	1.38954	0.36853	0.00016292	0.00448164
Bcas2	1504.77	0.158411	0.0841894	1.88161	0.0598895	0.754718	-0.462996	0.059984	1.18e-14	4.35e-13	-0.162872	0.0579447	0.0049417	0.0502073
H2afy2	418.504	0.281701	0.14964	1.88253	0.0597647	0.754718	-0.254199	0.106232	0.0167172	0.0985197	-0.292728	0.104177	0.00495576	0.0502894
Lactb2	476.388	-0.47012	0.249879	-1.88139	0.0599194	0.754718	-0.00101979	0.177937	0.995427	0.998852	0.463293	0.175472	0.00828426	0.0711559
Cdk3-ps	34.9496	1.02415	0.544049	1.88245	0.0597745	0.754718	-0.853102	0.386573	0.0273256	0.146356	-0.731615	0.374867	0.0509782	0.227027
Zbtb7a	4182.59	0.210614	0.111952	1.88129	0.0599332	0.754718	-0.0693025	0.0791352	0.381167	0.734917	-0.355646	0.0790613	6.85e-06	0.000438272
Elfn1	780.296	0.453352	0.24108	1.88051	0.0600391	0.755374	-0.089251	0.170554	0.600765	0.868202	-0.385281	0.170383	0.0237431	0.143913
Chst14	84.6808	-0.709174	0.377231	-1.87994	0.0601156	0.755759	0.368841	0.273494	0.177458	0.505713	0.789158	0.265281	0.00293176	0.0352041
Sp100	275.88	-1.23929	0.659439	-1.87931	0.0602016	0.756121	-0.121863	0.470217	0.795509	0.947225	2.07179	0.464319	8.12e-06	0.000488205
Sox18	196.427	-0.55992	0.298066	-1.87851	0.0603113	0.756121	0.605336	0.212507	0.00439186	0.0324567	0.374588	0.211681	0.0767965	0.286985
Afap1l2	497.102	-0.496442	0.264254	-1.87866	0.0602912	0.756121	0.288502	0.188081	0.125048	0.414814	0.515403	0.186501	0.00571792	0.0553717
Klk8	167.445	-0.624101	0.332253	-1.87839	0.0603281	0.756121	-0.533884	0.236813	0.0241674	0.132861	0.425443	0.228145	0.0622102	0.254572
Zbtb4	5371.49	0.274275	0.146093	1.8774	0.0604628	0.757013	-0.0901556	0.103258	0.382605	0.735946	-0.452252	0.103251	1.19e-05	0.000638014
S100a4	112.805	-1.53495	0.819808	-1.87233	0.0611615	0.757013	0.646528	0.589014	0.27236	0.630214	2.49286	0.579788	1.71e-05	0.000834936
Serpina3i	18.7866	-2.5834	1.37641	-1.87691	0.0605302	0.757013	1.73599	1.03779	0.0943725	0.347298	3.75074	1.00356	0.00018592	0.00496819
Ss18	1301.02	-0.409629	0.218655	-1.8734	0.0610128	0.757013	0.325409	0.155257	0.0360875	0.18049	0.531199	0.154538	0.000587469	0.0111249
Twsg1	1738.94	-0.372491	0.198785	-1.87384	0.060953	0.757013	0.327591	0.141054	0.0202083	0.1149	0.474724	0.140519	0.000729217	0.0129909
Spc25	24.5415	-1.3674	0.729755	-1.87378	0.060961	0.757013	0.642606	0.537338	0.231733	0.584318	1.54686	0.514863	0.00266099	0.0328382
Tas1r3	41.049	0.975758	0.521141	1.87235	0.0611583	0.757013	-0.554827	0.364359	0.127822	0.419238	-0.984817	0.365532	0.00705567	0.0637585
Ydjc	326.391	0.329246	0.175755	1.87333	0.0610229	0.757013	-0.453888	0.125791	0.000308231	0.00314421	-0.166227	0.121283	0.170508	0.445115
Tceal7	19.836	1.14146	0.609519	1.87272	0.0611069	0.757013	-0.775836	0.443061	0.0799321	0.313934	-0.453294	0.416969	0.276985	0.571164
Fbxl16	21757	0.346013	0.184536	1.87504	0.0607871	0.757013	-0.0911564	0.130465	0.484738	0.806016	-0.629019	0.130481	1.43e-06	0.000124107
Itga2	11.9073	-2.04124	1.09054	-1.87176	0.0612395	0.757013	1.37321	0.906373	0.129756	0.423432	3.75979	0.821013	4.66e-06	0.000326141
Elmod1	7169.11	0.353991	0.189213	1.87086	0.0613646	0.757013	0.0733998	0.13374	0.583125	0.861383	-0.571656	0.13382	1.94e-05	0.000919404
Cd93	617.298	-0.826807	0.441623	-1.8722	0.0611788	0.757013	0.333395	0.313479	0.287541	0.648041	1.12612	0.311997	0.000306928	0.00715372
Ifnar2	711.687	-0.428276	0.228911	-1.87093	0.0613546	0.757013	0.308219	0.162888	0.0584625	0.25379	0.496555	0.161683	0.00213222	0.0280437
Celf5	9794.53	0.279712	0.149199	1.87476	0.0608252	0.757013	-0.0192664	0.105518	0.855121	0.963428	-0.267237	0.105484	0.0112947	0.087872
Asphd2	2008.33	0.329625	0.175888	1.87407	0.0609214	0.757013	-0.0773837	0.124481	0.534173	0.835893	-0.263509	0.12427	0.0339669	0.179483
Mill2	41.8385	-0.92507	0.493463	-1.87465	0.060841	0.757013	1.4921	0.35943	3.31e-05	0.00041721	0.761288	0.365003	0.0370053	0.188299
Clpx	1226.01	-0.183814	0.0982199	-1.87145	0.0612821	0.757013	0.253329	0.0701357	0.000303869	0.003105	0.137547	0.0693796	0.0474202	0.218448
Calr4	18.5366	1.35089	0.721914	1.87126	0.0613092	0.757013	-1.48505	0.518307	0.0041675	0.0310107	-0.879282	0.481459	0.0678069	0.266662
Dct	22.8403	-1.42981	0.763099	-1.87368	0.060974	0.757013	1.61246	0.550718	0.0034123	0.0261955	0.902926	0.5565	0.104694	0.339993
Gm12360	28.5797	0.86584	0.461394	1.87658	0.0605764	0.757013	-1.40659	0.338853	3.31e-05	0.00041738	-0.423272	0.29025	0.144758	0.407557
Medag	372.163	-0.956545	0.511632	-1.8696	0.0615397	0.758606	0.948386	0.36293	0.0089716	0.0589548	0.86132	0.362436	0.017479	0.117877
Unc93b1	685.419	-0.876934	0.470037	-1.86567	0.0620875	0.760238	0.152794	0.33339	0.646734	0.888045	1.15596	0.331892	0.000495917	0.0098544
Skint7	5.8339	-2.9527	1.58262	-1.86571	0.0620824	0.760238	2.15275	1.17528	0.0669966	0.279212	2.25202	1.16264	0.0527461	0.231064
Ttc34	113.593	0.613756	0.328724	1.86709	0.0618891	0.760238	0.845473	0.232946	0.000283997	0.00291357	-0.294311	0.241874	0.223683	0.514862
Nipsnap3b	459.958	-0.345701	0.185129	-1.86735	0.0618528	0.760238	0.295858	0.132524	0.0255833	0.138899	0.37873	0.130665	0.00374965	0.0416669
Adap2	171.388	-0.620629	0.332238	-1.86803	0.0617581	0.760238	-0.154646	0.238112	0.516035	0.826692	0.640204	0.230946	0.00556977	0.0543893
Cyp4v3	435.346	-0.593109	0.317604	-1.86745	0.061839	0.760238	0.383031	0.225865	0.0899164	0.337266	0.610025	0.224381	0.00655399	0.0607579
8430419L09Rik	7273.74	0.284064	0.152165	1.86681	0.0619285	0.760238	-0.306665	0.107632	0.0043829	0.0324118	-0.274693	0.107486	0.0106001	0.0842954
Pipox	58.9542	-0.8322	0.445827	-1.86664	0.0619515	0.760238	0.385501	0.321295	0.230203	0.582252	0.69595	0.31292	0.0261448	0.1523
Gm10863	20.6593	-1.29448	0.693694	-1.86606	0.0620324	0.760238	-1.22212	0.489328	0.0125052	0.0784661	0.701036	0.420331	0.095352	0.324604
Myd88	224.546	-0.557419	0.299124	-1.8635	0.0623918	0.760613	-0.342362	0.216221	0.113332	0.390751	0.939515	0.207031	5.68e-06	0.000380811
Endou	61.0655	-1.27739	0.685489	-1.86348	0.0623953	0.760613	0.286569	0.493572	0.561509	0.849694	1.48242	0.481029	0.00205778	0.0272819
Pak2	2292.21	-0.223523	0.119924	-1.86387	0.0623405	0.760613	-0.00599098	0.0852051	0.943945	0.982687	0.225566	0.084411	0.00753474	0.0668108
Cnot6l	1117.37	-0.459483	0.246417	-1.86465	0.06223	0.760613	-1.76971	0.174652	3.95e-24	2.65e-22	0.240395	0.170448	0.15843	0.428744
4931414P19Rik	132.266	0.49359	0.264842	1.86372	0.0623616	0.760613	0.00102009	0.189894	0.995714	0.998871	-0.164671	0.187554	0.379947	0.666753
Slc35f4	245.044	0.421022	0.225869	1.86401	0.0623204	0.760613	-1.02048	0.161618	2.72e-10	6.95e-09	-0.258613	0.152923	0.0908117	0.31523
Copg1	9218.7	0.212732	0.114209	1.86265	0.0625121	0.761473	-0.0968126	0.0807687	0.230668	0.58278	-0.29235	0.0807022	0.000291675	0.00688688
Kif3c	8987.11	0.225285	0.121044	1.86119	0.0627179	0.762289	0.0278964	0.0856094	0.744533	0.929245	-0.257912	0.0855772	0.00258007	0.0321269
Aanat	8.83531	1.63282	0.87716	1.86149	0.0626755	0.762289	-1.47806	0.609146	0.0152474	0.0917554	-1.49078	0.584123	0.0107052	0.0849779
Esco1	730.799	0.342111	0.183796	1.86136	0.0626934	0.762289	-0.236924	0.130696	0.0698646	0.288284	-0.11718	0.129245	0.364593	0.652746
Ube2o	4990.79	0.245996	0.132222	1.86047	0.0628188	0.762952	-0.0439742	0.0935493	0.638309	0.884738	-0.230579	0.0934376	0.0135973	0.0997429
Hipk4	922.642	0.413507	0.222318	1.85998	0.0628882	0.763231	-1.5476	0.15697	6.25e-23	3.93e-21	-0.713106	0.154198	3.75e-06	0.000277103
Slc27a1	2897.79	0.282874	0.152179	1.85883	0.0630512	0.763522	0.227147	0.107629	0.0348188	0.175395	-0.287799	0.107754	0.0075648	0.0669929
Stxbp3a	876.31	-0.533385	0.286922	-1.85899	0.0630286	0.763522	0.27235	0.203532	0.180857	0.510838	0.53683	0.202653	0.00807281	0.0700184
Ehhadh	130.993	-0.511929	0.275327	-1.85934	0.0629783	0.763522	0.204	0.199703	0.307009	0.668737	0.594239	0.192552	0.00202785	0.0269446
Ocel1	437.501	0.353945	0.19056	1.85739	0.0632551	0.765428	-2.07617	0.135625	6.74e-53	1.22e-50	-0.462504	0.122823	0.000166133	0.00453773
Lrtm1	12.3165	1.97349	1.06291	1.85669	0.0633558	0.766084	-1.4229	0.762286	0.061954	0.263588	-1.06659	0.731309	0.144711	0.40753
Cd37	180.126	-0.748599	0.403404	-1.8557	0.0634959	0.766695	-0.527493	0.290211	0.0691226	0.286144	1.11774	0.279422	6.33e-05	0.00216996
Pde4c	62.183	0.839308	0.452313	1.85559	0.0635116	0.766695	-1.02771	0.316735	0.00117568	0.0104373	-1.00289	0.310261	0.00122757	0.0191282
Ttc30a2	7.64851	-2.1553	1.16167	-1.85535	0.063546	0.766695	1.43841	0.862588	0.0954054	0.349521	1.77047	0.841254	0.0353297	0.18361
Nxph3	624.51	0.798865	0.430765	1.85453	0.0636641	0.767558	-0.234666	0.304382	0.440731	0.777533	-0.761077	0.304626	0.0124757	0.0941492
E130012A19Rik	502.835	1.33467	0.720152	1.85331	0.0638373	0.768691	-0.742788	0.507899	0.143612	0.449658	-2.05847	0.509333	5.31e-05	0.00190635
Cep192	352.656	-0.519307	0.280219	-1.85322	0.0638515	0.768691	0.228012	0.199077	0.252067	0.60718	0.331927	0.197424	0.0927058	0.319395
Bak1	374.417	-0.394159	0.212813	-1.85214	0.0640059	0.769933	0.0948284	0.152323	0.533581	0.835549	0.426139	0.14925	0.00430085	0.0456524
Ltb	11.8507	-1.79983	0.971913	-1.85184	0.0640481	0.769933	0.286672	0.716098	0.688917	0.904676	1.69885	0.666166	0.0107664	0.0852949
Eltd1	880.372	-0.694201	0.375129	-1.85056	0.0642323	0.77046	0.28824	0.265879	0.27832	0.636216	0.738926	0.265026	0.00530139	0.0525922
Aadat	7.65419	-1.87113	1.01109	-1.8506	0.0642265	0.77046	1.5682	0.781054	0.044665	0.210894	1.94962	0.754491	0.00976544	0.0796814
Tpx2	91.5528	-0.982742	0.530873	-1.85118	0.0641436	0.77046	0.584994	0.378875	0.122582	0.408789	0.785207	0.375107	0.0363236	0.186379
Rasd2	1210.24	0.683689	0.369515	1.85023	0.0642802	0.770473	-0.359427	0.260998	0.168474	0.491172	-0.932488	0.261189	0.000356761	0.00785108
Kcnj9	2707.48	0.57181	0.309293	1.84877	0.0644917	0.772039	-0.0734539	0.218577	0.73683	0.925782	-0.771088	0.21874	0.000423252	0.00891335
Csf1r	4194.28	-0.551467	0.298336	-1.84847	0.064534	0.772039	0.164534	0.211093	0.435722	0.775255	0.570438	0.210876	0.00682867	0.062385
Ppp2r3c	816.162	0.194498	0.105228	1.84835	0.0645515	0.772039	-0.074568	0.0751478	0.321059	0.681609	-0.120494	0.0737206	0.10216	0.336445
St3gal3	1224.02	0.212823	0.115227	1.84698	0.06475	0.77329	-0.0444523	0.0813879	0.584944	0.862222	-0.352515	0.0812076	1.42e-05	0.000720146
Serpinb9	397.446	-0.44857	0.242864	-1.84701	0.0647464	0.77329	0.219846	0.173628	0.205446	0.548906	0.555641	0.171073	0.00116226	0.0183552
Treml2	43.8357	-1.69462	0.922578	-1.83683	0.066235	0.775632	-0.67441	0.683319	0.323661	0.683492	2.81758	0.628147	7.27e-06	0.000453464
Slc6a11	4660.7	0.441345	0.239554	1.84236	0.0654221	0.775632	0.00474163	0.169293	0.977655	0.993194	-0.715271	0.16942	2.42e-05	0.0010944
Sncb	5855.85	0.530031	0.287384	1.84433	0.0651345	0.775632	-0.405752	0.20317	0.045814	0.214401	-0.707372	0.203152	0.00049771	0.0098544
Slc39a3	2220.15	0.222773	0.121167	1.83855	0.0659809	0.775632	-0.118872	0.0857413	0.165626	0.487274	-0.280976	0.0854354	0.00100631	0.016512
Slc4a3	3968.41	0.352751	0.191812	1.83905	0.0659076	0.775632	-0.239171	0.135618	0.0778053	0.308622	-0.436403	0.135524	0.0012814	0.0195415
Tnfaip8l2	55.1941	-0.927887	0.503947	-1.84124	0.0655863	0.775632	0.501969	0.36379	0.167638	0.490259	0.871589	0.355224	0.0141421	0.102313
Ube2e2	1911.27	0.21764	0.118397	1.83822	0.0660301	0.775632	-0.438615	0.0839881	1.77e-07	3.26e-06	-0.18941	0.0829114	0.0223431	0.138187
Slirp	651.252	0.268456	0.145604	1.84374	0.0652212	0.775632	-0.471116	0.103707	5.55e-06	8.08e-05	-0.185913	0.100991	0.0656395	0.26219
Xkr4	165.325	0.828384	0.450385	1.83928	0.0658738	0.775632	-1.0438	0.319543	0.00108873	0.00973293	-0.5685	0.314397	0.0705717	0.272557
Zfp655	1200.42	0.296052	0.161148	1.83714	0.0661889	0.775632	0.00800685	0.114239	0.944123	0.982744	-0.186523	0.113875	0.101428	0.335666
Telo2	913.961	0.249379	0.135665	1.8382	0.0660329	0.775632	-0.468701	0.0966595	1.24e-06	2.01e-05	-0.121648	0.0943862	0.197458	0.481212
Tmem189	1239.32	0.211214	0.115002	1.83662	0.0662663	0.775632	-0.397203	0.0820258	1.28e-06	2.07e-05	-0.0625149	0.0801028	0.435136	0.709334
Rsl1	91.4142	0.524476	0.285614	1.83631	0.0663118	0.775632	-1.25191	0.212037	3.54e-09	8.09e-08	0.0576884	0.182972	0.752545	0.899027
Mat2b	2826.08	0.162139	0.0880803	1.84081	0.0656497	0.775632	-0.0122389	0.0623005	0.844259	0.960318	-0.276038	0.0621307	8.88e-06	0.000517124
Cstb	548.091	-0.399005	0.216272	-1.84492	0.0650492	0.775632	0.119494	0.154655	0.439729	0.776606	0.587568	0.152147	0.00011253	0.00340116
Lypd1	2432.31	0.59262	0.322268	1.83891	0.0659289	0.775632	-0.133145	0.227701	0.558726	0.848192	-0.879332	0.227903	0.000114149	0.00343773
Fibcd1	3810.93	0.581435	0.316555	1.83676	0.0662458	0.775632	-0.350513	0.223756	0.117232	0.398319	-0.806922	0.223784	0.000311191	0.00721611
Itgb2	372.467	-0.989833	0.537489	-1.84159	0.0655354	0.775632	0.122302	0.381954	0.748815	0.930698	1.33112	0.379153	0.000446816	0.00924097
Cd48	66.6308	-1.56127	0.846929	-1.84344	0.0652642	0.775632	0.517502	0.60781	0.394536	0.743652	1.89817	0.597288	0.00148303	0.0216163
Col4a6	220.03	-1.18192	0.642355	-1.83998	0.0657714	0.775632	0.88289	0.456951	0.0533432	0.237606	1.40653	0.454873	0.00198724	0.0265411
Mmp11	87.1721	-0.706027	0.384442	-1.8365	0.0662841	0.775632	0.466188	0.27783	0.0933547	0.34511	0.740962	0.271474	0.00634488	0.0594082
Calcrl	287.325	-0.549237	0.298319	-1.8411	0.0656063	0.775632	0.343625	0.21279	0.106342	0.375655	0.535625	0.210537	0.0109564	0.0862724
Cpt1c	3665.55	0.196092	0.106341	1.84399	0.0651847	0.775632	-0.0184781	0.0753011	0.806155	0.950496	-0.186827	0.0750968	0.0128533	0.095958
Cnpy1	26.7237	-6.56337	3.55695	-1.84523	0.0650048	0.775632	-2.68725	2.53768	0.289628	0.649562	5.21255	2.24917	0.0204742	0.130562
Fto	5829.4	0.196895	0.107198	1.83675	0.0662473	0.775632	-0.167889	0.0758894	0.0269468	0.144638	-0.163982	0.0756545	0.0301964	0.166783
Gpr183	56.9496	-1.01102	0.549361	-1.84035	0.0657172	0.775632	0.642952	0.393465	0.102242	0.365687	0.761744	0.388518	0.049921	0.224254
Il6st	3291.82	-0.498672	0.270608	-1.84279	0.0653603	0.775632	-0.17481	0.191461	0.361223	0.717584	0.333433	0.191109	0.0810334	0.295801
Pkd2	2005.19	-0.286502	0.155512	-1.84232	0.0654287	0.775632	-0.0810313	0.110174	0.462043	0.791994	0.122579	0.109509	0.26299	0.555961
Gen1	50.485	0.700995	0.381737	1.83633	0.0663087	0.775632	-0.492792	0.276348	0.074549	0.300289	-0.244704	0.263057	0.352252	0.64333
Traf3ip3	34.4152	-1.14876	0.626025	-1.83501	0.0665046	0.776113	-0.333808	0.454459	0.462634	0.792443	1.1404	0.423843	0.00713187	0.0642402
Ptx4	10.2367	1.75581	0.956987	1.83472	0.0665466	0.776113	-0.877562	0.658704	0.182776	0.513831	-1.58033	0.676654	0.0195173	0.127108
Gramd4	1412.17	0.299848	0.163424	1.83479	0.0665375	0.776113	-0.0283535	0.115615	0.806269	0.950496	-0.317329	0.115468	0.00599248	0.0571849
Nts	170.032	0.973951	0.530664	1.83534	0.0664547	0.776113	-0.230204	0.376202	0.540593	0.838638	-0.424545	0.375305	0.257972	0.550159
Lrrc28	713.345	0.256447	0.139796	1.83444	0.0665886	0.776113	-0.0286997	0.0998855	0.773863	0.940031	-0.032148	0.0984646	0.744052	0.895801
Lrrn2	6110.85	0.183407	0.100023	1.83365	0.0667066	0.776733	0.097612	0.0707283	0.167556	0.490258	-0.286159	0.0707334	5.22e-05	0.00188138
Lpo	22.8165	-1.26491	0.689909	-1.83345	0.0667361	0.776733	-0.334167	0.503975	0.507291	0.821862	1.22665	0.460791	0.00776665	0.068349
Mkks	990.206	0.247055	0.13478	1.83303	0.0667986	0.776912	-0.0211785	0.0954946	0.824487	0.956404	-0.255035	0.0950895	0.00731723	0.0654891
Tnfrsf12a	155.963	-1.81217	0.990538	-1.82948	0.0673275	0.778614	0.518324	0.704738	0.462044	0.791994	2.30744	0.699692	0.000974452	0.0160832
Wdfy4	155.759	-1.06591	0.582405	-1.83019	0.0672214	0.778614	-0.394936	0.415665	0.342046	0.701179	1.27782	0.407164	0.00169897	0.0238749
Tm4sf1	559.38	-1.26409	0.691173	-1.82891	0.0674137	0.778614	-0.124269	0.489752	0.799698	0.948448	1.49791	0.487864	0.00213811	0.0280993
Sav1	750.003	-0.217807	0.119117	-1.82851	0.0674729	0.778614	0.264999	0.0848283	0.00178441	0.0150375	0.0701821	0.0841269	0.404145	0.685933
Cd200r4	7.86118	-2.44965	1.33831	-1.83041	0.0671892	0.778614	2.61462	1.07576	0.0150782	0.0910428	3.12058	1.05169	0.00300525	0.0357225
Katnb1	1224.4	0.248032	0.135666	1.82825	0.0675123	0.778614	0.14893	0.0961176	0.121272	0.4061	-0.220764	0.0961053	0.0216127	0.13531
Lyz2	949.624	-1.67656	0.916478	-1.82935	0.0673467	0.778614	-0.0755505	0.64832	0.90723	0.975575	1.40681	0.647594	0.0298285	0.165468
Mmab	850.164	0.31741	0.173509	1.82936	0.0673462	0.778614	-0.110153	0.122997	0.370479	0.725921	-0.241727	0.122352	0.0481915	0.220283
Cryl1	319.186	0.405827	0.22178	1.82986	0.067271	0.778614	-0.200177	0.157468	0.203649	0.546711	-0.29155	0.155893	0.061456	0.252258
Aimp2	462.596	0.306881	0.167832	1.8285	0.067475	0.778614	0.331815	0.119088	0.0053314	0.038366	-0.221065	0.11998	0.0653998	0.261833
Fbxo33	1757.21	0.192073	0.104993	1.82939	0.0673413	0.778614	-0.0701347	0.0746907	0.34773	0.706371	-0.0679315	0.0739125	0.358054	0.647667
Nabp1	521.739	0.523523	0.286124	1.82971	0.0672935	0.778614	-0.229522	0.20344	0.259233	0.614812	-0.00923295	0.201798	0.963507	0.990634
Il18rap	10.9495	-1.87729	1.02736	-1.82729	0.0676564	0.77864	-1.25092	0.816855	0.125673	0.415735	2.54269	0.575654	1e-05	0.000561469
Asph	3717.06	-0.293515	0.160596	-1.82766	0.0676001	0.77864	0.149215	0.113777	0.1897	0.524982	0.319471	0.11345	0.0048632	0.0496435
Avp	12.7394	2.9836	1.63257	1.82754	0.0676182	0.77864	-1.88188	1.13655	0.0977659	0.355194	-2.68587	1.15295	0.019829	0.127983
Tcerg1l	350.026	0.77024	0.421672	1.82663	0.0677551	0.778687	-0.428154	0.299076	0.152261	0.465955	-0.253023	0.297466	0.394994	0.678787
Gas5	2402.59	-0.226684	0.12409	-1.82677	0.0677342	0.778687	-1.57972	0.0879268	3.58e-72	1.02e-69	-0.0303368	0.0849782	0.721095	0.883747
Ly6e	6329.9	-0.531637	0.291347	-1.82476	0.0680376	0.779348	0.323339	0.206165	0.116799	0.397526	0.850198	0.205991	3.67e-05	0.00146745
As3mt	502.71	-0.660843	0.361932	-1.82588	0.0678688	0.779348	0.934329	0.257501	0.000285124	0.00292346	0.897095	0.256857	0.000478381	0.00965164
Grhl1	982.416	0.32574	0.178514	1.82473	0.0680423	0.779348	-0.184659	0.126643	0.144811	0.451748	-0.177381	0.125785	0.158484	0.428744
Cysltr2	12.3703	-1.77961	0.974838	-1.82554	0.0679195	0.779348	-0.0755716	0.66081	0.908951	0.975575	0.154389	0.644921	0.810802	0.927095
Snai2	21.2842	0.985064	0.539856	1.82468	0.0680492	0.779348	-0.412749	0.39142	0.291658	0.651103	-0.388825	0.376613	0.301872	0.593067
Pla1a	38.0884	-1.06155	0.582132	-1.82356	0.0682182	0.78074	-0.675269	0.421132	0.108833	0.381193	0.973021	0.38651	0.0118206	0.0904542
Fzd6	476.001	-0.574381	0.31504	-1.8232	0.068273	0.780825	0.361418	0.223814	0.106352	0.375655	0.542283	0.222549	0.0148223	0.105751
Slc25a14	1316.01	0.311799	0.171157	1.82171	0.0684993	0.78287	-0.0746265	0.121108	0.537765	0.837349	-0.313128	0.12087	0.00958028	0.0789447
Nudt15	167.651	0.412717	0.22666	1.82086	0.0686281	0.783797	0.232364	0.160925	0.14876	0.459217	-0.29487	0.1625	0.0695872	0.270726
9330175E14Rik	28.877	-1.87657	1.03144	-1.81937	0.0688546	0.785295	-2.08714	0.808746	0.00985957	0.0640158	3.01232	0.599412	5.02e-07	5.47e-05
Ace2	71.4184	-0.957761	0.526348	-1.81963	0.0688149	0.785295	0.924854	0.376552	0.014045	0.0860259	0.721134	0.375106	0.0545451	0.235513
Cat	1861.77	-0.342359	0.188247	-1.81867	0.0689623	0.785979	0.219487	0.133541	0.100262	0.360817	0.404845	0.132974	0.00233032	0.0299244
Elf4	122.197	-0.898611	0.494389	-1.81762	0.0691222	0.786193	0.115412	0.355488	0.74544	0.929431	1.24308	0.346779	0.000337537	0.00760701
Lyplal1	213.724	-0.458298	0.252273	-1.81667	0.0692675	0.786193	1.19932	0.181662	4.06e-11	1.11e-09	0.498743	0.183782	0.00665221	0.0614316
Glycam1	17.0972	-1.65934	0.912981	-1.8175	0.0691408	0.786193	1.35913	0.663204	0.0404286	0.196054	1.30102	0.65742	0.0478181	0.219351
Cntnap5a	224.023	0.59853	0.329447	1.81677	0.0692524	0.786193	-1.41599	0.234524	1.56e-09	3.66e-08	-0.426245	0.22596	0.0592446	0.247008
Cldn11	3689.85	-0.549841	0.302571	-1.81723	0.0691821	0.786193	0.0245241	0.214048	0.908784	0.975575	0.393617	0.213817	0.0656349	0.26219
Muc19	7.50894	1.8474	1.01638	1.81764	0.0691199	0.786193	-2.02357	0.765021	0.00816619	0.054623	-0.735065	0.635341	0.247288	0.538981
Panx2	3191.45	0.523967	0.28862	1.81542	0.0694591	0.78639	0.102268	0.203892	0.615962	0.874866	-0.916448	0.20419	7.18e-06	0.000451173
Prr11	103.266	-0.608015	0.334867	-1.81569	0.069418	0.78639	1.35256	0.245093	3.42e-08	6.96e-07	0.829018	0.246569	0.000773182	0.0135448
Dusp6	1604.22	0.377578	0.207998	1.81529	0.0694788	0.78639	-0.225341	0.147427	0.12639	0.417361	-0.0839408	0.146806	0.567472	0.794527
Smpdl3a	1019.83	-0.430814	0.237316	-1.81536	0.0694683	0.78639	0.45079	0.168622	0.00750913	0.0509899	0.578944	0.167891	0.000564064	0.0107909
Tsc22d3	1659.73	0.747182	0.41167	1.815	0.0695236	0.78639	-0.62172	0.291127	0.0327149	0.167526	-0.598123	0.290873	0.0397537	0.196849
Golga7b	2073.37	0.299375	0.16499	1.8145	0.0696008	0.786558	-0.0524898	0.116746	0.652995	0.889691	-0.278694	0.116575	0.0168171	0.115181
Ptch2	53.37	0.841808	0.463989	1.81428	0.069634	0.786558	0.338921	0.324896	0.296871	0.657345	-0.709174	0.336869	0.0352744	0.18352
Hspa1a	502.288	0.572158	0.315484	1.81359	0.0697411	0.786689	-0.536576	0.2221	0.0156954	0.0938217	-0.978723	0.22228	1.07e-05	0.00058898
Hspb1	331.857	-1.64672	0.90791	-1.81375	0.0697169	0.786689	-0.152648	0.643205	0.812406	0.952482	1.65785	0.640571	0.00965126	0.0791808
Ccdc116	53.1479	0.762585	0.420915	1.81173	0.070028	0.789385	-0.798649	0.304963	0.00882292	0.0581696	-0.228559	0.286894	0.425644	0.701977
Alox12e	26.1281	2.82716	1.56075	1.81141	0.0700768	0.789395	2.12291	1.03679	0.0406019	0.196673	-2.34233	1.1926	0.0495234	0.22322
Idh3g	3075	0.168773	0.0931887	1.81109	0.0701264	0.789413	-0.15294	0.0660057	0.0204997	0.116169	-0.214809	0.0655883	0.00105619	0.0170971
Galnt18	1420.65	0.377191	0.208324	1.8106	0.0702032	0.789546	-0.216143	0.147613	0.143123	0.448947	-0.157198	0.147026	0.284988	0.578349
Tpk1	85.8786	-0.556246	0.30725	-1.8104	0.070234	0.789546	0.364494	0.223066	0.102256	0.365687	0.537226	0.216229	0.0129723	0.096547
1700029I15Rik	14.48	-1.97193	1.08955	-1.80986	0.0703179	0.789949	-2.66984	0.573243	3.2e-06	4.86e-05	-0.389836	0.425196	0.359227	0.648731
Rrp7a	2596.34	0.238801	0.132005	1.80903	0.0704465	0.790855	-0.113646	0.0933879	0.223631	0.573894	-0.291868	0.0931644	0.00173129	0.0242079
Tmem59l	4589.71	0.200416	0.110979	1.80589	0.0709358	0.792065	-0.691724	0.0785434	1.29e-18	6.44e-17	-0.285232	0.0779293	0.000252075	0.00618035
Tob2	973.952	0.484741	0.268442	1.80576	0.0709562	0.792065	-0.513289	0.189845	0.00685671	0.0473579	-0.490677	0.189218	0.00950936	0.0787457
Sppl3	2475.04	0.137506	0.0761698	1.80525	0.0710353	0.792065	0.114919	0.0541479	0.0338115	0.171768	-0.106223	0.0538439	0.0485189	0.221179
Gsdmd	92.7994	-0.896608	0.496132	-1.8072	0.0707317	0.792065	0.190342	0.357894	0.594838	0.864794	1.17281	0.347805	0.000746178	0.013251
Fgf9	489.584	0.363192	0.201023	1.80672	0.0708058	0.792065	0.0388143	0.141831	0.784341	0.943294	-0.461639	0.142335	0.00118139	0.0185702
2410127L17Rik	325.567	-0.31893	0.176481	-1.80716	0.070737	0.792065	0.5799	0.127396	5.32e-06	7.79e-05	0.403184	0.126219	0.00140166	0.020842
Golga7	2651.63	-0.252899	0.140052	-1.80575	0.0709569	0.792065	0.0928878	0.0992502	0.349327	0.707932	0.15613	0.0988277	0.114148	0.356859
Aig1	849.863	0.249822	0.138283	1.8066	0.0708253	0.792065	-1.40965	0.0989613	4.85e-46	7.57e-44	-0.144682	0.0926691	0.11846	0.364983
Fam65b	2974.82	0.409737	0.226946	1.80544	0.0710064	0.792065	-0.0833624	0.160573	0.603652	0.869781	-0.223034	0.160432	0.164465	0.437532
Abcf3	1954.84	0.140721	0.0779067	1.80628	0.0708747	0.792065	0.0135023	0.0555404	0.807922	0.950998	-0.0729757	0.0548365	0.183259	0.463425
Lrrc4b	5171.87	0.22974	0.127445	1.80266	0.0714418	0.794983	0.0115911	0.0901367	0.897679	0.974394	-0.282102	0.0900883	0.0017398	0.0242864
Arfip1	827.884	-0.368878	0.204583	-1.80308	0.0713762	0.794983	0.218489	0.145523	0.133253	0.430067	0.406477	0.144356	0.00486557	0.0496435
4632428N05Rik	1021.43	-0.499887	0.277262	-1.80294	0.0713976	0.794983	0.0732653	0.196579	0.70937	0.915264	0.478124	0.195617	0.014518	0.104494
Kcnk1	2711.09	-0.375275	0.208329	-1.80136	0.0716462	0.796181	0.294883	0.147578	0.0457007	0.214114	0.422013	0.147264	0.00416096	0.0445892
Cyyr1	238.007	-0.650889	0.361319	-1.80143	0.0716355	0.796181	-1.79256	0.258093	3.77e-12	1.13e-10	0.583504	0.241854	0.0158379	0.110544
Lipt2	100.512	0.53891	0.299221	1.80104	0.0716965	0.796203	-0.253493	0.215091	0.238583	0.5927	-0.180727	0.209205	0.387655	0.673604
Tgfb2	2189.21	-0.465031	0.258274	-1.80053	0.0717766	0.796492	0.578833	0.182892	0.00155136	0.0132605	0.458817	0.182733	0.012044	0.0917386
Rpl10	5470.42	-0.231765	0.128739	-1.80026	0.0718192	0.796492	2.07002	0.0911956	4.61e-114	2.51e-111	0.200859	0.0921703	0.0293156	0.163908
Adar	6953.57	0.187925	0.104472	1.79881	0.0720491	0.798504	-0.259555	0.0739461	0.000448018	0.00439995	-0.176951	0.0737016	0.0163545	0.113024
Laptm4a	7373.19	-0.313938	0.174643	-1.79759	0.0722413	0.800096	0.292912	0.12359	0.0177861	0.103751	0.320506	0.123478	0.0094412	0.0782583
Creg1	815.765	-0.293269	0.163187	-1.79713	0.0723146	0.800369	0.0256387	0.115893	0.824915	0.956404	0.136817	0.114604	0.232546	0.524414
Tec	93.231	-0.77549	0.431784	-1.79601	0.0724921	0.801256	0.192619	0.311048	0.535746	0.83682	0.865606	0.302321	0.0041938	0.0447987
Tfcp2l1	267.294	-0.81319	0.452761	-1.79607	0.0724837	0.801256	0.534	0.320915	0.0961142	0.351312	0.47699	0.320055	0.136135	0.393873
Layn	172.357	-0.557493	0.310568	-1.79508	0.0726416	0.801296	0.168176	0.223854	0.452488	0.787039	0.742121	0.217784	0.000655363	0.0120436
Ndufab1	1649	0.205138	0.11427	1.7952	0.0726225	0.801296	-0.635556	0.0813553	5.62e-15	2.15e-13	-0.0842044	0.0794079	0.288961	0.581897
Plekhg1	865.591	-0.648387	0.361114	-1.79552	0.0725707	0.801296	0.234851	0.255276	0.357579	0.71464	0.0730614	0.255045	0.774522	0.910805
Lrp12	2270.48	-0.329986	0.183905	-1.79433	0.0727605	0.801533	0.200035	0.13057	0.125518	0.415528	0.59266	0.129908	5.06e-06	0.000349604
Plp2	170.131	-0.766759	0.427274	-1.79454	0.0727275	0.801533	-0.14047	0.306923	0.647187	0.888247	1.14133	0.298634	0.000132456	0.00382488
Slc4a1	9.35742	1.59611	0.890176	1.79303	0.0729686	0.801681	-1.04815	0.679921	0.123175	0.410194	-0.0195363	0.592816	0.97371	0.993841
Cables1	516.751	0.487825	0.272066	1.79304	0.0729672	0.801681	-0.107078	0.192203	0.577454	0.858947	-0.518879	0.192309	0.00697245	0.0633501
Dbndd1	392.225	0.313981	0.175074	1.79342	0.0729063	0.801681	0.190129	0.12413	0.125597	0.415637	-0.266336	0.124593	0.032545	0.175158
Fam71e1	56.718	-0.696743	0.388445	-1.79367	0.0728655	0.801681	1.80066	0.281597	1.61e-10	4.21e-09	0.454577	0.297023	0.125907	0.377162
Dapk1	4889.79	0.359364	0.200706	1.7905	0.0733729	0.801987	-0.0590972	0.14188	0.677022	0.89887	-0.49949	0.141906	0.000431764	0.00905198
Paqr7	1584.27	0.359436	0.20076	1.79037	0.0733937	0.801987	-0.347606	0.141884	0.0142886	0.0871307	-0.492111	0.141593	0.000509843	0.0100271
Aarsd1	1153.09	0.230783	0.128852	1.79106	0.0732831	0.801987	0.0166699	0.091249	0.855045	0.963403	-0.258644	0.0909925	0.00447646	0.046954
Fam160b2	1232.37	0.205597	0.114805	1.79084	0.0733194	0.801987	0.0422815	0.0814183	0.603543	0.869749	-0.20462	0.0810755	0.0116088	0.0894436
Clgn	319.152	0.444402	0.248252	1.79012	0.0734347	0.801987	-1.32209	0.176681	7.27e-14	2.51e-12	-0.373288	0.169177	0.0273494	0.156608
Peli3	461.254	0.343735	0.191903	1.79119	0.0732623	0.801987	-0.881001	0.136578	1.11e-10	2.95e-09	-0.269159	0.131967	0.0413905	0.201682
Mettl20	134.036	-0.498797	0.278412	-1.79158	0.0732009	0.801987	0.357339	0.198775	0.0722241	0.2941	0.264291	0.196258	0.178092	0.456565
Unc13a	14312	0.365015	0.203858	1.79053	0.0733682	0.801987	-0.113113	0.144147	0.432623	0.773117	-0.420627	0.144137	0.00352018	0.0398804
Zbtb16	3289.63	0.477736	0.266767	1.79083	0.0733203	0.801987	0.12181	0.188595	0.518355	0.827712	-0.502189	0.188711	0.00778745	0.0684247
Kcnj12	230.512	0.551558	0.308201	1.78961	0.0735171	0.802355	0.425433	0.217167	0.0501115	0.227319	-0.535442	0.220633	0.0152306	0.107644
Rnf41	2117.94	0.190619	0.106561	1.78882	0.0736438	0.803205	-0.00565629	0.0754559	0.940245	0.981677	-0.232824	0.0752058	0.00196267	0.026391
Pdgfrl	84.3513	-1.04801	0.586978	-1.78543	0.0741923	0.804401	0.571935	0.421858	0.175178	0.502262	1.26236	0.414797	0.0023398	0.0300004
Bmp2k	846.522	-0.553312	0.309932	-1.78527	0.0742175	0.804401	-0.0222131	0.21977	0.919491	0.97748	0.540245	0.218518	0.0134243	0.0989166
Cnih4	1264.43	-0.200828	0.112501	-1.78512	0.0742419	0.804401	0.128686	0.0802069	0.108621	0.380524	0.171957	0.0791649	0.0298458	0.165498
Pm20d1	205.516	-0.868958	0.486332	-1.78676	0.0739764	0.804401	1.45454	0.345975	2.62e-05	0.000337343	0.713659	0.347224	0.0398474	0.196956
Malat1	102440	0.578963	0.324293	1.78531	0.0742117	0.804401	-0.520473	0.229314	0.0232261	0.128752	-0.189426	0.229305	0.408755	0.688758
Tgfb1	244.785	-0.654916	0.366487	-1.78701	0.073936	0.804401	0.175931	0.261941	0.50181	0.817757	0.846933	0.257918	0.00102444	0.0167332
Vps33a	3413.37	0.183507	0.102718	1.78651	0.0740163	0.804401	-0.176103	0.0727393	0.0154773	0.0928297	-0.209446	0.0723646	0.00379979	0.0421406
Stk19	591.286	0.278672	0.156092	1.7853	0.0742127	0.804401	-1.19334	0.111202	7.26e-27	5.66e-25	-0.278456	0.105185	0.00811349	0.070335
Rb1	1655.55	-0.503851	0.281951	-1.78702	0.0739346	0.804401	0.742833	0.199718	0.000199684	0.00212518	0.507693	0.199612	0.0109781	0.0864031
Slc31a2	371.841	-0.314456	0.175918	-1.78752	0.0738541	0.804401	0.226613	0.125938	0.0719559	0.293336	0.257529	0.123801	0.0375085	0.190402
Eomes	38.742	-2.97798	1.6688	-1.7845	0.0743417	0.804652	1.66841	1.18597	0.159491	0.477226	2.15439	1.18249	0.0684674	0.26812
Adamts4	837.325	-0.560832	0.314302	-1.78438	0.0743627	0.804652	-0.742029	0.222512	0.000853651	0.00781446	0.280344	0.220511	0.203609	0.488704
Iqgap3	41.647	-1.39308	0.780981	-1.78375	0.0744636	0.804686	0.420297	0.567974	0.459304	0.791082	1.84743	0.54897	0.000764677	0.0134518
Gm6654	4.51398	-4.00674	2.24614	-1.78383	0.0744508	0.804686	5.64306	1.75501	0.00130264	0.0113953	3.75518	1.80644	0.0376385	0.190684
Trp53	766.448	-0.270566	0.151734	-1.78316	0.0745609	0.805209	-0.229052	0.10834	0.034499	0.174273	0.273399	0.105627	0.00964364	0.0791772
Mr1	235.251	-0.679456	0.381213	-1.78235	0.0746923	0.805922	0.320449	0.271817	0.238432	0.592626	0.726403	0.268871	0.00689893	0.0628482
1810032O08Rik	105.399	-0.464996	0.260919	-1.78215	0.0747248	0.805922	0.297739	0.18548	0.108442	0.38014	0.11954	0.183114	0.513874	0.759612
Ube2c	20.5292	-1.431	0.803948	-1.77997	0.0750808	0.809231	0.811615	0.575914	0.158757	0.475847	0.878375	0.568045	0.122029	0.370762
Dhx58	159.104	-1.2991	0.730095	-1.77936	0.0751804	0.809511	0.115607	0.526238	0.826116	0.956687	2.73833	0.513923	9.91e-08	1.77e-05
Mtmr7	1735.4	0.200227	0.112537	1.77921	0.0752051	0.809511	0.117168	0.0797593	0.141828	0.446133	-0.189415	0.0796255	0.0173683	0.117475
Naif1	134.309	0.384431	0.216105	1.77891	0.0752548	0.809518	-1.16747	0.159926	2.88e-13	9.38e-12	0.0190935	0.136499	0.888755	0.960716
Ifi27l2a	327.204	-1.99822	1.1235	-1.77857	0.075311	0.809593	0.637901	0.805918	0.42864	0.76968	4.84483	0.795096	1.11e-09	5.53e-07
Ly9	105.486	-1.80171	1.0141	-1.77667	0.0756233	0.809949	0.733711	0.725175	0.311648	0.672947	2.60813	0.717288	0.000276806	0.00660997
Akap1	1628.46	0.191773	0.107996	1.77575	0.0757747	0.809949	-0.0100623	0.0764613	0.895301	0.973406	-0.253181	0.076176	0.000888514	0.0151161
Atxn7l3	6499.06	0.283128	0.159461	1.77553	0.0758097	0.809949	0.00725334	0.112747	0.948705	0.984265	-0.370221	0.112747	0.00102476	0.0167332
Ltbr	301.894	-0.748615	0.421734	-1.77509	0.0758831	0.809949	0.209356	0.300288	0.485687	0.806541	0.928014	0.297332	0.00180158	0.0248745
C530008M17Rik	4408.36	0.320308	0.180382	1.77572	0.075779	0.809949	0.259897	0.127536	0.041566	0.199893	-0.357695	0.127657	0.00507883	0.0511376
Kcna6	2994.49	0.327343	0.184213	1.77698	0.0755711	0.809949	-0.132635	0.130358	0.308933	0.67066	-0.223764	0.130154	0.0855734	0.303728
Ppwd1	285.304	0.303097	0.1705	1.77769	0.0754547	0.809949	-0.0661308	0.12206	0.587965	0.863429	-0.142769	0.119742	0.233141	0.524796
1110059G10Rik	371.704	0.264232	0.148857	1.77508	0.0758851	0.809949	-0.166836	0.106955	0.118791	0.40141	-0.0734014	0.103761	0.479314	0.740471
Thra	17142.2	0.218856	0.123294	1.77508	0.0758848	0.809949	-0.602652	0.0871699	4.73e-12	1.41e-10	-0.45238	0.0870704	2.04e-07	2.99e-05
Serpine1	154.998	-2.76931	1.55801	-1.77747	0.075491	0.809949	0.704343	1.10963	0.525587	0.831746	3.99013	1.10164	0.000292345	0.00689302
Slc25a25	1850.01	0.245589	0.138282	1.77601	0.075732	0.809949	-0.107844	0.0978867	0.270581	0.628222	-0.260883	0.0975499	0.00748738	0.0665172
Cntnap1	8540.57	0.427083	0.240833	1.77336	0.0761696	0.810473	0.124569	0.170255	0.464376	0.793186	-0.617372	0.170328	0.000289406	0.0068429
Capza1	2136.42	-0.378647	0.213646	-1.77231	0.0763431	0.810473	0.36561	0.15145	0.0157759	0.094209	0.486956	0.151065	0.0012664	0.0193817
Amn	56.9523	0.763595	0.431451	1.76983	0.0767558	0.810473	0.0242669	0.298544	0.935216	0.979537	-0.972446	0.309557	0.00168135	0.0237065
Lphn1	23060.8	0.259012	0.146002	1.77404	0.0760571	0.810473	0.0765515	0.103241	0.458399	0.790679	-0.305418	0.103242	0.00309354	0.0364449
Mettl23	323.406	0.329761	0.186596	1.76724	0.0771877	0.810473	-1.00921	0.132878	3.08e-14	1.09e-12	-0.3321	0.125595	0.00818795	0.0706718
Pigo	894.14	0.205422	0.116122	1.76901	0.0768915	0.810473	0.280681	0.0824174	0.000660184	0.00620172	-0.185597	0.0827536	0.024912	0.147986
Cisd1	1742.29	0.191361	0.107967	1.7724	0.0763283	0.810473	-0.0477893	0.0766137	0.532779	0.835388	-0.159081	0.0760806	0.0365318	0.187048
Cox6c	5455.33	0.174639	0.0987727	1.76809	0.0770459	0.810473	-0.125507	0.0699492	0.0727724	0.295389	-0.143247	0.069694	0.0398438	0.196956
Grin2a	436.611	1.04336	0.58832	1.77345	0.0761534	0.810473	-0.906965	0.416108	0.0292842	0.15423	-0.790472	0.415218	0.0569427	0.242385
Bmp1	2281.71	-0.418784	0.236172	-1.77322	0.0761926	0.810473	0.307558	0.167179	0.0658131	0.275496	0.290802	0.166946	0.0815282	0.296395
Ppp2r3a	1990.51	-0.347844	0.196735	-1.76809	0.0770464	0.810473	0.194218	0.13932	0.163304	0.483018	0.207872	0.13897	0.134704	0.391355
1700030C10Rik	10.8746	-2.58187	1.46066	-1.7676	0.0771272	0.810473	4.364	1.11485	9.06e-05	0.00104105	1.68193	1.17348	0.151779	0.419021
Cyp19a1	4.34735	2.40955	1.36043	1.77117	0.0765327	0.810473	-1.09287	0.966274	0.258048	0.61439	-1.36539	0.956464	0.153426	0.421426
B3galtl	723.537	0.243685	0.137788	1.76855	0.076969	0.810473	-0.0105083	0.0981715	0.914757	0.976605	-0.110229	0.0971214	0.256392	0.548667
Nkd1	294.978	-0.378501	0.214098	-1.76789	0.0770793	0.810473	-0.208642	0.151974	0.169789	0.492929	0.0956878	0.148193	0.518476	0.763252
Cyp2j6	722.113	-0.379412	0.21432	-1.77031	0.0766755	0.810473	0.281374	0.151748	0.0637079	0.269134	0.0814035	0.151353	0.590689	0.808468
Tmem119	703.546	-0.500782	0.283384	-1.76715	0.0772035	0.810473	-0.201114	0.201482	0.318196	0.679071	0.66077	0.19924	0.000911703	0.0154256
Terf2ip	1947.42	0.170196	0.0963124	1.76712	0.0772074	0.810473	0.127048	0.068227	0.0625835	0.265572	-0.21119	0.0681533	0.00194344	0.0261953
Trim47	158.167	-1.16913	0.659266	-1.77339	0.0761646	0.810473	0.380679	0.469675	0.417644	0.761659	1.39698	0.465188	0.00267297	0.0328392
Rplp0	5816.4	-0.335372	0.189583	-1.769	0.0768943	0.810473	0.0490933	0.134189	0.714476	0.917193	0.384067	0.133958	0.00414303	0.0445105
Top2a	91.4613	-1.56986	0.887483	-1.76889	0.0769121	0.810473	0.537266	0.632976	0.395996	0.744849	1.7659	0.626454	0.00481915	0.0493494
Rbm15b	1000.66	0.299289	0.169181	1.76905	0.0768852	0.810473	-0.133577	0.119737	0.264601	0.622583	-0.314381	0.119289	0.0084023	0.0719129
Tcirg1	622.034	-0.71401	0.40406	-1.76709	0.0772136	0.810473	0.242755	0.286495	0.396813	0.745564	0.725193	0.285334	0.011036	0.0864597
Sbsn	164.927	0.645078	0.364858	1.76802	0.0770568	0.810473	-4.4375	0.275454	2.18e-58	4.65e-56	-0.33683	0.164056	0.0400586	0.197536
Sult6b1	7.36169	-1.80484	1.01847	-1.7721	0.0763774	0.810473	1.40127	0.761158	0.0656257	0.275097	1.45588	0.745532	0.0508429	0.226679
Rhcg	11.9127	1.72776	0.977657	1.76725	0.0771871	0.810473	-0.780056	0.71753	0.276975	0.634759	-0.290179	0.679104	0.669163	0.856651
Ddx55	828.639	0.313338	0.177403	1.76625	0.0773532	0.811321	-0.799741	0.125851	2.09e-10	5.41e-09	-0.292027	0.123399	0.0179559	0.119995
Rhof	1181.95	0.246872	0.139791	1.76602	0.077393	0.811321	-0.0265328	0.0991608	0.789028	0.94498	-0.179625	0.0986438	0.0686158	0.268389
Gal3st4	156.83	-0.533795	0.302373	-1.76535	0.0775042	0.811454	0.403043	0.217324	0.0636571	0.268983	0.55687	0.213579	0.00912524	0.0763916
5530401A14Rik	41.6108	1.49082	0.844353	1.76564	0.0774568	0.811454	-5.35974	0.675196	2.05e-15	8.08e-14	-0.602965	0.341485	0.0774432	0.288633
Igf2bp2	26.0767	-1.07456	0.611207	-1.75809	0.0787314	0.812044	0.114732	0.456645	0.80162	0.948747	1.4471	0.420077	0.000571413	0.0109176
Apol8	124.634	0.681727	0.387192	1.76069	0.0782902	0.812044	-0.536267	0.271513	0.0482559	0.221731	-0.909094	0.271497	0.000812629	0.0140865
E130307A14Rik	650.868	0.259028	0.147058	1.7614	0.078171	0.812044	-0.537913	0.104284	2.49e-07	4.53e-06	-0.310889	0.101816	0.00226224	0.0292735
Gpr132	6.90114	-2.55485	1.45313	-1.75816	0.0787196	0.812044	-0.455384	1.08792	0.675522	0.898158	2.58281	0.92837	0.00540106	0.053267
Ldlrap1	145.257	-0.558691	0.3179	-1.75744	0.0788426	0.812044	0.0500578	0.228308	0.826451	0.956794	0.561141	0.221768	0.0113964	0.0883736
Impact	9016.69	0.232626	0.132033	1.76188	0.0780893	0.812044	-0.0348142	0.0933883	0.709305	0.915264	-0.233463	0.0933303	0.0123678	0.0935875
Cabp1	1196.19	0.389698	0.221594	1.75861	0.0786435	0.812044	-0.460585	0.156803	0.00331034	0.0255551	-0.37167	0.156096	0.0172643	0.117066
Msantd1	66.7655	0.715018	0.406807	1.75764	0.0788095	0.812044	-0.667092	0.287325	0.0202475	0.115087	-0.669217	0.281522	0.0174473	0.117847
Olfr691	4.64499	3.0205	1.71776	1.7584	0.0786803	0.812044	0.455041	1.02096	0.655815	0.890965	-2.98152	1.3961	0.0327112	0.175716
Ica1	1119.88	0.232402	0.131915	1.76175	0.0781113	0.812044	-0.456487	0.0937321	1.12e-06	1.82e-05	-0.179382	0.0920115	0.0512282	0.227497
Ap3m2	4745.91	0.216152	0.122587	1.76325	0.0778578	0.812044	-0.0342707	0.0867713	0.692877	0.907031	-0.16877	0.0866108	0.0513427	0.227642
Gin1	240.795	0.312474	0.177348	1.76193	0.0780808	0.812044	-0.240936	0.126592	0.0570082	0.249714	-0.232985	0.123171	0.0585485	0.245785
Etv5	2670.02	0.475121	0.269865	1.76059	0.0783079	0.812044	-0.382951	0.190891	0.0448425	0.211399	-0.349872	0.190658	0.0664952	0.26423
Lypd8	3.37407	-3.69692	2.10084	-1.75974	0.0784519	0.812044	1.05631	1.50161	0.481775	0.803707	2.34955	1.43807	0.102295	0.336488
Cln5	497.2	-0.431597	0.245237	-1.75992	0.0784211	0.812044	0.263908	0.17389	0.129097	0.422	0.188517	0.173041	0.275963	0.57014
Htr7	372.292	0.364205	0.206493	1.76377	0.0777714	0.812044	0.012233	0.147421	0.933867	0.978901	-0.0630535	0.145899	0.665616	0.854936
Ugt1a7c	34.6961	-1.08201	0.614228	-1.76157	0.0781412	0.812044	0.126354	0.450981	0.779343	0.942056	1.36116	0.425443	0.00137716	0.0205901
Wrap53	280.551	0.342174	0.194271	1.76132	0.0781847	0.812044	-0.501476	0.137609	0.000268205	0.00276421	-0.392871	0.134112	0.00339585	0.0389701
Tmem150c	1994.21	0.252331	0.143527	1.75807	0.0787362	0.812044	-0.461344	0.101612	5.62e-06	8.15e-05	-0.285283	0.100852	0.0046733	0.0485049
Spry2	1190.58	-0.379345	0.215145	-1.7632	0.0778661	0.812044	0.20533	0.152618	0.178502	0.506833	0.350286	0.151905	0.0211134	0.133425
Zbtb48	268.086	0.360108	0.204454	1.76131	0.0781853	0.812044	-0.556195	0.145355	0.000130005	0.00144717	-0.324231	0.140958	0.0214375	0.134637
Soat1	1184.04	-0.485234	0.276031	-1.75789	0.0787658	0.812044	0.992772	0.195544	3.83e-07	6.78e-06	0.362269	0.19582	0.0643124	0.259765
St7l	736.899	-0.213825	0.121289	-1.76293	0.0779123	0.812044	0.433791	0.0866868	5.61e-07	9.66e-06	0.157172	0.0863056	0.0685898	0.268389
Rabep2	337.791	-0.341196	0.194057	-1.75823	0.0787083	0.812044	0.206915	0.138571	0.135383	0.434081	0.233191	0.136462	0.0874811	0.307976
Rpl18	2606	-0.262794	0.149223	-1.76108	0.0782249	0.812044	0.118462	0.105741	0.262585	0.61976	0.179745	0.10534	0.0879463	0.309199
Sacs	1227.71	0.903225	0.512085	1.76382	0.0777627	0.812044	-7.13277	0.378291	2.66e-79	9.17e-77	-0.203413	0.313004	0.515773	0.761095
St6galnac5	4687.32	0.350656	0.199647	1.75638	0.0790241	0.812582	-1.24416	0.14121	1.24e-18	6.25e-17	-0.449757	0.140659	0.00138623	0.0206889
Chst10	2024.32	0.322417	0.183581	1.75627	0.0790428	0.812582	0.0772268	0.129748	0.551704	0.845091	-0.418825	0.129876	0.00126057	0.01931
Loxl1	261.173	-1.20187	0.684328	-1.75628	0.0790414	0.812582	0.729851	0.485688	0.132913	0.429618	1.27607	0.484024	0.0083796	0.07179
Scnn1g	15.6674	-1.51603	0.863405	-1.75588	0.0791095	0.81276	1.39596	0.669314	0.0370092	0.183694	2.34269	0.637874	0.000240045	0.00596041
Trim26	855.512	-0.326884	0.186507	-1.75266	0.0796595	0.812946	0.0680893	0.13311	0.608983	0.871596	0.523117	0.131252	6.73e-05	0.00226624
S100a6	560.374	-1.22811	0.699896	-1.7547	0.0793097	0.812946	0.957072	0.496383	0.0538435	0.2393	1.83198	0.495279	0.000216552	0.00550704
Slc44a3	18.6978	-2.30345	1.31291	-1.75446	0.0793514	0.812946	0.801251	0.957843	0.402865	0.750999	2.63533	0.927288	0.00448343	0.0469978
Ptpn22	56.2796	-1.1244	0.641562	-1.7526	0.0796706	0.812946	0.490021	0.45994	0.286694	0.647082	1.02945	0.451913	0.022727	0.13974
Stx1a	2547.97	0.50057	0.285571	1.75287	0.0796237	0.812946	-0.430275	0.202005	0.0331701	0.169422	-0.351706	0.201748	0.0812825	0.295966
Cd86	129.995	-1.11207	0.634043	-1.75393	0.0794421	0.812946	0.0539569	0.453892	0.905374	0.975398	1.57173	0.445534	0.000419109	0.00888455
Lsp1	134.897	-0.851738	0.485526	-1.75426	0.0793863	0.812946	0.338853	0.348442	0.330812	0.690062	1.16732	0.342166	0.000645908	0.0119231
Dio3	127.059	1.01853	0.580882	1.75342	0.0795292	0.812946	-1.39477	0.409847	0.000666128	0.00625101	-1.11671	0.405472	0.00588538	0.0564409
Cyp4f16	153.89	-0.469161	0.267514	-1.75378	0.0794675	0.812946	0.0532895	0.192632	0.782057	0.943264	0.458338	0.186143	0.0138054	0.100612
Gm16675	7.91573	-1.70038	0.968851	-1.75505	0.0792504	0.812946	0.859415	0.718817	0.231854	0.584457	1.40002	0.684781	0.0409059	0.199783
Fam78b	1222.24	0.295234	0.168361	1.75357	0.079504	0.812946	0.248296	0.11926	0.0373453	0.184799	-0.194477	0.119389	0.103327	0.33808
Gnaz	2178.86	0.280968	0.160363	1.75207	0.0797623	0.813378	-0.576848	0.113628	3.84e-07	6.79e-06	-0.18574	0.11275	0.0994829	0.332394
Oxnad1	480.415	-0.258227	0.14748	-1.75093	0.0799584	0.813866	-0.0258959	0.105702	0.806464	0.950496	0.220202	0.102627	0.0319002	0.173071
Clu	32923.9	-0.556037	0.317544	-1.75106	0.0799364	0.813866	0.525851	0.22455	0.0191908	0.110269	0.443316	0.22454	0.0483443	0.220802
Rptor	3157.38	0.222334	0.126956	1.75126	0.0799005	0.813866	-0.101832	0.0898621	0.25713	0.613833	-0.224113	0.0896174	0.0123923	0.0937213
Zbtb8b	153.589	0.429123	0.245167	1.75033	0.0800616	0.814413	-0.278559	0.175118	0.11168	0.387154	-0.249863	0.170935	0.143813	0.405746
Rnf220	3486.59	0.173846	0.0993987	1.74898	0.0802949	0.814808	-0.280172	0.0703645	6.84e-05	0.000811984	-0.244763	0.0699082	0.000463162	0.00947814
Syp	39869.8	0.241642	0.138176	1.7488	0.0803254	0.814808	-0.0307432	0.0977105	0.753038	0.933048	-0.241213	0.0976988	0.013551	0.0995768
Ephx4	1104.81	0.376472	0.21529	1.74867	0.0803478	0.814808	0.0234709	0.15207	0.877339	0.971082	-0.492038	0.152305	0.00123531	0.0191672
Il34	956.012	0.479266	0.274035	1.74893	0.0803039	0.814808	0.00891432	0.193681	0.96329	0.989782	-0.494238	0.19388	0.010797	0.0854574
Kcnt1	2121.34	0.37712	0.215654	1.74872	0.0803386	0.814808	-0.350438	0.152657	0.0216991	0.12187	-0.219033	0.152211	0.15015	0.41635
Gss	482.599	0.338829	0.193799	1.74836	0.0804024	0.81486	-0.551373	0.137657	6.19e-05	0.000740666	-0.273359	0.134877	0.0426906	0.205378
Gadd45g	419.743	-0.889293	0.508772	-1.74792	0.0804778	0.815123	0.25751	0.360952	0.475587	0.800021	0.976776	0.359219	0.00654465	0.0607048
Blnk	367.388	-1.1346	0.649577	-1.74668	0.0806931	0.815448	1.21103	0.462095	0.00877374	0.0579306	1.8945	0.46052	3.89e-05	0.0015166
Mcoln2	5.1101	-2.148	1.23014	-1.74613	0.0807875	0.815448	1.12651	0.962247	0.241716	0.596818	2.33271	0.889947	0.00876262	0.0742419
Mif4gd	361.47	-0.416507	0.238471	-1.74657	0.0807121	0.815448	0.186865	0.170031	0.271766	0.629538	0.363528	0.167821	0.0302991	0.167077
Ntsr1	195.331	1.29504	0.741151	1.74734	0.0805784	0.815448	-0.4018	0.523408	0.442688	0.779033	-1.08244	0.524429	0.0390144	0.195014
2610307P16Rik	5.05275	-2.07181	1.18659	-1.74602	0.080807	0.815448	1.04662	0.877587	0.23302	0.58567	1.49728	0.840059	0.0746914	0.281998
Oprl1	1496.78	0.319127	0.182749	1.74626	0.0807661	0.815448	0.0609079	0.1295	0.638117	0.884738	-0.135123	0.129241	0.295788	0.587076
2018-09-15	4037.8	-0.227313	0.130272	-1.74491	0.0810002	0.816397	0.179604	0.0923695	0.0518466	0.232558	0.295302	0.0920328	0.00133355	0.020093
Prdx1	4115.61	-0.28198	0.161592	-1.74501	0.0809829	0.816397	0.127467	0.114445	0.265371	0.623628	0.285558	0.114157	0.012369	0.0935875
Itgb1	3209.82	-0.466578	0.267932	-1.7414	0.081613	0.816639	0.432539	0.18977	0.02265	0.126418	0.787553	0.189467	3.23e-05	0.00134556
Kctd13	2883.72	0.263512	0.151115	1.74378	0.081197	0.816639	-0.131387	0.10684	0.218789	0.567724	-0.369844	0.106717	0.000528921	0.0103299
4931406C07Rik	843.133	-0.311636	0.178817	-1.74276	0.0813755	0.816639	0.384743	0.12707	0.00246344	0.0199986	0.233807	0.126548	0.0646639	0.260372
Gimap1	69.9199	-0.640153	0.367217	-1.74326	0.0812889	0.816639	0.785035	0.264276	0.00297305	0.0234561	0.454838	0.263723	0.0845845	0.302034
A930011G23Rik	19.6111	1.2122	0.695894	1.74193	0.0815202	0.816639	-2.98227	0.52635	1.46e-08	3.1e-07	-0.629946	0.372568	0.090871	0.31523
Kcnj8	98.9566	-0.652356	0.37451	-1.74189	0.0815277	0.816639	0.286905	0.267091	0.282741	0.641999	0.384718	0.262894	0.143359	0.405144
Plac9a	15.6002	2.0664	1.18495	1.74388	0.08118	0.816639	0.435067	0.853034	0.610035	0.871697	-0.206201	0.862661	0.811083	0.92718
Shf	502.018	0.399861	0.229638	1.74127	0.081637	0.816639	-0.606244	0.162495	0.000190839	0.00203952	-0.441344	0.160594	0.00599247	0.0571849
Ube2n	5995.23	0.18787	0.10781	1.7426	0.0814029	0.816639	-0.116041	0.0762959	0.128276	0.420082	-0.197049	0.07612	0.00963498	0.0791772
Slc11a1	148.763	-1.09397	0.627281	-1.74398	0.0811621	0.816639	-0.0700221	0.446389	0.875352	0.970846	1.11972	0.440596	0.0110418	0.0864597
Zfp36l1	1505.51	-0.601572	0.345476	-1.74129	0.0816333	0.816639	0.346771	0.244561	0.156211	0.471842	0.51173	0.244206	0.0361283	0.185829
Zfp30	433.323	0.296456	0.170158	1.74224	0.0814665	0.816639	-0.443011	0.121314	0.000260437	0.00269499	-0.189572	0.117988	0.108119	0.346033
Zscan21	500.339	0.233006	0.133828	1.74108	0.0816689	0.816639	-0.269403	0.0961171	0.00506511	0.0367297	-0.0543819	0.0927814	0.557789	0.789781
Scn3b	7746.28	0.517861	0.297514	1.74063	0.0817489	0.816943	-0.11119	0.210319	0.597031	0.866227	-0.816671	0.210379	0.000103641	0.0031758
Stat5a	106.851	-0.718026	0.412913	-1.73893	0.0820475	0.81786	0.331168	0.300096	0.269791	0.627952	1.16285	0.29063	6.3e-05	0.00216996
Zfp385b	1107.96	0.270568	0.15557	1.7392	0.0819987	0.81786	0.0508109	0.110072	0.644356	0.887508	-0.298428	0.110013	0.00667467	0.0615378
Fbll1	598.969	0.317691	0.182639	1.73945	0.0819564	0.817861	-0.0970778	0.129522	0.453552	0.787673	-0.251163	0.128737	0.0510604	0.227228
Gm4461	4.15456	2.48792	1.43092	1.73869	0.082089	0.817861	-2.19215	1.06748	0.0400168	0.19453	-1.20664	0.91324	0.186409	0.467606
Mmp12	130.563	-1.86041	1.06971	-1.73918	0.0820033	0.817861	-1.64053	0.748597	0.0284181	0.150642	-0.111621	0.742678	0.880532	0.957326
Slc25a23	12813.9	0.286087	0.165344	1.73025	0.0835851	0.819106	-0.0162105	0.116873	0.889686	0.972545	-0.60575	0.116913	2.2e-07	3.12e-05
Scrt1	3060.87	0.382719	0.221375	1.72883	0.0838395	0.819106	0.171678	0.156366	0.272239	0.630214	-0.683035	0.156656	1.3e-05	0.000677594
Serpinb8	112.715	-0.842974	0.48898	-1.72394	0.0847182	0.819106	0.626822	0.351506	0.0745463	0.300289	1.10109	0.346361	0.00147768	0.0215569
Tspyl4	17247.1	0.260619	0.150116	1.73612	0.082543	0.819106	-0.155346	0.106151	0.143344	0.449303	-0.332678	0.106121	0.00171914	0.0241236
Slc14a1	1153.14	-0.86227	0.497523	-1.73313	0.0830734	0.819106	0.537606	0.352303	0.127015	0.418036	1.03081	0.351792	0.00338763	0.0389023
Usp11	5513.34	0.188646	0.109002	1.73067	0.0835112	0.819106	-0.0468293	0.0771329	0.543768	0.840131	-0.208105	0.0769954	0.00687543	0.062702
Qprt	19.1031	-1.44802	0.839401	-1.72507	0.0845151	0.819106	-0.286971	0.613039	0.639705	0.884798	1.45986	0.565514	0.00983788	0.0801649
Ugdh	1200.93	-0.330226	0.191077	-1.72823	0.0839461	0.819106	0.320338	0.135667	0.0182156	0.105818	0.334836	0.135068	0.0131743	0.0975753
Slamf6	15.4124	-1.6116	0.934483	-1.72459	0.0846018	0.819106	0.829674	0.683941	0.2251	0.576015	1.53899	0.661589	0.0200077	0.128709
Znf512b	3493.3	0.198651	0.114651	1.73265	0.0831578	0.819106	-0.161953	0.0812107	0.046127	0.215136	-0.162322	0.0808493	0.0446743	0.21138
Zfp738	420.359	0.342857	0.198222	1.72966	0.0836904	0.819106	-1.07777	0.141229	2.32e-14	8.27e-13	-0.270815	0.135199	0.0451679	0.2127
Tgfa	1363.95	-0.397977	0.230903	-1.72357	0.0847851	0.819106	0.331148	0.163574	0.0429233	0.204393	0.274213	0.16322	0.0929535	0.319676
Tmem45a	45.5374	-0.903344	0.52337	-1.72601	0.0843451	0.819106	0.665334	0.374553	0.0756769	0.303264	0.561019	0.37098	0.130467	0.384594
Zfp957	3.91703	-2.63016	1.51516	-1.7359	0.0825823	0.819106	0.302605	1.0671	0.776735	0.941596	1.48746	0.987066	0.131823	0.387354
Slc46a1	465.08	0.339155	0.196571	1.72535	0.0844639	0.819106	-0.708587	0.140085	4.23e-07	7.42e-06	-0.181	0.136085	0.183503	0.463716
Sorcs3	2140.42	0.685611	0.397309	1.72564	0.0844131	0.819106	-0.248224	0.281227	0.377428	0.731709	0.115155	0.28085	0.681789	0.863585
Kifc2	9393.77	0.360401	0.207941	1.73319	0.0830624	0.819106	-0.0918615	0.146987	0.531996	0.834816	-0.662395	0.147028	6.63e-06	0.000429278
Naip2	100.377	-0.941313	0.545091	-1.72689	0.0841872	0.819106	0.168725	0.395431	0.669608	0.895503	1.68476	0.382559	1.06e-05	0.000588763
Cpne1	1581.61	-0.222246	0.128107	-1.73484	0.0827693	0.819106	0.386622	0.091375	2.32e-05	0.00030185	0.378827	0.0907267	2.97e-05	0.0012674
Lrrc20	708.072	0.382017	0.220991	1.72865	0.0838711	0.819106	-0.129807	0.155708	0.404473	0.751662	-0.651328	0.156084	3.01e-05	0.00127513
H2-Q5	78.5684	-1.39768	0.80906	-1.72753	0.084072	0.819106	1.53471	0.586272	0.00885155	0.0582941	2.35097	0.579594	4.99e-05	0.00181596
Mast3	11312.2	0.373168	0.215683	1.73017	0.0836005	0.819106	-0.00553268	0.152482	0.971056	0.991965	-0.587725	0.152516	0.000116425	0.00348756
Iqcg	245.024	-0.587444	0.339097	-1.73238	0.0832063	0.819106	1.39743	0.243689	9.78e-09	2.13e-07	0.889353	0.244264	0.000271628	0.00653004
B4galt1	543.507	-0.682283	0.395217	-1.72635	0.084284	0.819106	0.514749	0.280902	0.0668793	0.278983	1.00008	0.279512	0.000346292	0.00770806
Ica1l	1222.96	0.232127	0.134537	1.72538	0.0844588	0.819106	0.0911377	0.095071	0.337746	0.696997	-0.338849	0.0951999	0.00037179	0.00805545
Ddx23	2707.38	0.137652	0.0796315	1.72861	0.0838786	0.819106	-0.282377	0.056482	5.75e-07	9.85e-06	-0.19426	0.0556665	0.000483545	0.00969539
Aif1	234.545	-0.867041	0.50092	-1.7309	0.08347	0.819106	0.279019	0.357275	0.434824	0.774427	1.23088	0.353343	0.000494864	0.00984756
BC005764	1154.21	0.312384	0.181167	1.72428	0.084657	0.819106	0.0295531	0.128027	0.817444	0.954302	-0.399282	0.128128	0.00183152	0.0251293
Npc1l1	44.0822	1.06093	0.613913	1.72814	0.0839637	0.819106	-0.445172	0.426108	0.296143	0.656374	-1.32508	0.434848	0.0023097	0.0297437
BC147527	7.70806	-2.84355	1.64899	-1.72442	0.0846326	0.819106	4.48738	1.42564	0.00164604	0.0139765	4.05396	1.42729	0.00450693	0.0471339
Myo1h	56.4554	0.811682	0.468936	1.7309	0.0834697	0.819106	-0.94735	0.329242	0.00401002	0.0300132	-0.911735	0.322342	0.00467705	0.0485139
Igsf6	54.9239	-1.06733	0.618925	-1.72449	0.084619	0.819106	0.634412	0.446283	0.155158	0.469939	1.16178	0.437778	0.00795858	0.0694211
Aim1	106.554	-1.01593	0.58566	-1.73468	0.0827976	0.819106	0.742334	0.418748	0.076271	0.30449	1.1007	0.414923	0.00798302	0.0694765
Mfn2	7635.35	0.186966	0.108089	1.72974	0.083677	0.819106	-0.25481	0.0764852	0.000863822	0.00788357	-0.199866	0.0762829	0.00879134	0.0743963
Gtdc1	1347.28	0.223642	0.129682	1.72455	0.0846089	0.819106	-0.16205	0.0919158	0.0778959	0.308661	-0.224679	0.0912285	0.0137848	0.100549
Kcnj4	2011.98	0.41386	0.239446	1.7284	0.083916	0.819106	-0.134934	0.169318	0.425494	0.76793	-0.415912	0.169239	0.013989	0.101467
Ccl27a	969.184	0.323209	0.187393	1.72476	0.0845705	0.819106	-0.792012	0.132797	2.46e-09	5.71e-08	-0.318805	0.130883	0.0148588	0.10586
1700113A16Rik	303.303	0.473629	0.27295	1.73522	0.0827012	0.819106	3.60389	0.185207	2.46e-84	9.18e-82	-0.555024	0.229277	0.015488	0.108909
Lypd6b	157.626	0.525859	0.304838	1.72504	0.0845199	0.819106	-0.388735	0.215713	0.0715308	0.292653	-0.485576	0.213375	0.0228642	0.140327
Amigo3	166.887	0.422709	0.244028	1.73221	0.0832357	0.819106	-0.345147	0.173153	0.0462281	0.215495	-0.379194	0.169869	0.0255968	0.150567
Pgm1	300.742	-0.344789	0.198762	-1.73469	0.0827966	0.819106	0.303903	0.142405	0.032837	0.168007	0.302967	0.140261	0.0307712	0.168576
Fkbp4	3335.29	0.1985	0.11509	1.72474	0.0845743	0.819106	-0.0629893	0.0815116	0.439662	0.776564	-0.167566	0.08124	0.0391505	0.19522
Id1	337.597	-0.697954	0.404966	-1.72349	0.0848003	0.819106	0.313965	0.287425	0.274686	0.632879	0.578723	0.285854	0.0429144	0.205864
Atg9b	118.214	0.642508	0.37046	1.73436	0.0828551	0.819106	-0.207112	0.262058	0.429334	0.770233	-0.516567	0.261445	0.0481756	0.22027
Actr1a	6204.95	0.190616	0.110396	1.72666	0.0842293	0.819106	-0.0380742	0.0781402	0.626078	0.878926	-0.15175	0.0779927	0.0516917	0.228403
Clec16a	4837.03	0.18231	0.105099	1.73466	0.0828017	0.819106	0.573656	0.0743928	1.25e-14	4.57e-13	-0.129426	0.0746463	0.0829441	0.298899
Mael	47.9317	2.08714	1.20578	1.73095	0.0834614	0.819106	3.33625	0.804393	3.36e-05	0.000422815	-1.50966	0.94404	0.109787	0.349322
Camk1g	731.51	0.299819	0.172642	1.73665	0.0824494	0.819106	-0.234925	0.122612	0.0553657	0.244422	-0.18411	0.121298	0.129056	0.382444
Agbl5	439.263	0.285959	0.165074	1.73231	0.0832185	0.819106	-0.409555	0.117815	0.000508492	0.00493441	-0.16294	0.11448	0.154648	0.422579
Net1	1250.7	-0.3306	0.191547	-1.72595	0.0843565	0.819106	0.275359	0.135753	0.0425203	0.203175	0.18051	0.135341	0.182287	0.462137
Cdh9	1316.55	-0.42093	0.242797	-1.73367	0.082977	0.819106	0.172577	0.171913	0.315446	0.676338	0.222799	0.171449	0.19377	0.476848
1110032F04Rik	319.829	0.514266	0.297048	1.73125	0.0834068	0.819106	-0.119886	0.21122	0.570315	0.85421	-0.141744	0.20971	0.499099	0.752943
Cacng3	1218	0.52492	0.304852	1.72188	0.0850908	0.81922	-0.836127	0.215477	0.000104305	0.00118236	-0.668668	0.214853	0.00185689	0.0253123
Cldn19	31.5804	-1.18086	0.686121	-1.72107	0.0852378	0.81922	-1.31551	0.502851	0.00889374	0.058529	1.30914	0.435815	0.0026655	0.0328392
Nxpe3	900.264	0.302507	0.175738	1.72135	0.085187	0.81922	0.000112768	0.124321	0.999276	0.999633	-0.326713	0.124202	0.00852592	0.0726019
Pabpc4l	18.9757	-1.07243	0.622768	-1.72204	0.0850627	0.81922	0.752479	0.459992	0.10187	0.364784	1.00074	0.443893	0.0241669	0.145665
Ascl2	7.18223	-1.98853	1.1541	-1.72302	0.0848852	0.81922	0.929447	0.859974	0.279793	0.637712	1.80694	0.816948	0.0269795	0.155699
5330417C22Rik	1311.36	0.401166	0.233027	1.72154	0.0851528	0.81922	-0.942503	0.165041	1.13e-08	2.43e-07	-0.313308	0.16365	0.0555562	0.238533
C230004F18Rik	157.092	0.605495	0.351838	1.72095	0.0852598	0.81922	-1.24879	0.251943	7.17e-07	1.21e-05	-0.242457	0.240637	0.313664	0.60411
Wbp2	8950.25	0.180654	0.104886	1.72239	0.0849998	0.81922	-0.0319972	0.074211	0.666348	0.894297	-0.179362	0.0741172	0.0155215	0.109058
Stk10	348.957	-0.436827	0.253811	-1.72108	0.0852369	0.81922	0.111485	0.180712	0.537287	0.837186	0.33963	0.178355	0.0568789	0.242297
Ing5	558.951	0.292371	0.169929	1.72055	0.0853325	0.819441	-0.102581	0.120579	0.394917	0.743756	-0.242999	0.119626	0.0422222	0.204145
Rnf208	1648.84	0.277404	0.161328	1.7195	0.0855229	0.820791	-0.710235	0.1143	5.17e-10	1.28e-08	-0.263105	0.113051	0.0199482	0.128473
Inpp5d	613.865	-0.671335	0.391194	-1.71612	0.0861401	0.821378	0.0745493	0.277655	0.788317	0.944942	0.843462	0.275986	0.00224178	0.0290758
Mrpl17	793.664	-0.2387	0.138912	-1.71836	0.0857316	0.821378	0.458461	0.0993393	3.93e-06	5.88e-05	0.284799	0.0986985	0.0039073	0.0428531
2018-09-10	259.218	-0.727092	0.423136	-1.71834	0.0857347	0.821378	0.517568	0.301458	0.0860004	0.328532	0.863191	0.299237	0.00391865	0.0428937
Hnrnpf	3508.26	-0.266277	0.155243	-1.71523	0.0863037	0.821378	0.100026	0.110005	0.363199	0.719695	0.291798	0.109631	0.00777631	0.0683625
Maff	69.9372	-1.5696	0.915194	-1.71505	0.0863364	0.821378	-0.179685	0.652629	0.783066	0.943264	1.58988	0.640536	0.0130607	0.0970329
Gm17644	651.338	0.621873	0.362488	1.71557	0.0862416	0.821378	3.37492	0.253267	1.64e-40	2.23e-38	-0.655031	0.268844	0.0148314	0.105751
Gpx8	262.515	-1.29083	0.752035	-1.71645	0.0860789	0.821378	1.02838	0.533308	0.0538175	0.239244	1.23411	0.532379	0.020444	0.130444
Ankdd1b	249.896	0.316537	0.184336	1.71717	0.0859476	0.821378	-0.0350106	0.130809	0.788972	0.94498	-0.297297	0.12989	0.0220889	0.137018
Otud7a	1423.21	0.187002	0.109052	1.7148	0.086382	0.821378	-0.226591	0.0774967	0.00345691	0.0264926	-0.148776	0.0763857	0.0514516	0.228004
Ldoc1l	2726.24	0.236376	0.137676	1.7169	0.0859969	0.821378	-0.0111618	0.0975689	0.908922	0.975575	-0.0895019	0.0972617	0.357459	0.647356
Clca1	21.2807	2.12824	1.23933	1.71726	0.0859325	0.821378	-2.62403	0.928704	0.0047211	0.0345707	0.421653	0.820019	0.607113	0.817183
Serinc2	387.621	-1.05846	0.61703	-1.71542	0.086269	0.821378	1.13925	0.438203	0.00932707	0.0610446	1.45187	0.43723	0.000898203	0.0152432
Tnxb	775.281	0.629642	0.367061	1.71536	0.0862792	0.821378	-0.779762	0.259387	0.00264553	0.021246	-0.755894	0.25878	0.00348918	0.0396935
Spata6	201.581	-0.724776	0.422202	-1.71665	0.0860425	0.821378	0.205486	0.301195	0.495089	0.812488	0.815103	0.297252	0.00610431	0.057929
Rtbdn	46.0167	0.806995	0.469707	1.71808	0.0857819	0.821378	-0.650106	0.329173	0.0482719	0.221731	-0.861582	0.325922	0.00820488	0.0707629
Rab3b	1482.67	0.403547	0.235015	1.71711	0.0859587	0.821378	-0.132303	0.166202	0.42601	0.767942	-0.394592	0.166071	0.0174995	0.117936
Taok2	6061.69	0.140885	0.0821925	1.71409	0.086513	0.822148	0.00369924	0.0581864	0.949308	0.98431	-0.181397	0.0580409	0.00177601	0.0246286
Myl12a	787.431	-0.545635	0.318526	-1.713	0.0867119	0.822557	0.148618	0.226102	0.510984	0.8241	0.695128	0.224814	0.00198802	0.0265411
Hars2	841.669	0.225507	0.13166	1.71279	0.0867506	0.822557	-0.295899	0.0938136	0.00160987	0.0137018	-0.118578	0.0919008	0.196951	0.480741
Endog	175.774	0.523083	0.305277	1.71347	0.0866264	0.822557	-0.192592	0.217423	0.375728	0.730637	-0.234456	0.214924	0.275326	0.569215
Srrm3	1546.65	0.276181	0.161248	1.71277	0.0867559	0.822558	-0.231683	0.113965	0.0420597	0.201618	-0.408205	0.113652	0.000328525	0.00749421
Fbxo41	5166.29	0.239066	0.13968	1.71153	0.0869841	0.823918	0.0793557	0.0987444	0.421601	0.764642	-0.365494	0.0987818	0.000215593	0.00549093
Psmb9	113.167	-1.41555	0.827238	-1.71117	0.0870494	0.823918	-0.0794191	0.591537	0.893198	0.972932	2.00713	0.58113	0.000552673	0.0106303
5430435G22Rik	71.0996	-1.42659	0.833646	-1.71127	0.087031	0.823918	0.639027	0.595688	0.283381	0.64295	1.52392	0.588887	0.00965893	0.0792051
Tpm4	1109.27	-0.544037	0.318058	-1.7105	0.0871742	0.824152	-0.0489781	0.225448	0.828015	0.957056	0.619643	0.224401	0.00575688	0.0556355
Hddc3	369.881	0.439197	0.256733	1.71071	0.0871343	0.824152	1.76909	0.179529	6.58e-23	4.13e-21	-0.547738	0.190237	0.00398629	0.0434083
Aqp9	66.9721	-1.15408	0.674848	-1.71014	0.0872406	0.824306	0.103804	0.481227	0.829216	0.957056	0.9512	0.472397	0.0440556	0.209159
Car11	2497.91	0.457489	0.267631	1.7094	0.0873766	0.824454	0.0868835	0.189065	0.645844	0.887571	-0.738646	0.189344	9.58e-05	0.00299669
9030624G23Rik	137.31	0.591354	0.346135	1.70845	0.0875526	0.824454	2.90677	0.230745	2.18e-36	2.56e-34	-0.819248	0.286375	0.00422636	0.0450606
Hist1h1d	13.5713	-1.39856	0.818139	-1.70945	0.0873684	0.824454	0.612645	0.602075	0.308889	0.67066	1.28394	0.574027	0.0253048	0.149581
Abcc12	26.8232	-1.19202	0.697715	-1.70846	0.0875517	0.824454	0.935739	0.505734	0.0642764	0.270898	1.03543	0.498089	0.0376345	0.190684
Ankrd44	379.413	-0.584898	0.342239	-1.70903	0.0874449	0.824454	0.196204	0.242824	0.419084	0.76272	0.408408	0.241283	0.0905221	0.314723
Elp2	3047.03	0.123483	0.0722784	1.70843	0.0875567	0.824454	-0.0054404	0.0514091	0.915721	0.976605	-0.0761384	0.0508927	0.134639	0.391355
Fam115c	71.67	-1.00796	0.590194	-1.70785	0.0876636	0.824989	0.549972	0.427824	0.198614	0.539857	1.49794	0.417154	0.000329583	0.00749802
Mt1	4573.69	-0.646657	0.378704	-1.70755	0.0877196	0.825045	0.556628	0.26791	0.0377395	0.186442	0.733054	0.2678	0.00619424	0.0583548
Slc24a3	6091.69	0.275893	0.1616	1.70726	0.0877731	0.825077	-0.353671	0.114313	0.00197568	0.0164179	-0.258808	0.114124	0.0233433	0.142077
Tbc1d9b	7177.01	0.228155	0.133928	1.70357	0.0884619	0.827872	0.0228214	0.0947144	0.809594	0.951655	-0.280961	0.0946852	0.00300415	0.0357225
Tyrobp	447.013	-0.916202	0.537594	-1.70426	0.0883321	0.827872	-0.185226	0.381325	0.627149	0.878979	1.0596	0.37891	0.00516705	0.0516548
Rp2h	649.271	-0.406994	0.239028	-1.7027	0.0886234	0.827872	0.231541	0.170023	0.173256	0.498714	0.453964	0.168675	0.00711632	0.0641623
Zfp454	131.659	0.467082	0.27405	1.70436	0.0883128	0.827872	-0.203937	0.19429	0.293878	0.653535	-0.397666	0.19232	0.0386659	0.193939
Tpi1	14637.9	0.198329	0.116364	1.70438	0.0883098	0.827872	0.0501596	0.0823098	0.54226	0.839801	-0.165068	0.0822733	0.0448197	0.211621
Stambpl1	522.103	0.208346	0.122353	1.70283	0.0886	0.827872	-0.0357315	0.0873785	0.682593	0.902073	-0.147547	0.0858491	0.0856718	0.303959
Sfxn2	306.934	-0.266008	0.156172	-1.7033	0.0885114	0.827872	0.535851	0.111581	1.57e-06	2.49e-05	0.104465	0.111998	0.350955	0.642329
Pld3	12332.5	0.225633	0.132434	1.70374	0.0884294	0.827872	-0.0644773	0.0936567	0.491174	0.809775	-0.270256	0.0936161	0.00389118	0.0427598
Glb1l	391.246	-0.46417	0.272551	-1.70306	0.0885571	0.827872	0.364784	0.194061	0.0601429	0.258706	0.447104	0.192583	0.0202535	0.129645
Pax2	13.7587	-1.39887	0.821253	-1.70334	0.0885048	0.827872	1.10827	0.591877	0.0611426	0.261471	0.819544	0.589687	0.164591	0.437532
1600029D21Rik	7.07666	-1.80119	1.05782	-1.70274	0.0886169	0.827872	-0.221219	0.734318	0.763218	0.935818	0.761078	0.676296	0.260435	0.55296
Zfp712	260.034	0.436083	0.256767	1.69836	0.0894405	0.82797	0.0499234	0.181807	0.783626	0.943264	-0.354982	0.181987	0.0511058	0.227249
Sln	14.184	-1.77761	1.04465	-1.70164	0.088823	0.82797	0.745812	0.752774	0.321807	0.682308	1.32705	0.734125	0.0706595	0.272771
Pycr1	51.5369	-0.812066	0.47837	-1.69757	0.0895891	0.82797	-0.274664	0.341529	0.421271	0.764563	0.489008	0.325761	0.133323	0.389199
Wfikkn1	18.9347	1.3068	0.768581	1.70028	0.0890789	0.82797	-0.607365	0.552536	0.271667	0.629514	-0.521885	0.537808	0.331851	0.623308
Leprel2	773.284	0.262063	0.154132	1.70025	0.0890839	0.82797	-0.3839	0.108805	0.000418184	0.00414554	-0.439551	0.107757	4.52e-05	0.00170284
Epb4.1l1	19755.4	0.346157	0.203572	1.70042	0.0890517	0.82797	-0.0395098	0.143934	0.7837	0.943264	-0.526525	0.143945	0.000254367	0.00621518
Kif5a	61078.9	0.416138	0.24509	1.6979	0.0895272	0.82797	-0.485811	0.173304	0.00505922	0.0367019	-0.524582	0.173294	0.00246901	0.0311354
Dnaic2	121.486	-0.93506	0.550677	-1.69802	0.0895042	0.82797	0.0885401	0.393559	0.822001	0.955815	1.06899	0.386613	0.00569199	0.0552303
Gsn	2745.97	-0.539467	0.317311	-1.70012	0.0891085	0.82797	0.30935	0.22459	0.168389	0.491132	0.610726	0.22432	0.00647765	0.0603493
Dnajc28	485.91	0.373066	0.219466	1.69988	0.0891538	0.82797	0.0593111	0.155126	0.702208	0.911335	-0.393036	0.155413	0.0114396	0.0886267
AI413582	440.324	0.323998	0.190696	1.69903	0.0893132	0.82797	-0.115735	0.135105	0.391649	0.742121	-0.31131	0.134277	0.0204271	0.130444
Chrna4	810.526	0.595866	0.350988	1.69769	0.0895672	0.82797	-0.114123	0.248111	0.64554	0.887508	-0.555387	0.248207	0.0252472	0.149449
Dydc2	14.4517	-1.46831	0.864711	-1.69803	0.0895021	0.82797	1.70757	0.643416	0.00795651	0.0534397	1.40595	0.641685	0.0284494	0.160397
Il2ra	14.2465	-1.40939	0.82974	-1.69859	0.0893962	0.82797	0.240653	0.601085	0.688888	0.904676	1.07348	0.56903	0.0592262	0.247008
Hscb	127.574	-0.47644	0.279974	-1.70173	0.0888056	0.82797	0.20555	0.200964	0.306394	0.667949	0.359681	0.195978	0.0664589	0.26423
Dynll1	7209.62	0.234911	0.138215	1.6996	0.0892064	0.82797	0.0693351	0.097785	0.47829	0.801736	-0.166216	0.0977301	0.0889865	0.311582
Capn2	2854.05	-0.461011	0.270854	-1.70206	0.0887434	0.82797	0.385691	0.191633	0.0441517	0.208856	0.278628	0.191513	0.145702	0.409072
Igbp1	939.991	-0.259681	0.152836	-1.69908	0.089304	0.82797	-0.335268	0.10863	0.00202645	0.0167958	0.140919	0.106475	0.18567	0.466599
Oacyl	33.3468	0.887699	0.522583	1.69868	0.0893802	0.82797	-1.03419	0.387807	0.0076586	0.0518466	0.0622845	0.349135	0.858412	0.947905
Hes3	3.96124	-4.25697	2.51009	-1.69594	0.0898965	0.828486	-0.223871	1.84549	0.903448	0.975309	3.74374	1.57297	0.0173106	0.117179
Ppp6c	1756.07	-0.19779	0.116619	-1.69604	0.0898783	0.828486	-0.852143	0.0830682	1.09e-24	7.46e-23	0.179778	0.0803587	0.0252737	0.149449
Samd10	466.598	0.267345	0.157573	1.69664	0.0897649	0.828486	0.147875	0.111219	0.183653	0.515408	-0.361231	0.111923	0.00124874	0.0192499
Rbpj	1344.4	-0.408281	0.240723	-1.69606	0.089874	0.828486	0.157144	0.170601	0.356986	0.714251	0.362026	0.169971	0.0331779	0.176987
Rgl3	115.933	-0.495152	0.29181	-1.69683	0.0897295	0.828486	0.415397	0.208174	0.0459959	0.214942	0.234534	0.20627	0.255527	0.547853
2210015D19Rik	384.676	0.353151	0.208301	1.69539	0.0900024	0.828535	-1.17405	0.149013	3.3e-15	1.28e-13	-0.167088	0.141536	0.237786	0.529443
Fam229b	215.251	0.565356	0.333454	1.69546	0.0899887	0.828535	-1.39599	0.238152	4.58e-09	1.03e-07	-0.269084	0.228502	0.238957	0.530349
H2-K1	3592.06	-1.41057	0.833878	-1.69158	0.0907257	0.829214	1.03395	0.589939	0.0796634	0.313097	2.43218	0.589716	3.72e-05	0.00148328
Fgl2	263.443	-0.992934	0.586313	-1.69352	0.0903559	0.829214	0.0429275	0.418099	0.918222	0.977314	1.67513	0.413141	5.02e-05	0.00182193
Jak3	335.055	-0.521536	0.308124	-1.69262	0.0905283	0.829214	0.282167	0.220316	0.200285	0.542637	0.779923	0.217367	0.000333165	0.0075489
Gbp8	22.3514	-1.56242	0.923123	-1.69253	0.0905443	0.829214	0.964168	0.67704	0.15442	0.468998	1.8701	0.657647	0.00446044	0.0468152
Fndc8	81.0697	0.887705	0.524506	1.69246	0.0905586	0.829214	-0.456728	0.368073	0.214657	0.56262	-1.01102	0.369947	0.0062783	0.0589155
Bcl2a1d	18.5021	-1.987	1.17501	-1.69104	0.0908285	0.829214	2.60192	0.872649	0.0028672	0.0227932	2.21894	0.872761	0.0110082	0.0864031
A430105I19Rik	462.379	-0.453993	0.268506	-1.69081	0.0908733	0.829214	0.286541	0.191067	0.133695	0.431059	0.461792	0.189534	0.0148318	0.105751
Gm15787	30.3082	0.860539	0.50798	1.69404	0.0902574	0.829214	-1.35698	0.365175	0.000202421	0.00215176	-0.610212	0.330784	0.0650747	0.261216
Arap3	410.786	-0.360426	0.212972	-1.69236	0.090577	0.829214	0.362149	0.151588	0.0168926	0.0993427	0.237168	0.1506	0.115298	0.359386
Thy1	15295.5	0.240827	0.142436	1.69078	0.0908789	0.829214	-0.0555755	0.100722	0.581105	0.860028	-0.302522	0.100699	0.00266256	0.0328382
Tagap	123.127	-0.872015	0.515404	-1.69191	0.0906637	0.829214	1.47208	0.370235	7.01e-05	0.000828779	1.10019	0.370216	0.00296114	0.0355063
Rassf4	381.722	-0.776361	0.458506	-1.69324	0.0904096	0.829214	0.679477	0.325132	0.0366315	0.182628	0.639856	0.324495	0.0486268	0.221372
Vezf1	1446.48	-0.21007	0.124197	-1.69142	0.0907557	0.829214	0.205295	0.0883109	0.0200887	0.114402	0.161678	0.087654	0.0651106	0.261269
Tmem223	528.109	-0.297447	0.175789	-1.69207	0.0906334	0.829214	0.647279	0.125261	2.37e-07	4.32e-06	0.214082	0.125482	0.0879929	0.309236
Trappc5	1037.05	0.249519	0.147245	1.69459	0.090154	0.829214	-0.0721499	0.104511	0.48997	0.809038	-0.162368	0.103793	0.117736	0.363514
Sdr42e1	267.873	0.411416	0.243331	1.69077	0.0908818	0.829214	-0.0306225	0.173163	0.859632	0.96433	-0.194531	0.171892	0.257761	0.549987
Mllt6	7057.29	0.289875	0.171518	1.69005	0.0910179	0.829381	0.0300597	0.121231	0.804169	0.949761	-0.519603	0.121288	1.84e-05	0.000877698
Cd300lf	35.7424	-2.06228	1.22037	-1.68988	0.0910511	0.829381	0.501941	0.898913	0.57658	0.858777	3.50011	0.860725	4.77e-05	0.00176996
Zfp97	319.253	0.272021	0.160948	1.69012	0.0910052	0.829381	0.498283	0.114511	1.35e-05	0.0001835	-0.178008	0.116762	0.127373	0.37966
Uchl5	924.543	0.238082	0.141132	1.68695	0.0916135	0.830719	0.0380868	0.099964	0.703199	0.911814	-0.254471	0.0997226	0.0107171	0.0849845
Rps18	3347.38	-0.23633	0.139993	-1.68815	0.0913819	0.830719	-0.256043	0.0992073	0.00985462	0.0640078	0.187444	0.0985679	0.0572136	0.242662
Trove2	2213.62	-0.389279	0.230783	-1.68678	0.091646	0.830719	0.255287	0.163337	0.118065	0.400022	0.214503	0.163107	0.188474	0.470247
Pcyox1l	590.208	0.281463	0.166844	1.68698	0.091607	0.830719	-0.0976765	0.118069	0.408076	0.753969	-0.327212	0.117501	0.00535662	0.0530151
Gm6313	60.7391	0.890816	0.527884	1.68752	0.0915031	0.830719	1.82707	0.362476	4.64e-07	8.11e-06	-0.830935	0.405648	0.0405192	0.198942
9630033F20Rik	1087.77	0.238568	0.141437	1.68675	0.091652	0.830719	-0.219908	0.100383	0.028475	0.150899	-0.182219	0.0993493	0.0666359	0.264349
Leprel1	154.876	-0.535968	0.317502	-1.68808	0.0913961	0.830719	-0.149309	0.226358	0.509501	0.823365	0.341422	0.220258	0.121117	0.369319
Plekho1	581.796	-0.38447	0.227767	-1.688	0.0914114	0.830719	0.139276	0.16169	0.38903	0.740672	0.23672	0.160448	0.140114	0.400138
Prdm4	1024.17	0.183165	0.108554	1.68731	0.0915431	0.830719	0.0416677	0.0774375	0.590521	0.86344	-0.0713475	0.0765552	0.35135	0.642675
Spock3	2724.77	-0.372389	0.220901	-1.68577	0.0918393	0.831502	0.243347	0.156528	0.120029	0.404173	0.547376	0.156125	0.000454886	0.00937333
Tusc3	3979.97	0.182413	0.108201	1.68587	0.0918211	0.831502	-0.731061	0.0767312	1.61e-21	9.35e-20	-0.115595	0.0758072	0.127295	0.379615
Sost	11.5314	-2.87916	1.70866	-1.68504	0.0919801	0.831982	1.51517	1.20687	0.209313	0.555349	1.22088	1.20581	0.311299	0.601827
2018-09-03	17686.3	0.285797	0.169641	1.68471	0.0920439	0.831982	0.01461	0.119943	0.903051	0.975309	-0.441556	0.119954	0.000232275	0.00581547
C1qc	1611.65	-0.91388	0.542439	-1.68476	0.0920345	0.831982	-0.319544	0.384021	0.405353	0.752583	1.30447	0.383146	0.000662552	0.012077
Iqsec2	8102.6	0.20531	0.122027	1.6825	0.0924719	0.832425	-0.0474175	0.0862552	0.582501	0.860957	-0.401562	0.0862466	3.22e-06	0.000244522
Adrbk1	6416.87	0.22071	0.13119	1.68237	0.0924973	0.832425	-0.0844466	0.0927389	0.362515	0.718972	-0.389539	0.0927062	2.65e-05	0.00118529
Lcp1	640.502	-0.754858	0.448419	-1.68338	0.0923023	0.832425	-0.531393	0.318274	0.0949973	0.348524	1.06651	0.315603	0.000726748	0.0129606
Casp3	223.66	-0.633739	0.376494	-1.68326	0.0923242	0.832425	0.211922	0.269338	0.431383	0.771742	0.866739	0.265106	0.00107776	0.0173296
Clip2	5782.86	0.202256	0.12015	1.68336	0.0923047	0.832425	0.0407972	0.0849971	0.63124	0.880319	-0.226966	0.084937	0.00753631	0.0668108
Lims1	1199.32	-0.306924	0.182371	-1.68296	0.0923823	0.832425	0.166663	0.129562	0.198318	0.539346	0.334987	0.12868	0.00923448	0.0770761
Pepd	808.321	-0.237932	0.141291	-1.68399	0.0921842	0.832425	0.261587	0.100714	0.00939564	0.0614262	0.190965	0.0997777	0.0556321	0.238676
Cbln4	433.157	0.887936	0.527629	1.68288	0.0923984	0.832425	-0.11398	0.37305	0.759958	0.935817	-0.632929	0.373328	0.0900052	0.313324
Prkch	163.644	-0.543593	0.323257	-1.68161	0.0926442	0.833292	-0.0288626	0.231547	0.900799	0.974928	0.533213	0.225431	0.0180151	0.120065
Sirt2	3669.15	-0.476062	0.283186	-1.68109	0.0927449	0.833742	0.291704	0.200267	0.145233	0.452479	0.110911	0.200202	0.579582	0.801969
Rap1b	2264.34	-0.327585	0.194969	-1.68019	0.0929209	0.834058	0.136402	0.138243	0.323801	0.683626	0.440804	0.137693	0.0013678	0.0204866
Zfyve28	968.065	0.274729	0.163481	1.68049	0.0928615	0.834058	-0.119725	0.115759	0.301012	0.662636	-0.280824	0.115234	0.01481	0.105751
Sema6b	3742.34	0.206359	0.122823	1.68013	0.092932	0.834058	0.0226189	0.0869604	0.794782	0.947061	-0.159859	0.0867982	0.0655135	0.262101
Gm11992	117.013	-0.623052	0.371884	-1.67539	0.093857	0.834184	0.5676	0.268421	0.0344651	0.174151	0.789695	0.263807	0.00275841	0.0336263
Isca1	5286.77	0.201899	0.12053	1.67509	0.0939162	0.834184	-0.0742512	0.0852644	0.383844	0.736713	-0.248568	0.0851422	0.00350649	0.0398055
Ccdc120	290.444	0.28609	0.170353	1.6794	0.093075	0.834184	-0.00215377	0.120652	0.985758	0.995086	-0.314422	0.120183	0.00889173	0.0749962
Calml3	4.61504	-4.16985	2.48846	-1.67567	0.0938026	0.834184	4.87271	1.94238	0.0121201	0.0765315	4.91118	1.93145	0.0109989	0.0864031
Gm14204	325.733	0.437457	0.260905	1.67669	0.0936025	0.834184	0.771855	0.184038	2.74e-05	0.000350957	-0.399921	0.188006	0.0334058	0.177745
Cd300lb	12.771	-2.68062	1.59696	-1.67858	0.0932335	0.834184	1.07746	1.14976	0.348696	0.707446	2.24863	1.12812	0.0462327	0.215494
Mlxipl	126.899	-0.424771	0.253653	-1.67462	0.0940097	0.834184	0.148463	0.182823	0.41676	0.761323	0.348229	0.176789	0.0488681	0.221893
Nlrp10	4.96898	-2.01722	1.20323	-1.6765	0.09364	0.834184	0.881428	0.896081	0.325289	0.685395	1.62711	0.845113	0.0541895	0.23458
Mvb12a	291.877	-0.378487	0.225651	-1.67731	0.0934809	0.834184	0.0613783	0.161142	0.70328	0.911814	0.294716	0.157941	0.0620434	0.254137
Gimap6	157.921	-0.577592	0.344832	-1.675	0.093935	0.834184	0.616679	0.245818	0.0121184	0.0765315	0.4005	0.244843	0.101894	0.33635
Etl4	2784.37	0.383894	0.228887	1.67722	0.0934988	0.834184	-0.335579	0.161948	0.0382523	0.187991	-0.254504	0.161659	0.115413	0.359645
Gpr34	432.961	-0.701605	0.417807	-1.67926	0.0931021	0.834184	0.279095	0.295947	0.345652	0.704544	0.428981	0.294975	0.145864	0.40916
N6amt2	386.125	0.238415	0.142194	1.67668	0.0936041	0.834184	-0.433961	0.102008	2.1e-05	0.000275061	-0.131898	0.0972906	0.175191	0.452006
Fbxo16	125.608	0.417147	0.249063	1.67486	0.093961	0.834184	-0.357087	0.178984	0.0460344	0.214983	-0.185215	0.172153	0.281983	0.575711
Dgkq	1705.78	0.252413	0.150533	1.67679	0.0935827	0.834184	-0.293933	0.106793	0.00591671	0.0420715	-0.107662	0.105938	0.309497	0.59993
Nhsl1	2272.99	-0.146585	0.0873065	-1.67897	0.0931582	0.834184	0.461953	0.061956	8.91e-14	3.06e-12	0.0129534	0.0620904	0.834744	0.937892
Rapgefl1	7771.87	0.287585	0.171552	1.67637	0.0936652	0.834184	0.12302	0.121286	0.310439	0.671869	-0.405842	0.121331	0.000823091	0.014212
Tcea2	733.662	0.266776	0.159266	1.67503	0.0939285	0.834184	-0.791805	0.113036	2.47e-12	7.54e-11	-0.292366	0.110005	0.00786635	0.0689021
Rap1gap	5402.42	0.25563	0.15219	1.67968	0.0930198	0.834184	-0.0221816	0.107665	0.836773	0.95815	-0.214241	0.107578	0.0464269	0.215494
Zfp579	612.544	-0.43225	0.2577	-1.67733	0.0934771	0.834184	0.110252	0.182618	0.546023	0.841705	0.198188	0.181597	0.275116	0.568924
Zcchc24	2830.07	-0.200192	0.119371	-1.67706	0.0935307	0.834184	0.107385	0.0844981	0.20378	0.546737	-0.0164985	0.0842304	0.844709	0.942141
Hs2st1	1985.07	-0.237042	0.141578	-1.67428	0.0940758	0.834321	0.118256	0.10053	0.239465	0.594179	0.255469	0.0998768	0.0105323	0.0839146
Rhbdf2	85.3081	-0.807835	0.482587	-1.67397	0.094137	0.834414	0.185206	0.347286	0.593829	0.864612	0.928546	0.33812	0.00602896	0.0574081
Slc35b2	595.082	-0.306706	0.183289	-1.67334	0.0942598	0.834604	0.0909718	0.131011	0.487443	0.807241	0.396954	0.128809	0.00205809	0.0272819
Trim43a	13.8524	1.33632	0.798557	1.67342	0.0942455	0.834604	-0.811216	0.565791	0.151637	0.464896	-0.92078	0.554549	0.0968319	0.32778
Ctxn1	7429.73	0.33386	0.199617	1.6725	0.0944254	0.835469	0.0217555	0.141129	0.877489	0.971082	-0.455286	0.141156	0.00125795	0.0192875
Nsg1	6720.18	0.211604	0.126532	1.67233	0.0944589	0.835469	0.0392662	0.0895154	0.660913	0.892394	-0.201625	0.0894538	0.0241991	0.145665
Ptgs1	600.625	-0.50168	0.300219	-1.67105	0.0947126	0.835469	0.209941	0.214073	0.326743	0.686978	0.947709	0.211854	7.7e-06	0.00047126
Slc5a3	2082.27	-0.636136	0.380654	-1.67117	0.0946889	0.835469	0.47506	0.269404	0.0778371	0.308661	0.661579	0.269161	0.0139742	0.101403
Tada2a	827.221	0.190684	0.114065	1.67172	0.0945806	0.835469	-0.0983642	0.0812006	0.225753	0.576799	-0.158491	0.0799505	0.0474394	0.218447
Adnp2	1074.06	0.28155	0.168386	1.67205	0.0945141	0.835469	-0.276347	0.119224	0.0204565	0.115997	-0.294693	0.118452	0.0128515	0.095958
Aplf	284.746	0.315591	0.18882	1.67138	0.0946459	0.835469	0.629907	0.133834	2.52e-06	3.88e-05	-0.233961	0.137407	0.0886274	0.310648
Mpc2	1688.37	0.161338	0.0966	1.67017	0.0948861	0.836552	-0.377361	0.0687004	3.95e-08	8.01e-07	-0.138967	0.0672616	0.0388224	0.194498
Trhr2	15.9384	-1.24089	0.743811	-1.66828	0.0952595	0.838498	1.05527	0.560451	0.0597157	0.257609	1.50675	0.539328	0.00521002	0.0518998
Tmpo	1111.1	-0.21094	0.126416	-1.66862	0.0951933	0.838498	0.281102	0.090031	0.00179459	0.015095	0.171606	0.0893615	0.0548122	0.236061
Pnmal2	16340.8	0.327305	0.196165	1.66851	0.0952137	0.838498	0.0144482	0.138703	0.917037	0.977258	-0.427358	0.138711	0.00206359	0.0272903
Zfp553	731.177	0.235802	0.141381	1.66785	0.0953454	0.838805	-0.267039	0.100354	0.00779144	0.0525673	-0.235864	0.0988465	0.0170252	0.116181
Snx32	1541.63	0.177911	0.106782	1.66612	0.0956897	0.83936	0.00647108	0.0756129	0.931799	0.978418	-0.243176	0.0753249	0.00124505	0.0192344
Siah3	50.6941	0.687377	0.412418	1.6667	0.0955744	0.83936	-0.351434	0.288252	0.222773	0.572594	-0.772305	0.289204	0.00757502	0.067013
Zfp672	872.367	0.241235	0.144706	1.66706	0.0955018	0.83936	0.0204005	0.102698	0.84254	0.959706	-0.184335	0.102182	0.0712327	0.273978
4930523C07Rik	105.21	-0.886767	0.532136	-1.66643	0.0956281	0.83936	0.513893	0.380341	0.176651	0.504513	0.897586	0.37591	0.016951	0.115816
Fkbp9	1706.26	-0.473244	0.284104	-1.66574	0.0957652	0.83936	0.287817	0.201204	0.152581	0.466298	0.472437	0.200802	0.0186348	0.123026
Ahnak	2016.75	-0.652503	0.391696	-1.66584	0.0957458	0.83936	0.289771	0.277185	0.295836	0.655889	0.614742	0.276883	0.0264033	0.153333
E2f6	1016.48	0.300905	0.180575	1.66637	0.0956405	0.83936	-0.0903469	0.127939	0.480082	0.802475	-0.229134	0.127435	0.0721702	0.27582
Mapk3	3641.18	0.394257	0.236755	1.66525	0.0958621	0.839762	-0.0439993	0.16735	0.792614	0.946209	-0.547651	0.16741	0.00107049	0.0172523
Nr2f1	1596.06	0.225626	0.135596	1.66395	0.0961215	0.840154	-0.216611	0.0958448	0.0238199	0.131313	-0.364411	0.0954377	0.00013437	0.00384713
Mepce	1210.67	0.243247	0.146201	1.66379	0.0961545	0.840154	-0.0542167	0.103422	0.600119	0.867641	-0.310224	0.103162	0.00263698	0.0326553
Arap1	810.56	-0.351768	0.211363	-1.66429	0.0960546	0.840154	0.2534	0.150345	0.0919014	0.342032	0.416754	0.149239	0.0052297	0.0520343
Nxph1	821.794	0.374342	0.224999	1.66375	0.096162	0.840154	-0.734749	0.159347	4.01e-06	5.98e-05	-0.357828	0.157677	0.0232452	0.141685
Baiap3	462.655	0.928484	0.557835	1.66444	0.0960238	0.840154	0.210176	0.394328	0.594035	0.864612	-0.630748	0.395153	0.110441	0.35041
Amy1	482.945	0.325158	0.195487	1.66332	0.0962482	0.840462	-0.252567	0.137176	0.065593	0.275097	-0.674653	0.137375	9.06e-07	8.57e-05
Mirg	565.949	0.353557	0.213395	1.65682	0.0975553	0.841406	-1.25829	0.150754	7.02e-17	3.06e-15	-0.572071	0.14688	9.83e-05	0.00304686
Cyth2	1788.32	0.181424	0.109391	1.65849	0.097219	0.841406	-0.133681	0.0774653	0.0844027	0.324875	-0.246207	0.0769537	0.00137704	0.0205901
Bcorl1	1044.1	0.272087	0.164073	1.65833	0.0972508	0.841406	-0.0760312	0.116012	0.512227	0.824205	-0.350212	0.115783	0.00248849	0.0313576
Gzmb	4.54129	-4.10288	2.46905	-1.66172	0.0965682	0.841406	1.78268	1.99189	0.370803	0.725921	5.37295	1.81225	0.00302893	0.0359099
Clcn2	2056.12	0.271957	0.163786	1.66044	0.0968265	0.841406	-0.195542	0.115837	0.0913966	0.341091	-0.340814	0.115569	0.00318799	0.0373225
Ctse	79.8297	-1.86556	1.12565	-1.65732	0.0974549	0.841406	5.69051	0.868464	5.66e-11	1.54e-09	2.55045	0.892699	0.00427645	0.0454795
Naip6	42.3291	-1.15941	0.699026	-1.65861	0.0971939	0.841406	0.317678	0.505799	0.529957	0.833805	1.34787	0.490034	0.00594922	0.0569711
Mitd1	208.939	-0.409573	0.24713	-1.65732	0.0974548	0.841406	-0.283685	0.177892	0.110779	0.385299	0.466054	0.170098	0.00614544	0.0580901
Dennd1c	48.243	-0.950208	0.572219	-1.66057	0.0968005	0.841406	0.422247	0.414116	0.307903	0.670099	1.03804	0.402463	0.00990226	0.0805331
Ankrd34a	1571.72	0.203708	0.122999	1.65618	0.0976847	0.841406	0.0231313	0.0872309	0.790876	0.945413	-0.160365	0.0868523	0.0648322	0.260614
1700003E16Rik	527.917	0.35172	0.21197	1.65929	0.0970575	0.841406	-0.0173306	0.150198	0.90814	0.975575	-0.274818	0.149786	0.0665446	0.264279
Ndn	4568.42	0.651323	0.393177	1.65657	0.0976073	0.841406	0.259814	0.278016	0.35003	0.708052	-0.45636	0.278098	0.100796	0.334432
Cmtm6	1174.41	-0.326569	0.196469	-1.66219	0.0964749	0.841406	0.157179	0.139292	0.259148	0.614812	0.20737	0.138642	0.134725	0.391355
Lsm7	342.288	0.466725	0.281217	1.65966	0.0969827	0.841406	0.600074	0.199015	0.0025679	0.0206967	-0.289807	0.201241	0.14984	0.416058
Dync1li1	2624.87	0.209073	0.126149	1.65734	0.0974503	0.841406	-0.511492	0.0894697	1.08e-08	2.34e-07	-0.116991	0.0885541	0.186459	0.467606
Epb4.1l2	2889.42	-0.504819	0.303867	-1.66131	0.0966502	0.841406	0.4182	0.214949	0.051705	0.232134	0.26102	0.214863	0.224433	0.515742
L3mbtl4	6.59919	1.76721	1.06602	1.65777	0.0973642	0.841406	1.06263	0.71324	0.136261	0.435419	-1.03243	0.866895	0.233672	0.525006
Dnajb12	1399.13	0.173932	0.104715	1.661	0.0967135	0.841406	-0.609806	0.0747601	3.44e-16	1.42e-14	-0.0583953	0.0722834	0.419167	0.697163
Sptb	11459.9	0.352618	0.212828	1.65682	0.0975551	0.841406	-0.0889564	0.150457	0.55436	0.846005	-0.625366	0.150484	3.24e-05	0.00134803
Tnk2	6722.19	0.310453	0.18729	1.65761	0.0973971	0.841406	-0.0857377	0.132394	0.517248	0.82706	-0.509281	0.132409	0.000119934	0.00353606
Rims4	1310.97	0.34472	0.207506	1.66125	0.0966622	0.841406	-3.24482	0.147515	3.11e-107	1.64e-104	-0.452983	0.138229	0.00104899	0.0170132
Slc35e3	1368.6	0.137838	0.0831335	1.65803	0.0973112	0.841406	-0.0202787	0.0591208	0.731595	0.924071	-0.163443	0.0583683	0.00510713	0.0513304
Syde1	369.678	-0.534192	0.32254	-1.6562	0.0976809	0.841406	0.250874	0.229258	0.27383	0.631507	0.479878	0.22752	0.0349301	0.18251
Tmem126b	673.504	0.220456	0.132953	1.65816	0.0972861	0.841406	-0.877418	0.0949648	2.48e-20	1.37e-18	-0.171932	0.0900679	0.056273	0.240751
Tchp	417.096	0.277097	0.167034	1.65893	0.0971303	0.841406	0.189471	0.118701	0.110441	0.384796	-0.19807	0.118775	0.0953938	0.324632
Zfp300	139.524	0.391349	0.235667	1.6606	0.0967933	0.841406	0.489345	0.16905	0.00379559	0.0287147	-0.101232	0.171621	0.555286	0.787884
Lag3	433.064	-1.33352	0.805351	-1.65583	0.0977572	0.841591	-0.141064	0.57106	0.804891	0.950488	1.84279	0.568409	0.00118688	0.0186391
Podxl	1671.58	-0.377408	0.228064	-1.65483	0.0979582	0.841867	-0.0728627	0.161785	0.652446	0.889691	0.542207	0.160847	0.00074908	0.0132745
Inpp5e	1097.19	0.225145	0.136068	1.65466	0.0979937	0.841867	-0.0548868	0.0963598	0.568948	0.853408	-0.260002	0.0959241	0.00671825	0.0617705
Dlgap4	8777.82	0.261968	0.15828	1.65509	0.0979062	0.841867	-0.254237	0.111953	0.0231512	0.128505	-0.241397	0.111843	0.0308994	0.169168
Pom121	3068.3	0.212753	0.128543	1.6551	0.0979035	0.841867	-0.0676878	0.0910221	0.457093	0.790115	-0.174388	0.0907588	0.0546761	0.235716
Zfp788	1197.88	0.252562	0.152712	1.65385	0.0981583	0.842841	-0.37516	0.108282	0.000530909	0.0051186	-0.217473	0.107143	0.0423826	0.204562
Tef	10027.5	0.413364	0.250142	1.65251	0.0984301	0.843765	-0.161728	0.176827	0.360396	0.716539	-0.779354	0.176866	1.05e-05	0.000585714
Snx21	714.413	0.22791	0.137908	1.65263	0.0984065	0.843765	-0.786065	0.0980918	1.11e-15	4.48e-14	-0.244042	0.0943563	0.00969866	0.0794477
Gm11627	24.3035	1.22339	0.740307	1.65254	0.0984244	0.843765	-0.556133	0.512004	0.277396	0.635074	-1.38609	0.524169	0.00818469	0.0706718
Magee1	5626.25	0.166445	0.100735	1.65231	0.0984708	0.843765	0.0581359	0.0713442	0.415149	0.760146	-0.0988058	0.0711963	0.1652	0.438065
Galnt15	149.422	-1.06405	0.644394	-1.65124	0.0986904	0.844768	-1.86381	0.460683	5.22e-05	0.00063325	1.23108	0.439966	0.00514009	0.0514773
Pbxip1	3263.11	-0.606988	0.367544	-1.65147	0.0986428	0.844768	0.524236	0.260056	0.0438151	0.207647	0.657805	0.25991	0.0113772	0.0883061
Bap1	4268.94	0.242062	0.146824	1.64865	0.099219	0.846018	-0.0383105	0.103824	0.712132	0.915905	-0.323971	0.103768	0.00179581	0.0248214
Kcnj10	10912.9	-0.385108	0.233438	-1.64972	0.0989994	0.846018	0.794174	0.165128	1.51e-06	2.41e-05	0.437852	0.165125	0.00801011	0.0696181
Itga1	148.538	-0.613393	0.371727	-1.65012	0.0989192	0.846018	0.131717	0.266457	0.621076	0.876754	0.68907	0.26069	0.00821145	0.0707833
Cd19	3.94323	-2.18529	1.32561	-1.64852	0.099247	0.846018	0.274151	0.974373	0.778433	0.942056	1.64797	0.871916	0.0587509	0.246121
Plekhd1	148.121	-0.500867	0.303771	-1.64883	0.0991826	0.846018	0.167145	0.216948	0.44104	0.777926	0.340094	0.212823	0.11004	0.349775
Plin4	297.332	0.720558	0.436936	1.64912	0.0991241	0.846018	-0.339106	0.309657	0.273471	0.631002	-0.334303	0.308411	0.278387	0.572151
Znfx1	2893.97	-0.495825	0.300642	-1.64922	0.0991026	0.846018	0.0108504	0.212819	0.959338	0.988043	0.619826	0.212417	0.00352315	0.0398872
Slc6a20b	23.9083	2.23019	1.35285	1.64851	0.0992475	0.846018	-5.77937	1.15665	5.83e-07	9.96e-06	0.0671691	0.586812	0.90887	0.969231
Extl1	2036.47	0.52948	0.321349	1.64768	0.0994181	0.847034	0.137939	0.226996	0.543404	0.840131	-0.841885	0.227389	0.000213565	0.0054477
Ctsb	18123.9	-0.38553	0.234134	-1.64662	0.0996365	0.847467	0.0738195	0.1656	0.655764	0.890965	0.495534	0.165533	0.00275736	0.0336263
Fgf1	1766.9	0.234542	0.142485	1.64608	0.0997479	0.847467	0.048909	0.100815	0.627581	0.878979	-0.27056	0.100729	0.00723112	0.0649258
Gm5617	69.5696	-0.56669	0.344477	-1.64507	0.0999544	0.847467	0.794638	0.250956	0.00154316	0.013203	0.588923	0.248665	0.017868	0.119606
Gprasp2	5368.93	0.388956	0.236289	1.6461	0.0997424	0.847467	-0.10608	0.167099	0.525538	0.831746	-0.344287	0.167055	0.0393107	0.195453
BC021891	130.89	0.492942	0.299591	1.64538	0.0998914	0.847467	-0.255889	0.215704	0.235505	0.588533	-0.033579	0.209605	0.872722	0.95409
Efcab10	45.4631	0.608982	0.369971	1.64603	0.0997582	0.847467	-0.709049	0.273879	0.00962787	0.062693	-0.000363701	0.2472	0.998826	0.999846
Tle2	682.487	0.394573	0.239811	1.64535	0.0998979	0.847467	-0.372849	0.169174	0.0275284	0.147188	-0.628239	0.168877	0.000199147	0.0051979
Zswim7	160.27	-0.49942	0.303463	-1.64573	0.0998188	0.847467	0.33713	0.218072	0.122113	0.40772	0.550364	0.213987	0.0101127	0.0816536
Ptpn2	739.503	-0.382081	0.232277	-1.64493	0.0999835	0.847467	0.895842	0.164941	5.59e-08	1.11e-06	0.329362	0.165337	0.0463646	0.215494
Stac3	40.2969	0.810999	0.492781	1.64576	0.0998135	0.847467	-1.54316	0.355027	1.38e-05	0.000187277	-0.530744	0.321351	0.0986158	0.330797
Chrm1	7136.35	0.303364	0.184454	1.64466	0.10004	0.847514	-0.0649318	0.13043	0.618604	0.87584	-0.359561	0.130405	0.00582887	0.0561058
Casp12	56.2011	-1.08466	0.660219	-1.64287	0.100409	0.850198	0.0998576	0.477833	0.834464	0.958066	1.4631	0.461348	0.00151731	0.0219449
Hacl1	230.228	-0.556348	0.338709	-1.64256	0.100475	0.85032	0.397521	0.241456	0.0996922	0.359714	0.521973	0.239285	0.0291547	0.163277
Zfp444	704.623	0.20176	0.12295	1.64098	0.100801	0.852538	0.358842	0.0868495	3.6e-05	0.000450481	-0.290592	0.0880567	0.000966676	0.016002
Atp1a3	90016.3	0.266886	0.162657	1.64079	0.100841	0.852538	-0.187167	0.115021	0.103685	0.369072	-0.135382	0.115009	0.239141	0.530427
Tnfsf10	190.444	-0.767131	0.467705	-1.6402	0.100963	0.853135	0.895983	0.334818	0.00744999	0.0506447	1.15028	0.332392	0.000538969	0.0104294
Evi2b	54.6189	-0.854777	0.521696	-1.63846	0.101326	0.854475	0.54682	0.383763	0.154189	0.468634	1.3925	0.369261	0.000162566	0.00448164
Nras	1827.99	-0.292606	0.178507	-1.63919	0.101174	0.854475	0.142746	0.126581	0.259445	0.614938	0.280425	0.126021	0.026066	0.151999
Gm7367	153.068	1.39522	0.851306	1.63892	0.10123	0.854475	6.28903	0.489185	7.94e-38	9.82e-36	-1.30912	0.809326	0.105762	0.341486
Cpne9	408.115	-0.9397	0.573532	-1.63844	0.101329	0.854475	0.119854	0.405368	0.767485	0.937666	0.198694	0.404734	0.62348	0.827617
Men1	1944.11	0.204343	0.124749	1.63802	0.101417	0.854775	0.0127704	0.0883677	0.885094	0.971558	-0.196843	0.0881057	0.0254716	0.150303
Prkcd	847.679	-0.881461	0.538416	-1.63714	0.101602	0.85529	0.542474	0.381099	0.154607	0.469061	0.73886	0.380687	0.0522755	0.22996
6330403A02Rik	22600.4	0.37059	0.226334	1.63736	0.101556	0.85529	-0.109604	0.160061	0.493494	0.811889	-0.127837	0.160033	0.424395	0.701354
Tcf7	90.3387	-0.542503	0.331454	-1.63674	0.101685	0.85529	-0.308136	0.238133	0.195677	0.534757	0.409324	0.225314	0.0692662	0.269992
Ssr3	5459.09	-0.206499	0.126151	-1.63691	0.101649	0.85529	0.18872	0.0893106	0.034594	0.174557	0.11619	0.0891519	0.19248	0.475203
Itgax	118.215	-1.91824	1.17238	-1.63619	0.101799	0.855371	0.18559	0.834791	0.824065	0.956255	2.54663	0.826761	0.00206826	0.0273306
Lect1	46.0588	-1.03482	0.632387	-1.63637	0.101762	0.855371	0.352276	0.453849	0.437634	0.775834	0.904137	0.443652	0.0415557	0.202369
Samm50	2343.04	0.142107	0.0871804	1.63003	0.103094	0.85588	0.117683	0.0617264	0.0565827	0.248425	-0.219241	0.0616565	0.000376771	0.00814242
Slc1a1	5948.27	0.195406	0.119815	1.63089	0.102913	0.85588	-8.3e-05	0.0847584	0.999219	0.999633	-0.230776	0.0846797	0.00642457	0.0599876
Serpinh1	885.139	-0.662494	0.406677	-1.62904	0.103304	0.85588	0.178365	0.288193	0.535977	0.836922	0.778311	0.287254	0.00673882	0.0617938
Usp36	1378.69	0.278376	0.170539	1.63233	0.10261	0.85588	-0.364341	0.120765	0.00255339	0.0205983	-0.268426	0.119977	0.0252654	0.14945
Creb3l2	816.688	-0.38581	0.236875	-1.62875	0.103367	0.85588	-1.07415	0.169167	2.16e-10	5.57e-09	0.722093	0.164351	1.11e-05	0.000609361
H2-D1	4963.03	-1.47496	0.904654	-1.63041	0.103015	0.85588	0.84299	0.639894	0.187708	0.521767	2.52986	0.639715	7.66e-05	0.00250043
Gfra4	834.339	0.259338	0.158608	1.63509	0.102031	0.85588	-0.45607	0.112018	4.67e-05	0.000572048	-0.435311	0.110843	8.59e-05	0.00274972
Ncaph2	2974.38	0.165176	0.101379	1.62929	0.103251	0.85588	0.0453607	0.0717243	0.527105	0.832517	-0.251468	0.0716251	0.0004466	0.00924097
Ing1	948.88	0.340642	0.208688	1.6323	0.102616	0.85588	-0.0253977	0.147313	0.863118	0.965643	-0.515024	0.147542	0.000481761	0.00967869
Nsf	36301.5	0.299863	0.183533	1.63384	0.102293	0.85588	0.0140107	0.129774	0.914026	0.976574	-0.413082	0.129777	0.00145753	0.0213556
Cry2	4171.29	0.286538	0.175339	1.63419	0.102219	0.85588	-0.164625	0.123981	0.184236	0.516074	-0.372793	0.12389	0.00262059	0.0325111
Brpf3	1543.46	0.233264	0.142881	1.63258	0.102558	0.85588	-0.0175501	0.101113	0.862204	0.965344	-0.271545	0.100901	0.0071194	0.0641623
Mtmr11	336.953	-0.816835	0.500487	-1.63208	0.102663	0.85588	0.369575	0.355373	0.298356	0.659488	0.918527	0.353525	0.00937161	0.0778771
Plod1	960.173	-0.329019	0.201979	-1.62898	0.103317	0.85588	0.261919	0.14353	0.0680261	0.28278	0.36339	0.142663	0.0108594	0.0857898
Nudt17	114.891	0.555464	0.340667	1.63052	0.102992	0.85588	0.148645	0.239288	0.534472	0.836031	-0.610656	0.243313	0.0120814	0.091895
Coro2a	766.39	0.433784	0.265709	1.63255	0.102564	0.85588	-0.080832	0.187822	0.66693	0.894536	-0.457705	0.187825	0.0148149	0.105751
Iqub	171.729	-1.03357	0.633906	-1.63048	0.102999	0.85588	0.849418	0.450784	0.0595229	0.257301	1.06437	0.449023	0.0177678	0.119172
Ppp1r3g	149.358	0.6245	0.383083	1.6302	0.10306	0.85588	-0.067597	0.270025	0.802327	0.948967	-0.636158	0.271433	0.0190933	0.125169
Ginm1	556.438	-0.364391	0.223072	-1.63351	0.102361	0.85588	0.0795496	0.158754	0.616309	0.875098	0.346667	0.156937	0.0271772	0.156046
Lpp	445.573	-0.422244	0.258283	-1.63481	0.102089	0.85588	0.294536	0.183716	0.108889	0.381223	0.374039	0.182347	0.0402424	0.198152
Chrnb2	2264.35	0.222673	0.136341	1.6332	0.102426	0.85588	0.0357345	0.0965388	0.711266	0.915725	-0.196198	0.0963592	0.0417396	0.202945
Ctif	3306.88	0.289086	0.177242	1.63102	0.102885	0.85588	-0.0339966	0.12539	0.786293	0.944242	-0.249768	0.125282	0.0461907	0.215494
Pip5kl1	72.8982	0.908028	0.555503	1.63461	0.102132	0.85588	-0.0537854	0.391183	0.89064	0.972721	-0.781841	0.395044	0.0478021	0.219337
Fbxo30	320.763	-0.377009	0.230626	-1.63472	0.102108	0.85588	0.365693	0.164552	0.0262593	0.141947	0.309631	0.163065	0.0575883	0.243348
Oprk1	56.5615	1.3212	0.809184	1.63276	0.10252	0.85588	-1.04741	0.573503	0.0678	0.281971	-0.862942	0.567525	0.128377	0.381369
Dhcr24	2938.3	0.402097	0.246714	1.62981	0.103142	0.85588	-0.107499	0.174532	0.537942	0.837478	-0.248771	0.174402	0.153746	0.421654
Clstn3	11743.6	0.282043	0.173159	1.62881	0.103354	0.85588	-0.0392492	0.122473	0.748611	0.930698	-0.168505	0.122425	0.168701	0.442864
Ddit3	494.999	-0.309444	0.189749	-1.63081	0.102931	0.85588	-0.229158	0.134735	0.0889812	0.334458	0.098457	0.132069	0.455971	0.723358
Eya1	571.812	-0.251949	0.154434	-1.63144	0.102798	0.85588	0.240619	0.109419	0.0278735	0.148445	-0.0159014	0.108951	0.88396	0.958178
Zmynd15	23.1293	-1.41861	0.871155	-1.62842	0.103435	0.855991	-1.44014	0.627867	0.0218073	0.122439	1.23256	0.553609	0.0259872	0.151846
Sh2d2a	5.3769	-3.03705	1.86549	-1.62802	0.103521	0.855991	-1.10448	1.31428	0.400701	0.748907	2.23796	1.10763	0.0433315	0.207004
Slc7a2	1232.14	-0.495702	0.304495	-1.62795	0.103536	0.855991	0.375928	0.215489	0.0810666	0.316518	0.243112	0.215266	0.258748	0.550968
Smurf1	1874.88	0.156442	0.096149	1.62707	0.103721	0.856326	0.029626	0.0684297	0.665059	0.893731	-0.0495131	0.0678117	0.465295	0.730772
Npl	142.244	-0.695825	0.427668	-1.62702	0.103733	0.856326	0.876328	0.306545	0.00425354	0.0315854	0.835152	0.304699	0.00612688	0.0580414
Pabpc1	8618.71	-0.299502	0.184077	-1.62704	0.103728	0.856326	0.0916012	0.130241	0.481855	0.803707	0.302194	0.130108	0.0201988	0.129543
Enho	645.627	0.349813	0.215274	1.62497	0.10417	0.856736	0.0971936	0.151744	0.52184	0.829771	-0.548698	0.15252	0.000321235	0.00736784
Aqp11	461.969	0.334553	0.20607	1.62349	0.104484	0.856736	0.597604	0.14487	3.71e-05	0.000462137	-0.508421	0.147999	0.000591886	0.0111959
[truncated: 20,237 more rows]
