# Supplementary material for: Knockdown of heterochromatin protein 1 binding protein 3 recapitulates phenotypic, cellular, and molecular features of aging
Source: Aging Cell. 2018 Dec 13;18(1):e12886. doi: 10.1111/acel.12886 (PMC6351847; doi:10.1111/acel.12886)
Supplement: Supplementary file 3 [file ACEL-18-e12886-s003.xlsx]

## Sheet: DESeq2_overallResults_miRNA
Table S2: Results from DESeq2 analysis to identify miRNAs differentially expressed relative to strain, treatment, or which display a significant interaction between strain and treatment
miRNA	Mean Expression Across all Groups	Strain*Treatment Interaction					Effect of Strain (D2 vs B6)				Effect of Treatment (KD vs Ctrl)
		log2FoldChange	LFC Standard Er.	Wald Statistic	Pvalue	Adj. P	log2FoldChange	LFC Standard Er.	Pvalue	Adj. P	log2FoldChange	LFC Standard Er.	Pvalue	Adj. P
mmu.miR.21a.3p	755.862	-1.40942	0.497752	-2.83157	0.00463199	0.999796	0.409165	0.352889	0.246263	0.849148	1.74208	0.351658	7.27e-07	0.00016365
mmu.miR.1224.5p	382.846	0.587608	0.192545	3.05179	0.0022748	0.999796	-0.179362	0.133577	0.17935	0.823807	-0.692886	0.136968	4.22e-07	0.00016365
mmu.miR.142a.5p	7485.73	-1.15799	0.478591	-2.41958	0.0155383	0.999796	0.55845	0.338508	0.0989965	0.707413	1.5878	0.338409	2.71e-06	0.000405901
mmu.miR.142a.3p	374.876	-1.57497	0.539973	-2.91676	0.00353683	0.999796	0.680394	0.383238	0.0758343	0.613066	1.67945	0.381654	1.08e-05	0.00121529
mmu.miR.142b	123.793	-1.33868	0.565149	-2.36872	0.0178496	0.999796	0.496636	0.403643	0.218553	0.849148	1.55528	0.398627	9.56e-05	0.00716758
mmu.miR.32.5p	237.777	-0.543794	0.271573	-2.00239	0.0452428	0.999796	0.598398	0.193937	0.00203194	0.0634854	0.756485	0.193347	9.13e-05	0.00716758
mmu.miR.431.5p	1876.16	-0.242685	0.438269	-0.553736	0.579759	0.999796	0.121637	0.310336	0.695092	0.962564	1.17831	0.309823	0.000142861	0.00918395
mmu.miR.376b.5p	2816.95	0.348678	0.145216	2.40111	0.0163456	0.999796	0.110313	0.102388	0.281297	0.84972	-0.342188	0.102929	0.000885773	0.0442886
mmu.miR.92a.3p	1108.52	-0.444997	0.306223	-1.45318	0.146175	0.999796	-0.270759	0.216988	0.212101	0.849148	0.724293	0.215902	0.000794416	0.0442886
mmu.miR.3963	102.232	-1.4284	0.370129	-3.85919	0.000113761	0.190209	0.977603	0.261943	0.000189871	0.0139555	0.836814	0.263566	0.0014985	0.0533809
mmu.miR.339.3p	502.929	-0.393301	0.226268	-1.73821	0.0821737	0.999796	0.041651	0.160633	0.795409	0.975269	0.50859	0.159272	0.00140695	0.0533809
mmu.miR.29b.3p	3371.62	0.245745	0.154904	1.58643	0.112642	0.999796	-0.0968601	0.109303	0.375531	0.901091	-0.34692	0.109555	0.00154212	0.0533809
mmu.miR.129.5p	2752.69	-0.172929	0.28997	-0.59637	0.550928	0.999796	0.242659	0.205236	0.237071	0.849148	0.661802	0.205056	0.00124908	0.0533809
mmu.miR.339.5p	571.216	-0.448065	0.221191	-2.0257	0.042796	0.999796	0.113645	0.156828	0.46867	0.913829	0.486696	0.155893	0.00179638	0.0577408
mmu.miR.155.5p	133.971	-2.04103	0.969704	-2.1048	0.0353085	0.999796	0.467086	0.688348	0.497416	0.913829	2.06717	0.684182	0.00251629	0.0677681
mmu.miR.3071.3p	6616.65	0.271625	0.13769	1.97273	0.0485262	0.999796	-0.11021	0.0972559	0.25713	0.849148	-0.290378	0.0973685	0.00286132	0.0677681
mmu.miR.136.5p	19809.4	0.248102	0.126428	1.9624	0.0497163	0.999796	-0.0961324	0.0893605	0.282025	0.84972	-0.272377	0.0894009	0.00231376	0.0677681
mmu.miR.146a.5p	2628.91	-0.772764	0.583226	-1.32498	0.185177	0.999796	-0.0280249	0.412585	0.945845	0.991865	1.2346	0.412279	0.00274828	0.0677681
mmu.miR.218.5p	16805.1	0.210568	0.161993	1.29986	0.19365	0.999796	-0.161948	0.114502	0.157254	0.823807	-0.344574	0.11454	0.00262687	0.0677681
mmu.miR.27a.3p	7569.26	-0.458262	0.309328	-1.48148	0.138479	0.999796	0.29293	0.21877	0.180575	0.823807	0.633348	0.218725	0.00378384	0.0773968
mmu.miR.344d.3p	2342.55	-0.456092	0.315949	-1.44356	0.148862	0.999796	0.725676	0.223537	0.00116903	0.0460032	0.648788	0.223609	0.00371459	0.0773968
mmu.miR.137.3p	4660.36	0.21924	0.190594	1.1503	0.250021	0.999796	-0.109012	0.134613	0.418042	0.906813	-0.390569	0.134776	0.00375662	0.0773968
mmu.miR.21a.5p	44066.2	-0.951023	0.508433	-1.8705	0.0614145	0.999796	0.572624	0.359523	0.11122	0.752928	1.00903	0.359517	0.00500632	0.0880756
mmu.miR.223.3p	168.019	-0.795401	0.586483	-1.35622	0.175029	0.999796	-0.0156488	0.417128	0.970074	0.991865	1.15277	0.412836	0.00523315	0.0880756
mmu.miR.744.3p	345.255	0.202425	0.174301	1.16135	0.245498	0.999796	0.325609	0.120722	0.00699295	0.149911	-0.353684	0.125676	0.00488906	0.0880756
mmu.miR.5099	1420.06	-0.221123	0.215873	-1.02432	0.305685	0.999796	0.471867	0.152829	0.00201817	0.0634854	0.428179	0.152962	0.00512204	0.0880756
mmu.miR.328.3p	11465.6	0.130067	0.176885	0.73532	0.462145	0.999796	-0.14973	0.12501	0.231016	0.849148	-0.348822	0.125063	0.00528453	0.0880756
mmu.miR.2137	140.139	-1.87957	0.697654	-2.69413	0.00705727	0.999796	1.27221	0.494669	0.0101157	0.20414	1.37092	0.494548	0.00557027	0.0895222
mmu.miR.376a.3p	1207.99	0.208825	0.137526	1.51844	0.128903	0.999796	-0.117385	0.0966852	0.22471	0.849148	-0.264031	0.0971869	0.00659293	0.0957039
mmu.miR.744.5p	12047.2	0.256903	0.177174	1.45001	0.147057	0.999796	0.166751	0.125216	0.182957	0.823807	-0.342193	0.125331	0.00632754	0.0957039
mmu.miR.129b.3p	1097.96	-0.182907	0.312579	-0.585156	0.558443	0.999796	0.243641	0.221414	0.271165	0.84972	0.601794	0.221069	0.0064849	0.0957039
mmu.miR.369.5p	3746.55	0.331254	0.141963	2.33338	0.0196281	0.999796	-0.113315	0.100232	0.258253	0.849148	-0.271135	0.100408	0.00692667	0.0974063
mmu.miR.136.3p	55108.6	0.265906	0.129743	2.04949	0.0404146	0.999796	-0.126353	0.0917307	0.168378	0.823807	-0.245488	0.0917416	0.00745361	0.0994046
mmu.miR.455.5p	197.779	-0.989429	0.492671	-2.0083	0.0446117	0.999796	0.495773	0.349499	0.156038	0.823807	0.929675	0.348159	0.00757925	0.0994046
mmu.miR.132.3p	29880.5	-0.412242	0.354482	-1.16294	0.244854	0.999796	0.405507	0.250668	0.105725	0.740078	0.667653	0.25066	0.00773147	0.0994046
mmu.miR.370.5p	899.203	0.318077	0.157737	2.01651	0.0437471	0.999796	0.0484354	0.110837	0.662113	0.961694	-0.291907	0.112012	0.00916001	0.107512
mmu.miR.195a.3p	215.939	-0.442018	0.221052	-1.99961	0.0455425	0.999796	0.505961	0.15673	0.00124557	0.0460032	0.41019	0.157824	0.00934848	0.107512
mmu.miR.212.3p	6260.3	-0.308697	0.359565	-0.858529	0.390601	0.999796	0.28728	0.25431	0.258628	0.849148	0.665465	0.254255	0.00886259	0.107512
mmu.miR.212.5p	2015.21	-0.325023	0.379619	-0.856183	0.391897	0.999796	0.116241	0.268626	0.665214	0.961694	0.695448	0.26836	0.00955666	0.107512
mmu.miR.670.3p	103.078	-0.135393	0.388775	-0.348256	0.727648	0.999796	0.108536	0.279547	0.697825	0.962564	0.714496	0.274114	0.00914566	0.107512
mmu.miR.873a.5p	4429.45	0.231	0.142755	1.61816	0.105628	0.999796	-0.107944	0.100799	0.284222	0.84972	-0.260262	0.100941	0.00992702	0.108955
mmu.miR.3071.5p	18736.3	0.26161	0.130472	2.00511	0.0449515	0.999796	-0.126408	0.092226	0.170489	0.823807	-0.236103	0.0922559	0.0104907	0.1124
mmu.miR.218.2.3p	164.721	0.394475	0.275785	1.43037	0.15261	0.999796	-0.159785	0.191827	0.404866	0.904282	-0.496807	0.195429	0.0110176	0.115301
mmu.miR.873b	1491.9	0.20516	0.157298	1.30427	0.192141	0.999796	-0.0811267	0.11079	0.464012	0.913829	-0.2796	0.111245	0.0119584	0.122302
mmu.miR.10a.5p	2531.84	-1.38909	0.815092	-1.70421	0.0883415	0.999796	-0.190902	0.576468	0.740525	0.969862	1.44148	0.576179	0.0123568	0.122642
mmu.miR.3074.2.3p	338.468	-0.450909	0.291919	-1.54463	0.122435	0.999796	0.300095	0.207004	0.147141	0.821205	0.515334	0.206409	0.0125367	0.122642
mmu.miR.24.2.5p	973.923	-0.370385	0.31685	-1.16896	0.24242	0.999796	0.198568	0.224325	0.376059	0.901091	0.55018	0.223964	0.0140276	0.134307
mmu.let.7d.5p	18574.2	0.191578	0.137712	1.39115	0.16418	0.999796	-0.152463	0.0973438	0.117294	0.768088	-0.235757	0.0973676	0.0154646	0.144328
mmu.miR.203.3p	2167.98	-0.418859	0.532962	-0.785908	0.431922	0.999796	1.31902	0.377034	0.000468043	0.0240808	0.911119	0.377204	0.0157158	0.144328
mmu.miR.384.5p	3364.27	0.184858	0.20093	0.920014	0.357565	0.999796	-0.23746	0.141904	0.0942509	0.697728	-0.340277	0.142006	0.0165652	0.149087
mmu.miR.376c.3p	534.311	0.143224	0.1692	0.84648	0.397285	0.999796	-0.0391562	0.118383	0.740828	0.969862	-0.285579	0.119722	0.0170627	0.150553
mmu.miR.127.5p	5476.05	0.242731	0.14961	1.62243	0.104712	0.999796	-0.0585662	0.105682	0.579462	0.924707	-0.247301	0.105811	0.0194295	0.167536
mmu.miR.551b.3p	990.83	0.197122	0.37384	0.52729	0.597992	0.999796	0.0486307	0.263702	0.853688	0.975269	-0.616766	0.264547	0.019732	0.167536
mmu.miR.434.3p	241246	0.256744	0.17616	1.45745	0.144992	0.999796	-0.196923	0.124562	0.113894	0.765994	-0.28704	0.124563	0.0212018	0.176682
mmu.miR.300.3p	39536.1	0.22324	0.126027	1.77137	0.0764998	0.999796	-0.0463692	0.0890992	0.602769	0.931137	-0.203345	0.0891178	0.0225036	0.18412
mmu.miR.7a.1.3p	447.39	0.0159447	0.189676	0.084063	0.933006	0.999796	0.134858	0.13236	0.308264	0.866676	-0.305117	0.134682	0.0234841	0.188712
mmu.miR.329.5p	1258.71	0.203675	0.167535	1.21572	0.224093	0.999796	0.0104668	0.117975	0.929304	0.991865	-0.264703	0.118632	0.0256618	0.189308
mmu.miR.211.5p	277.146	-0.696034	0.663556	-1.04895	0.294203	0.999796	1.01698	0.470338	0.0305999	0.408925	1.04981	0.470396	0.0256312	0.189308
mmu.miR.9.5p	101652	0.121888	0.126005	0.967329	0.333379	0.999796	-0.00715749	0.0890918	0.935968	0.991865	-0.199329	0.0891	0.0252772	0.189308
mmu.let.7g.5p	61728.6	0.15783	0.16813	0.938737	0.347866	0.999796	0.0128288	0.118875	0.91406	0.991115	-0.265661	0.118889	0.0254481	0.189308
mmu.miR.132.5p	2680.98	-0.264358	0.33799	-0.782147	0.434128	0.999796	0.268422	0.239101	0.261594	0.849148	0.53711	0.239011	0.0246262	0.189308
mmu.miR.17.5p	320.078	-0.483656	0.231257	-2.09142	0.0364904	0.999796	0.164072	0.163558	0.31579	0.878239	0.360069	0.162854	0.0270367	0.193119
mmu.miR.99b.5p	29052.6	-0.230904	0.18193	-1.26919	0.204372	0.999796	0.158452	0.128647	0.218066	0.849148	0.284725	0.128642	0.0268759	0.193119
mmu.miR.582.3p	6374.5	-0.279498	0.204819	-1.36461	0.172376	0.999796	0.289869	0.144841	0.04536	0.45316	0.317865	0.144851	0.0282044	0.198313
mmu.miR.130b.5p	115.258	0.672472	0.323958	2.0758	0.0379126	0.999796	-0.441635	0.226855	0.0515621	0.48234	-0.495681	0.228075	0.029756	0.202882
mmu.miR.98.3p	163.436	-0.163443	0.244228	-0.669223	0.503353	0.999796	0.185774	0.174179	0.286166	0.84972	0.375827	0.172835	0.0296686	0.202882
mmu.miR.574.3p	254.673	-0.680532	0.294979	-2.30705	0.0210522	0.999796	0.236611	0.208549	0.256559	0.849148	0.448764	0.207805	0.0308077	0.206643
mmu.miR.103.3p	18633.8	0.121899	0.124386	0.980005	0.327084	0.999796	-0.0871368	0.087918	0.32163	0.884702	-0.188437	0.0879472	0.0321445	0.206643
mmu.miR.181a.2.3p	2169.53	-0.192764	0.226004	-0.852925	0.393701	0.999796	0.411164	0.159875	0.0101177	0.20414	0.343984	0.159978	0.0315403	0.206643
mmu.miR.1983	427.458	-0.176724	0.269559	-0.655605	0.512078	0.999796	0.00356275	0.191258	0.985138	0.994806	0.408181	0.190082	0.0317614	0.206643
mmu.let.7a.5p	37270.9	0.217342	0.149339	1.45536	0.14557	0.999796	-0.137728	0.105584	0.192086	0.831432	-0.224153	0.105596	0.0337748	0.208201
mmu.miR.344d.3.5p	229.978	-0.50945	0.374073	-1.3619	0.173229	0.999796	-0.129476	0.265384	0.625634	0.939096	0.559845	0.262608	0.0330178	0.208201
mmu.miR.22.3p	701272	-0.26337	0.234927	-1.12107	0.262257	0.999796	0.234916	0.166119	0.15732	0.823807	0.35293	0.166119	0.0336232	0.208201
mmu.miR.107.3p	8499.78	0.203022	0.182242	1.11403	0.265267	0.999796	-0.177868	0.128803	0.1673	0.823807	-0.270998	0.128845	0.035441	0.212646
mmu.miR.30a.3p	5035.03	0.116489	0.189008	0.616317	0.537685	0.999796	-0.318118	0.13354	0.0172098	0.295148	-0.28142	0.133551	0.0350988	0.212646
mmu.miR.141.3p	74.6108	-1.16377	0.607017	-1.9172	0.055213	0.999796	1.01061	0.430893	0.0190073	0.300901	0.897616	0.432152	0.0377936	0.223226
mmu.miR.5103	3370.3	-0.58555	0.362387	-1.61582	0.106134	0.999796	0.61649	0.256273	0.016146	0.286452	0.525939	0.25632	0.0401807	0.223226
mmu.miR.543.3p	545.891	0.272427	0.197424	1.37991	0.167614	0.999796	-0.0429643	0.138695	0.756732	0.975269	-0.288953	0.139858	0.0388239	0.223226
mmu.miR.31.5p	1296.99	0.312345	0.246709	1.26605	0.205496	0.999796	-0.697341	0.174217	6.26e-05	0.00585785	-0.358307	0.173836	0.0392863	0.223226
mmu.miR.30e.3p	5639.98	0.10728	0.13582	0.789869	0.429604	0.999796	0.0662451	0.0959116	0.48976	0.913829	-0.197366	0.0960866	0.0399711	0.223226
mmu.miR.7689.3p	148.746	-0.0918897	0.314883	-0.291821	0.770423	0.999796	0.122756	0.22481	0.585037	0.924707	0.459305	0.222454	0.0389492	0.223226
mmu.miR.384.3p	2241	0.127953	0.130384	0.981352	0.326419	0.999796	-0.266615	0.0919557	0.00373901	0.101249	-0.186811	0.0919249	0.0421325	0.231215
mmu.miR.1247.5p	265.849	0.929829	0.491863	1.89042	0.0587017	0.999796	-0.697697	0.347034	0.0443829	0.447745	-0.701973	0.347269	0.0432372	0.231628
mmu.miR.668.3p	4578.37	0.351096	0.196635	1.78552	0.0741776	0.999796	0.187548	0.138924	0.177014	0.823807	-0.281492	0.139182	0.0431267	0.231628
mmu.miR.488.3p	9024.92	0.0876785	0.201107	0.435979	0.662852	0.999796	0.00572781	0.142133	0.967855	0.991865	-0.285665	0.142214	0.0445692	0.235954
mmu.miR.342.3p	5615.57	-0.182553	0.189607	-0.9628	0.335648	0.999796	0.0542354	0.134093	0.685874	0.962564	0.267193	0.134037	0.0462145	0.24182
mmu.miR.181c.3p	5396.06	0.104569	0.154755	0.675707	0.499227	0.999796	0.632822	0.109253	6.94e-09	1.79e-06	-0.216772	0.109723	0.0481963	0.249291
mmu.miR.7a.5p	443.115	0.632004	0.33549	1.88382	0.059589	0.999796	-0.109083	0.236473	0.64459	0.949589	-0.46713	0.237744	0.0494323	0.252779
mmu.miR.139.3p	86.3548	0.454532	0.351591	1.29279	0.196085	0.999796	-0.132006	0.244188	0.58879	0.924707	-0.488083	0.249831	0.0507421	0.25371
mmu.let.7f.5p	93107.5	0.164433	0.156097	1.0534	0.292157	0.999796	-0.0751934	0.110371	0.495697	0.913829	-0.215702	0.110377	0.0506744	0.25371
mmu.miR.362.3p	189.851	-0.336423	0.236871	-1.42028	0.155527	0.999796	0.0718628	0.16787	0.668588	0.961694	0.321582	0.166221	0.0530309	0.262241
mmu.miR.879.5p	4996.68	0.280865	0.201295	1.39529	0.162929	0.999796	-0.18335	0.142254	0.197436	0.836054	-0.274322	0.142318	0.0539141	0.26371
mmu.miR.7b.5p	389.57	0.48468	0.263021	1.84274	0.0653664	0.999796	-0.0557909	0.185072	0.763068	0.975269	-0.356175	0.186588	0.0562778	0.263802
mmu.miR.99a.5p	13764.1	-0.281571	0.172105	-1.63605	0.10183	0.999796	0.0955405	0.121693	0.4324	0.913829	0.233726	0.121681	0.0547558	0.263802
mmu.miR.20a.5p	245.709	-0.31522	0.230738	-1.36614	0.171895	0.999796	-0.0270746	0.163493	0.868471	0.978685	0.309309	0.161605	0.0556227	0.263802
mmu.miR.484	3221.55	-0.160307	0.164233	-0.976097	0.329016	0.999796	0.0723812	0.116148	0.533165	0.914063	0.222086	0.116081	0.0557238	0.263802
mmu.miR.199a.3p	566.157	-0.576911	0.55007	-1.0488	0.294272	0.999796	0.483992	0.38932	0.213804	0.849148	0.739461	0.389087	0.0573671	0.266136
mmu.miR.195a.5p	3546.08	-0.50613	0.242644	-2.0859	0.0369878	0.999796	0.421664	0.171549	0.0139721	0.261405	0.320823	0.171619	0.0615694	0.27163
mmu.miR.423.5p	885.99	-0.439402	0.211123	-2.08126	0.0374099	0.999796	-0.100018	0.149221	0.502687	0.913829	0.27793	0.148577	0.0613984	0.27163
mmu.miR.382.5p	1432.05	0.261058	0.199808	1.30654	0.191368	0.999796	-0.0799893	0.140972	0.570435	0.92292	-0.264281	0.141332	0.0614929	0.27163
mmu.miR.199b.3p	562.214	-0.533737	0.562091	-0.949555	0.342338	0.999796	0.431083	0.397848	0.278571	0.84972	0.746382	0.397546	0.060453	0.27163
mmu.miR.16.1.3p	106.041	-0.224164	0.336506	-0.666151	0.505315	0.999796	-0.13851	0.240295	0.564334	0.921945	0.439465	0.234617	0.0610523	0.27163
mmu.miR.3085.3p	740.543	-0.18316	0.272329	-0.67257	0.501221	0.999796	-0.418239	0.192944	0.0301837	0.408671	0.356615	0.191517	0.062595	0.273473
mmu.miR.125b.1.3p	2777.53	-0.197782	0.189764	-1.04225	0.297294	0.999796	0.0941452	0.134206	0.482991	0.913829	0.247993	0.134136	0.0644845	0.276362
mmu.miR.5129.3p	144.53	0.0244834	0.320542	0.0763813	0.939116	0.999796	0.922232	0.221124	3.04e-05	0.00347249	-0.433412	0.234207	0.064234	0.276362
mmu.miR.324.3p	508.461	0.230195	0.225472	1.02094	0.307281	0.999796	-0.086083	0.158537	0.587142	0.924707	-0.293409	0.159492	0.0658206	0.279427
mmu.miR.3068.3p	1024.81	0.15135	0.138224	1.09496	0.273535	0.999796	-0.208545	0.097276	0.0320449	0.41503	-0.177687	0.0973429	0.0679446	0.285748
mmu.miR.181b.5p	30462	0.216285	0.260061	0.831672	0.405594	0.999796	-0.195964	0.183876	0.286543	0.84972	-0.332407	0.183887	0.0706583	0.294409
mmu.miR.23a.3p	2681.06	-0.2715	0.31481	-0.862428	0.388452	0.999796	0.183322	0.222662	0.410327	0.904282	0.398895	0.222591	0.0731243	0.300061
mmu.miR.128.3p	83217	0.128322	0.19843	0.646685	0.517836	0.999796	-0.0637143	0.140305	0.649747	0.952407	-0.251249	0.140311	0.0733482	0.300061
mmu.miR.33.5p	490.363	0.264059	0.181217	1.45714	0.145076	0.999796	-0.146679	0.127381	0.24953	0.849148	-0.221608	0.127973	0.083332	0.337832
mmu.miR.325.3p	185.26	-0.303653	0.259105	-1.17193	0.241225	0.999796	0.197105	0.183537	0.282856	0.84972	0.313228	0.183031	0.0870188	0.343696
mmu.miR.128.1.5p	1311.35	0.213097	0.248919	0.856089	0.391948	0.999796	-0.198477	0.1757	0.25863	0.849148	-0.300992	0.175909	0.0870696	0.343696
mmu.miR.449a.5p	72.8088	-0.363856	0.435691	-0.835124	0.403648	0.999796	-0.0239044	0.310765	0.938686	0.991865	0.523756	0.304868	0.085801	0.343696
mmu.miR.383.5p	2060.54	0.331765	0.302963	1.09507	0.273486	0.999796	-0.296918	0.214067	0.165431	0.823807	-0.363016	0.214155	0.0900542	0.352386
mmu.miR.30d.3p	1055.26	0.127002	0.178717	0.71063	0.477313	0.999796	0.0906846	0.125838	0.471128	0.913829	-0.213032	0.126625	0.0924929	0.358809
mmu.miR.30f	1916.05	0.0437425	0.145748	0.300124	0.764083	0.999796	0.112408	0.102702	0.273731	0.84972	-0.173175	0.103202	0.0933417	0.359006
mmu.miR.30c.2.3p	431.391	0.394643	0.212851	1.85408	0.0637275	0.999796	-0.457379	0.150113	0.0023122	0.0679788	-0.24858	0.149392	0.0961229	0.360999
mmu.miR.760.3p	197.375	0.454297	0.25163	1.80542	0.0710093	0.999796	-0.111834	0.176544	0.526431	0.913829	-0.296953	0.17854	0.0962663	0.360999
mmu.miR.582.5p	705.436	-0.232847	0.227463	-1.02367	0.305991	0.999796	0.219145	0.160895	0.173187	0.823807	0.268561	0.160916	0.0951266	0.360999
mmu.miR.130a.3p	5205.47	-0.218533	0.216437	-1.00968	0.312647	0.999796	0.167767	0.153051	0.273012	0.84972	0.253909	0.153042	0.0971004	0.361117
mmu.miR.873a.3p	402.399	0.307062	0.246333	1.24653	0.212569	0.999796	-0.0765813	0.173271	0.658508	0.958422	-0.288004	0.174404	0.0986635	0.363923
mmu.miR.544.5p	71.9945	0.400129	0.323149	1.23822	0.215635	0.999796	-0.353787	0.224997	0.115856	0.767107	-0.366052	0.225985	0.105274	0.378988
mmu.miR.377.5p	223.455	0.144185	0.275575	0.523215	0.600825	0.999796	0.0163326	0.192774	0.932481	0.991865	-0.316746	0.195329	0.104888	0.378988
mmu.miR.3099.3p	1137.26	-0.126166	0.294071	-0.42903	0.667901	0.999796	0.142492	0.208096	0.493508	0.913829	0.338305	0.207935	0.103743	0.378988
mmu.miR.29a.3p	106825	0.0840453	0.119462	0.703529	0.481726	0.999796	-0.00290873	0.0844667	0.972529	0.991865	-0.136424	0.084473	0.10631	0.379678
mmu.miR.382.3p	502.314	0.315436	0.183529	1.71872	0.0856646	0.999796	-0.0703817	0.129131	0.585724	0.924707	-0.204724	0.129975	0.115233	0.401977
mmu.miR.98.5p	7316.28	0.177461	0.140785	1.26051	0.207487	0.999796	-0.125331	0.0994907	0.207769	0.849148	-0.157056	0.0995284	0.114566	0.401977
mmu.miR.101b.3p	18581	0.0925201	0.256147	0.361199	0.717951	0.999796	-0.0691921	0.181097	0.702408	0.962564	-0.28539	0.181122	0.115099	0.401977
mmu.miR.341.3p	18309.3	0.287859	0.18911	1.52218	0.127965	0.999796	0.00532663	0.1337	0.96822	0.991865	-0.207528	0.133734	0.120709	0.406377
mmu.miR.3078.5p	179.955	0.47941	0.326285	1.4693	0.141752	0.999796	-0.813127	0.23016	0.000411066	0.0234992	-0.35115	0.227079	0.122013	0.406377
mmu.miR.340.5p	18099.1	0.113551	0.12951	0.876772	0.380611	0.999796	-0.213138	0.0915519	0.0199091	0.305767	-0.141267	0.0915501	0.122816	0.406377
mmu.miR.676.3p	3689.95	0.209135	0.259221	0.806782	0.419792	0.999796	-0.241429	0.183198	0.18755	0.831432	-0.285412	0.183244	0.11934	0.406377
mmu.miR.320.3p	2207.53	-0.144842	0.184864	-0.783509	0.433328	0.999796	0.189751	0.130717	0.14661	0.821205	0.201995	0.130764	0.122411	0.406377
mmu.miR.181a.5p	534643	0.123139	0.226773	0.543004	0.587127	0.999796	-0.0506186	0.160352	0.752252	0.975269	-0.24859	0.160353	0.121078	0.406377
mmu.let.7f.2.3p	796.198	0.0687721	0.165213	0.416262	0.677218	0.999796	0.0411345	0.116113	0.723142	0.966223	-0.180962	0.116961	0.121815	0.406377
mmu.miR.497a.5p	2794.47	-0.440998	0.257183	-1.71473	0.0863954	0.999796	0.431634	0.181816	0.0175956	0.296818	0.27525	0.18193	0.130294	0.4209
mmu.miR.434.5p	18872.6	0.199264	0.121097	1.64549	0.0998689	0.999796	-0.158013	0.0856083	0.0649256	0.54761	-0.12931	0.0856144	0.130947	0.4209
mmu.miR.199a.5p	78.9206	-0.508183	0.716965	-0.708797	0.478451	0.999796	0.552861	0.509348	0.277731	0.84972	0.772201	0.508282	0.128703	0.4209
mmu.miR.34c.5p	43227.5	-0.728321	1.0739	-0.6782	0.497645	0.999796	0.722473	0.75937	0.341395	0.897385	1.14948	0.759367	0.130093	0.4209
mmu.miR.490.3p	725.162	0.28933	0.308574	0.937634	0.348433	0.999796	-0.248804	0.217769	0.25324	0.849148	-0.323978	0.218026	0.13729	0.43203
mmu.miR.326.3p	2662.57	0.125738	0.156375	0.80408	0.421351	0.999796	0.00163965	0.110384	0.988149	0.995947	-0.1645	0.110608	0.136951	0.43203
mmu.miR.124.5p	139.143	0.147816	0.260432	0.567582	0.570319	0.999796	0.221231	0.180737	0.220934	0.849148	-0.278831	0.186769	0.135459	0.43203
mmu.miR.344c.3p	199.852	-0.40739	0.277991	-1.46548	0.14279	0.999796	0.107218	0.196428	0.585177	0.924707	0.288129	0.195577	0.14069	0.438821
mmu.miR.204.5p	172363	-0.922168	1.18033	-0.781278	0.434639	0.999796	0.971046	0.834623	0.244645	0.849148	1.22629	0.834622	0.141757	0.438821
mmu.miR.3083.5p	167.741	0.0892292	0.27474	0.324776	0.74535	0.999796	0.020705	0.191577	0.913935	0.991115	-0.285579	0.194667	0.142373	0.438821
mmu.miR.126a.5p	63094.8	-0.151631	0.236467	-0.641238	0.521368	0.999796	-0.109019	0.167209	0.514407	0.913829	0.244105	0.167201	0.144304	0.441746
mmu.miR.1264.3p	360.219	-1.32592	1.55024	-0.855295	0.392388	0.999796	1.01875	1.09675	0.35295	0.901091	1.58914	1.09643	0.147233	0.444664
mmu.miR.126b.3p	21170.6	-0.159696	0.23543	-0.678317	0.49757	0.999796	-0.106243	0.166479	0.523358	0.913829	0.241759	0.166456	0.146393	0.444664
mmu.miR.296.5p	141.778	-0.278817	0.371339	-0.750843	0.452747	0.999796	-0.0124192	0.263487	0.962407	0.991865	0.377441	0.26107	0.148248	0.444745
mmu.miR.192.5p	18053.2	0.155011	0.187244	0.827855	0.407753	0.999796	-0.0524281	0.132377	0.692068	0.962564	-0.189697	0.132402	0.151934	0.452783
mmu.miR.148a.5p	274.472	0.23178	0.253523	0.914237	0.360592	0.999796	-0.19627	0.178113	0.270488	0.84972	-0.253992	0.178769	0.155379	0.454029
mmu.miR.126a.3p	11689.7	-0.200626	0.24682	-0.812845	0.416307	0.999796	-0.0963751	0.174535	0.580823	0.924707	0.248333	0.174496	0.154694	0.454029
mmu.miR.34b.3p	801.683	-0.794189	1.18608	-0.669591	0.503118	0.999796	0.716346	0.838943	0.393178	0.904282	1.19263	0.83878	0.155068	0.454029
mmu.miR.369.3p	4590.95	0.159592	0.174658	0.91374	0.360853	0.999796	0.210705	0.123387	0.0876959	0.653906	-0.173482	0.12362	0.160514	0.463022
mmu.miR.125a.3p	179.092	-0.099954	0.233008	-0.428972	0.667943	0.999796	0.10552	0.165304	0.523253	0.913829	0.231524	0.164593	0.159532	0.463022
mmu.miR.410.3p	68976.3	0.33057	0.17394	1.90048	0.0573701	0.999796	-0.197203	0.122991	0.108849	0.751713	-0.171165	0.122992	0.164022	0.470126
mmu.miR.379.5p	1677.43	0.327076	0.232219	1.40848	0.158988	0.999796	-0.108977	0.164034	0.506461	0.913829	-0.227511	0.164231	0.165957	0.472662
mmu.miR.34b.5p	1541.95	-0.776246	1.22552	-0.6334	0.526473	0.999796	0.688938	0.866707	0.426677	0.913048	1.19115	0.86662	0.169294	0.479134
mmu.miR.677.5p	151.104	0.44188	0.251533	1.75675	0.0789608	0.999796	-0.574364	0.17744	0.00120818	0.0460032	-0.238367	0.174197	0.171195	0.481485
mmu.miR.935	656.472	0.115049	0.187349	0.614086	0.539158	0.999796	-0.123513	0.131848	0.348867	0.897385	-0.18037	0.132218	0.172508	0.482166
mmu.miR.345.3p	352.971	-0.246847	0.217398	-1.13546	0.256182	0.999796	0.053588	0.15363	0.72723	0.966822	0.208154	0.153131	0.174046	0.483461
mmu.miR.3061.3p	142.647	0.192158	0.245543	0.782585	0.433871	0.999796	-0.20345	0.171436	0.23533	0.849148	-0.233371	0.172299	0.175591	0.484762
mmu.let.7b.5p	25104.6	0.0797809	0.173225	0.460562	0.645113	0.999796	0.0244947	0.122468	0.841474	0.975269	-0.164829	0.122492	0.178422	0.487487
mmu.let.7i.5p	68639	-0.000754837	0.144336	-0.00522974	0.995827	0.999796	0.0426358	0.102051	0.676102	0.961715	-0.137235	0.102061	0.178745	0.487487
mmu.miR.30d.5p	117153	-0.0315633	0.15676	-0.201348	0.840426	0.999796	-0.0563776	0.110841	0.611007	0.934224	-0.148495	0.110844	0.18035	0.488902
mmu.miR.34c.3p	362.183	-0.876887	1.18591	-0.739419	0.459653	0.999796	0.761175	0.839031	0.364297	0.901091	1.11221	0.838787	0.184848	0.498093
mmu.let.7g.3p	242.246	0.0908392	0.238944	0.38017	0.703819	0.999796	0.18111	0.167031	0.278237	0.84972	-0.223204	0.170183	0.189671	0.508047
mmu.miR.344.3p	869.414	-0.14373	0.148308	-0.96913	0.33248	0.999796	0.0411502	0.104753	0.694444	0.962564	0.13664	0.104629	0.191572	0.509194
mmu.miR.181a.1.3p	6634.41	0.0394935	0.222606	0.177414	0.859183	0.999796	0.034869	0.157333	0.824605	0.975269	-0.204691	0.157417	0.193494	0.509194
mmu.miR.129.2.3p	4521.39	-0.0113946	0.396879	-0.0287104	0.977096	0.999796	0.178675	0.280679	0.524397	0.913829	0.365283	0.28065	0.193067	0.509194
mmu.miR.298.5p	1998.17	-0.401021	0.334773	-1.19789	0.23096	0.999796	0.119349	0.236717	0.614132	0.934224	0.305431	0.236646	0.196819	0.510009
mmu.miR.425.3p	147.144	-0.206203	0.242341	-0.850879	0.394837	0.999796	-0.00624901	0.171533	0.970939	0.991865	0.218668	0.169652	0.197426	0.510009
mmu.miR.342.5p	132.906	0.10001	0.245924	0.40667	0.68425	0.999796	0.0485745	0.170806	0.776116	0.975269	-0.224725	0.174643	0.198176	0.510009
mmu.miR.1981.3p	308.305	-0.0502688	0.323527	-0.155377	0.876524	0.999796	0.0400884	0.229304	0.861216	0.975269	0.293948	0.228521	0.198337	0.510009
mmu.miR.448.3p	4020.8	-1.36739	1.99801	-0.684378	0.493737	0.999796	1.66588	1.41286	0.238365	0.849148	1.80636	1.41286	0.201069	0.512684
mmu.miR.324.5p	983.838	0.0924643	0.172844	0.534957	0.592679	0.999796	-0.130806	0.121795	0.28283	0.84972	-0.155763	0.121991	0.201656	0.512684
mmu.miR.124.3p	16618.9	0.106181	0.181338	0.585544	0.558182	0.999796	-0.0419317	0.128199	0.743605	0.972262	-0.162787	0.128224	0.204245	0.516351
mmu.miR.150.5p	11974.5	-0.332205	0.182101	-1.82429	0.0681088	0.999796	0.126493	0.128746	0.325852	0.884702	0.160119	0.128751	0.213632	0.534081
mmu.let.7c.5p	62602.6	0.108045	0.196444	0.550003	0.582317	0.999796	0.0371754	0.1389	0.788975	0.975269	-0.172984	0.138909	0.213019	0.534081
mmu.miR.375.3p	3297.53	-0.238713	0.77751	-0.307022	0.758827	0.999796	0.546545	0.549838	0.320217	0.884702	0.677506	0.549827	0.217868	0.54166
mmu.miR.188.5p	200.854	-0.325482	0.247031	-1.31757	0.187647	0.999796	0.152514	0.17426	0.381462	0.901106	0.213209	0.174184	0.220936	0.54627
mmu.miR.138.1.3p	405.893	-0.0443615	0.254672	-0.17419	0.861716	0.999796	0.175808	0.178809	0.3255	0.884702	-0.219398	0.180553	0.224309	0.551579
mmu.miR.300.5p	76.0558	0.269027	0.321771	0.83608	0.40311	0.999796	-0.271831	0.224502	0.225966	0.849148	-0.27149	0.225228	0.228048	0.557727
mmu.miR.30e.5p	86752.9	0.0713066	0.150968	0.472329	0.636692	0.999796	0.0226881	0.106745	0.831682	0.975269	-0.127532	0.106751	0.232217	0.561816
mmu.miR.501.3p	166.938	-0.114807	0.296449	-0.387273	0.698554	0.999796	-0.0355027	0.210263	0.865915	0.978076	0.249201	0.208446	0.231884	0.561816
mmu.miR.346.5p	345.198	0.232315	0.252763	0.919104	0.358041	0.999796	-0.147921	0.177936	0.405797	0.904282	-0.212229	0.178501	0.234458	0.564204
mmu.miR.376b.3p	4340.91	-0.0916583	0.288026	-0.318229	0.750312	0.999796	-0.0729085	0.203556	0.720213	0.966223	-0.241408	0.20363	0.235812	0.564255
mmu.miR.219a.2.3p	3651.68	0.0120478	0.391684	0.0307591	0.975462	0.999796	-0.302375	0.276865	0.274772	0.84972	-0.327437	0.27689	0.236987	0.564255
mmu.miR.15b.5p	209.831	-0.286394	0.271347	-1.05546	0.291217	0.999796	-0.23477	0.191816	0.220978	0.849148	0.211632	0.189172	0.263257	0.567251
mmu.miR.139.5p	5448.5	0.184989	0.210051	0.880685	0.378488	0.999796	0.00970141	0.148465	0.947899	0.991865	-0.167993	0.148552	0.258111	0.567251
mmu.miR.592.5p	994.872	0.203008	0.235696	0.861313	0.389065	0.999796	-0.290862	0.166419	0.0805041	0.634866	-0.187346	0.16634	0.260046	0.567251
mmu.miR.1251.5p	81.4733	-0.240755	0.334639	-0.719447	0.471866	0.999796	0.763402	0.236581	0.00125179	0.0460032	0.284845	0.243812	0.242688	0.567251
mmu.miR.148a.3p	23495.3	0.175536	0.245823	0.714073	0.475182	0.999796	-0.113854	0.17381	0.512436	0.913829	-0.193441	0.17382	0.265761	0.567251
mmu.miR.194.5p	534.135	0.140348	0.197779	0.70962	0.47794	0.999796	0.064832	0.139129	0.641227	0.949589	-0.156987	0.140193	0.262804	0.567251
mmu.miR.1843b.3p	1897.78	0.153715	0.220007	0.698684	0.48475	0.999796	-0.315125	0.155424	0.04261	0.442886	-0.177014	0.155347	0.254505	0.567251
mmu.let.7c.1.3p	64.7756	-0.217544	0.311697	-0.697933	0.485219	0.999796	0.262935	0.220833	0.23379	0.849148	0.254232	0.221741	0.251577	0.567251
mmu.miR.28a.3p	214.844	-0.183876	0.270693	-0.679278	0.496962	0.999796	0.0652311	0.191506	0.733388	0.967346	0.217105	0.190852	0.255307	0.567251
mmu.miR.1912.3p	298.832	-1.26897	2.08334	-0.609105	0.542455	0.999796	1.05154	1.47372	0.475518	0.913829	1.66227	1.4734	0.259243	0.567251
mmu.miR.1298.5p	30202.2	-1.23402	2.08995	-0.590454	0.554887	0.999796	1.32886	1.47783	0.368547	0.901091	1.64784	1.47782	0.264831	0.567251
mmu.miR.29b.2.5p	88.9195	0.152847	0.30856	0.495357	0.620348	0.999796	-0.278016	0.215164	0.196318	0.834759	-0.24509	0.215343	0.255065	0.567251
mmu.miR.6944.3p	1016.69	0.0972491	0.196431	0.495081	0.620543	0.999796	0.0767886	0.139028	0.580725	0.924707	0.15869	0.138979	0.253527	0.567251
mmu.miR.153.3p	21134.5	0.07029	0.156469	0.449226	0.653268	0.999796	-0.0431774	0.110619	0.696296	0.962564	-0.123069	0.110637	0.265978	0.567251
mmu.miR.210.3p	632.345	0.0753118	0.228228	0.329986	0.741411	0.999796	-0.182478	0.161705	0.259125	0.849148	0.183646	0.160833	0.253518	0.567251
mmu.miR.30c.5p	28389.6	0.0344254	0.142427	0.241705	0.809008	0.999796	-0.111679	0.100694	0.267389	0.849208	-0.116007	0.100701	0.249322	0.567251
mmu.miR.191.3p	258.943	0.0443671	0.185071	0.23973	0.81054	0.999796	-0.0680388	0.129227	0.598535	0.928948	-0.15243	0.130292	0.242035	0.567251
mmu.miR.378c	1896.9	-0.0747753	0.317262	-0.235689	0.813674	0.999796	-0.0209562	0.224403	0.925597	0.991865	0.256574	0.224259	0.252584	0.567251
mmu.miR.429.3p	324	0.0672728	0.587613	0.114485	0.908854	0.999796	-0.713254	0.414638	0.0853986	0.650927	-0.468643	0.414226	0.257899	0.567251
mmu.miR.345.5p	453.539	0.0189376	0.20587	0.0919885	0.926707	0.999796	-0.061502	0.144605	0.67061	0.961694	-0.167277	0.145286	0.249583	0.567251
mmu.miR.129b.5p	233.786	-0.0146323	0.416056	-0.035169	0.971945	0.999796	0.161174	0.294875	0.584665	0.924707	0.331752	0.29441	0.259811	0.567251
mmu.miR.130b.3p	230.231	-0.00878452	0.267123	-0.0328857	0.973766	0.999796	-0.220891	0.189642	0.244107	0.849148	0.216494	0.187156	0.247371	0.567251
mmu.miR.487b.3p	5023.58	0.307305	0.180907	1.69869	0.0893771	0.999796	-0.271166	0.127893	0.0339836	0.421315	-0.138184	0.127859	0.279807	0.572028
mmu.miR.770.3p	301.09	0.491519	0.326562	1.50513	0.13229	0.999796	-0.500647	0.230728	0.0300178	0.408671	-0.249218	0.229862	0.278273	0.572028
mmu.miR.24.1.5p	119.852	-0.33477	0.392597	-0.852707	0.393822	0.999796	-0.131588	0.277942	0.6359	0.946949	0.300563	0.274907	0.274251	0.572028
mmu.miR.1839.5p	3886.69	0.129941	0.161967	0.802271	0.422396	0.999796	-0.319234	0.114456	0.00528477	0.129477	-0.124832	0.114368	0.275053	0.572028
mmu.miR.138.2.3p	101.849	0.172634	0.267322	0.645793	0.518413	0.999796	-0.10778	0.186324	0.562957	0.921945	-0.203401	0.188338	0.28015	0.572028
mmu.miR.134.3p	141.328	0.0921645	0.246173	0.37439	0.708114	0.999796	0.0933752	0.171426	0.585962	0.924707	-0.189135	0.175129	0.280152	0.572028
mmu.miR.671.3p	2002.99	0.0582112	0.205359	0.28346	0.776824	0.999796	0.146604	0.144978	0.311912	0.869802	-0.159159	0.145343	0.273489	0.572028
mmu.miR.3102.3p	616.862	0.0566313	0.220074	0.257328	0.796925	0.999796	0.106742	0.155778	0.493204	0.913829	0.167951	0.155765	0.280929	0.572028
mmu.miR.181c.5p	107860	0.0315352	0.193237	0.163194	0.870365	0.999796	0.510504	0.136633	0.000186743	0.0139555	-0.150807	0.136648	0.26976	0.572028
mmu.miR.26a.5p	337007	0.0180941	0.173162	0.104492	0.916779	0.999796	-0.00136463	0.122443	0.991108	0.995947	-0.133528	0.122444	0.275482	0.572028
mmu.miR.758.3p	714.031	0.37557	0.248636	1.51053	0.130909	0.999796	-0.213281	0.175609	0.224548	0.849148	-0.186364	0.175685	0.288788	0.57254
mmu.miR.433.5p	298.677	0.273324	0.212613	1.28555	0.198602	0.999796	-0.271026	0.149781	0.0703771	0.574746	-0.158451	0.14938	0.288814	0.57254
mmu.miR.135a.5p	433.269	-0.285783	0.271088	-1.05421	0.291788	0.999796	0.523846	0.191411	0.00620486	0.141885	0.204654	0.192645	0.288082	0.57254
mmu.miR.672.5p	250.849	0.214943	0.27735	0.774988	0.438347	0.999796	0.399872	0.194555	0.0398483	0.442886	-0.21153	0.198555	0.28672	0.57254
mmu.miR.154.5p	1031.27	0.0887132	0.181497	0.488787	0.624992	0.999796	0.0352025	0.127931	0.783187	0.975269	-0.137448	0.128432	0.284527	0.57254
mmu.miR.377.3p	939.555	-0.0386242	0.229796	-0.16808	0.86652	0.999796	0.0413709	0.162549	0.799099	0.975269	0.173026	0.162415	0.286725	0.57254
mmu.miR.15a.5p	3834.48	-0.242792	0.249304	-0.973879	0.330117	0.999796	-0.219993	0.176279	0.212038	0.849148	0.185193	0.176138	0.293071	0.57434
mmu.miR.185.5p	516.926	0.119822	0.205323	0.583579	0.559503	0.999796	-0.120138	0.144556	0.405927	0.904282	-0.152317	0.144889	0.293135	0.57434
mmu.miR.448.5p	71.8757	-0.426469	0.827955	-0.515087	0.606492	0.999796	0.446168	0.587007	0.447211	0.913829	0.614219	0.586316	0.294828	0.57434
mmu.miR.1843a.3p	173.099	0.000851854	0.246138	0.00346087	0.997239	0.999975	-0.117682	0.171837	0.493441	0.913829	-0.181498	0.172871	0.293761	0.57434
mmu.miR.204.3p	95.4217	-0.667506	1.33555	-0.499798	0.617218	0.999796	0.701993	0.945818	0.457961	0.913829	0.978015	0.945188	0.300795	0.578451
mmu.miR.764.3p	478.454	-0.34928	0.882763	-0.395666	0.692351	0.999796	0.41699	0.624486	0.504303	0.913829	0.647075	0.624331	0.300002	0.578451
mmu.miR.29c.3p	15217	0.0437527	0.143609	0.304665	0.760621	0.999796	-0.0501377	0.101516	0.621384	0.937542	-0.105482	0.101538	0.298877	0.578451
mmu.let.7e.5p	16831.9	0.111784	0.142504	0.784423	0.432792	0.999796	0.0625189	0.100739	0.534862	0.914241	-0.101693	0.100778	0.312937	0.589671
mmu.miR.330.3p	1350.01	0.134877	0.189892	0.710283	0.477529	0.999796	-0.0725006	0.134029	0.588554	0.924707	-0.136251	0.134226	0.310063	0.589671
mmu.miR.6238	113.75	0.199179	0.433161	0.459826	0.645641	0.999796	0.110501	0.303725	0.715994	0.966223	-0.311294	0.307745	0.311762	0.589671
mmu.miR.3552	182.787	-0.287	1.14199	-0.251315	0.801571	0.999796	0.51902	0.808405	0.520854	0.913829	0.814881	0.807957	0.313181	0.589671
mmu.miR.6412	67.9755	0.0129473	0.341083	0.0379595	0.96972	0.999796	-0.154089	0.23637	0.514468	0.913829	-0.242733	0.23863	0.30906	0.589671
mmu.miR.379.3p	835.271	-0.132787	0.189674	-0.700082	0.483876	0.999796	0.261372	0.133963	0.051048	0.481912	0.133521	0.13442	0.320556	0.598548
mmu.miR.411.5p	109234	0.100711	0.145795	0.690772	0.489709	0.999796	0.126295	0.103088	0.22053	0.849148	-0.102628	0.103096	0.319511	0.598548
mmu.miR.495.3p	676.44	0.247309	0.23242	1.06406	0.287302	0.999796	-0.00457547	0.163964	0.977738	0.991865	-0.161946	0.164536	0.324988	0.601104
mmu.miR.99b.3p	475.485	-0.0511189	0.146449	-0.349055	0.727048	0.999796	0.209919	0.103291	0.0421231	0.442886	0.102866	0.104145	0.32329	0.601104
mmu.miR.200a.3p	178.735	-0.167216	0.583722	-0.286466	0.774522	0.999796	-0.0529165	0.410746	0.897492	0.988779	-0.405043	0.412324	0.325932	0.601104
mmu.miR.127.3p	451520	0.794469	0.4737	1.67716	0.0935115	0.999796	-0.318196	0.334956	0.342131	0.897385	-0.319993	0.334956	0.339412	0.605251
mmu.miR.5126	74.3619	-0.912964	0.565529	-1.61435	0.106451	0.999796	0.801366	0.398244	0.0441936	0.447745	0.379902	0.402214	0.3449	0.605251
mmu.miR.412.5p	112.174	0.445366	0.278856	1.59712	0.11024	0.999796	-0.255561	0.196542	0.193503	0.832211	-0.187224	0.196234	0.340042	0.605251
mmu.miR.376a.5p	1319.21	0.220095	0.146325	1.50415	0.132544	0.999796	-0.215495	0.103325	0.0370143	0.436854	-0.0990071	0.103196	0.337352	0.605251
mmu.miR.485.5p	1254.22	0.213027	0.17137	1.24308	0.213839	0.999796	-0.0245948	0.12096	0.838877	0.975269	-0.114129	0.121245	0.346546	0.605251
mmu.miR.3968	174.651	-0.308377	0.264356	-1.16652	0.243403	0.999796	0.379548	0.186124	0.0414284	0.442886	0.177338	0.188152	0.345924	0.605251
mmu.miR.330.5p	8463.37	0.158719	0.177226	0.895573	0.370481	0.999796	0.0603463	0.125276	0.630013	0.941492	-0.120697	0.125343	0.335583	0.605251
mmu.miR.331.3p	1821.54	0.146739	0.168112	0.872867	0.382736	0.999796	-0.0811489	0.118703	0.494208	0.913829	-0.111742	0.118823	0.347011	0.605251
mmu.miR.3057.5p	143.229	-0.133078	0.249097	-0.534241	0.593175	0.999796	0.044446	0.176094	0.800732	0.975269	0.167031	0.175288	0.340643	0.605251
mmu.miR.27b.3p	296201	-0.0707279	0.150628	-0.469553	0.638674	0.999796	-0.0969708	0.10651	0.362591	0.901091	0.101009	0.106509	0.342945	0.605251
mmu.miR.1298.3p	2676.49	-0.435016	1.15986	-0.375059	0.707617	0.999796	0.629089	0.820194	0.443081	0.913829	0.786764	0.820182	0.33743	0.605251
mmu.miR.3065.3p	441.203	0.112368	0.308612	0.364107	0.715778	0.999796	-0.185335	0.217587	0.39434	0.904282	-0.212175	0.217845	0.330069	0.605251
mmu.miR.540.3p	1333.8	0.0752103	0.258256	0.291224	0.77088	0.999796	0.359278	0.182651	0.0491807	0.472568	0.177176	0.182942	0.332804	0.605251
mmu.miR.338.5p	1318.57	0.0421093	0.292529	0.143949	0.88554	0.999796	-0.183626	0.206608	0.374127	0.901091	-0.197473	0.206687	0.339364	0.605251
mmu.let.7e.3p	408.194	0.107644	0.189728	0.56736	0.57047	0.999796	0.159318	0.133197	0.231655	0.849148	-0.126277	0.134945	0.349391	0.605275
mmu.miR.451a	1570.43	-0.115278	0.335467	-0.343636	0.73112	0.999796	0.12769	0.237237	0.590411	0.924707	0.221827	0.237212	0.349715	0.605275
mmu.miR.361.5p	2053.08	-0.110647	0.137028	-0.807476	0.419393	0.999796	0.0369343	0.0967985	0.702789	0.962564	0.0896984	0.096806	0.354145	0.610595
mmu.miR.7a.2.3p	365.733	0.210226	0.22876	0.918981	0.358105	0.999796	0.00588167	0.161048	0.970867	0.991865	-0.14782	0.162065	0.361712	0.611919
mmu.miR.222.5p	282.216	-0.159897	0.249423	-0.641068	0.521479	0.999796	0.16592	0.176168	0.346281	0.897385	0.161139	0.176486	0.361222	0.611919
mmu.miR.361.3p	1585.47	-0.0893312	0.151946	-0.587915	0.556589	0.999796	0.0274518	0.107358	0.798181	0.975269	0.0981116	0.107338	0.360692	0.611919
mmu.miR.145a.3p	279.618	-0.0772767	0.466963	-0.165488	0.86856	0.999796	-0.310676	0.330728	0.347541	0.897385	0.30068	0.329019	0.360785	0.611919
mmu.miR.9.3p	2395.11	-0.020137	0.136075	-0.147984	0.882355	0.999796	0.0793888	0.0959819	0.408168	0.904282	-0.0883954	0.0962604	0.358464	0.611919
mmu.miR.33.3p	78.3548	-0.176109	0.313768	-0.561271	0.574613	0.999796	0.103109	0.216316	0.633606	0.9449	-0.201101	0.221674	0.364304	0.613995
mmu.miR.221.3p	20550.6	-0.165589	0.197421	-0.838763	0.401602	0.999796	0.0744219	0.139591	0.593935	0.927405	0.125544	0.139592	0.368461	0.614102
mmu.miR.423.3p	2196.87	-0.113128	0.196971	-0.574339	0.565738	0.999796	0.0592891	0.139242	0.670254	0.961694	0.125257	0.139237	0.368336	0.614102
mmu.miR.467d.5p	118.698	-0.0875969	0.314721	-0.278332	0.780757	0.999796	0.734838	0.222246	0.000944959	0.0405151	0.205795	0.228329	0.367423	0.614102
mmu.miR.28a.5p	1030.05	-0.101545	0.176845	-0.574202	0.565831	0.999796	-0.0438977	0.124971	0.725391	0.966223	0.111165	0.12476	0.372912	0.619227
mmu.miR.378a.3p	18772.2	-0.0613223	0.27036	-0.226817	0.820566	0.999796	0.0520845	0.191174	0.78528	0.975269	0.169124	0.19117	0.376331	0.622607
mmu.miR.101a.5p	272.025	0.20171	0.203747	0.990005	0.322172	0.999796	-0.159547	0.143347	0.265704	0.849208	-0.122314	0.143431	0.393786	0.630618
mmu.miR.100.5p	9706.24	-0.128968	0.14916	-0.864625	0.387245	0.999796	-0.577714	0.105471	4.31e-08	8.88e-06	0.0906436	0.105299	0.389338	0.630618
mmu.miR.187.3p	991.388	-0.379556	0.488951	-0.776265	0.437592	0.999796	0.486939	0.345272	0.158449	0.823807	-0.295661	0.345958	0.392764	0.630618
mmu.miR.1895	77.7706	0.305206	0.394484	0.773684	0.439118	0.999796	-1.20158	0.279063	1.66e-05	0.00214041	-0.227817	0.26529	0.390481	0.630618
mmu.miR.193b.3p	261.039	-0.131345	0.189254	-0.694015	0.487673	0.999796	0.409409	0.133171	0.00210982	0.0638531	0.118272	0.135758	0.383644	0.630618
mmu.miR.133a.3p	326.287	0.202611	0.445171	0.455132	0.649015	0.999796	-0.277783	0.314178	0.376612	0.901091	-0.271027	0.314331	0.388559	0.630618
mmu.miR.125b.2.3p	13548	-0.0678995	0.168499	-0.402967	0.686973	0.999796	0.0358333	0.11914	0.763592	0.975269	0.102749	0.119139	0.388452	0.630618
mmu.miR.764.5p	76.708	-0.170689	0.813052	-0.209936	0.833718	0.999796	0.347933	0.576397	0.546087	0.919307	0.495839	0.575836	0.389195	0.630618
mmu.miR.301a.3p	8970.47	0.013819	0.198816	0.0695068	0.944586	0.999796	-0.154458	0.140544	0.271766	0.84972	-0.120002	0.14055	0.393215	0.630618
mmu.miR.541.5p	42817.8	0.262831	0.168249	1.56215	0.118252	0.999796	0.0446844	0.118964	0.707206	0.962564	-0.0999374	0.118977	0.400923	0.637509
mmu.miR.3082.3p	260.718	0.299058	0.208986	1.431	0.152431	0.999796	-0.0875558	0.147201	0.551975	0.921001	-0.124403	0.147844	0.4001	0.637509
mmu.miR.666.3p	2025.2	0.308614	0.182312	1.69278	0.0904975	0.999796	-0.350458	0.128893	0.00654835	0.145427	-0.105919	0.128679	0.41044	0.650345
mmu.miR.191.5p	145498	-0.0398124	0.156185	-0.254906	0.798796	0.999796	-0.0323908	0.110439	0.769299	0.975269	0.0895468	0.110438	0.417459	0.659146
mmu.miR.341.5p	72.0897	0.205317	0.326947	0.627983	0.530015	0.999796	-0.0250953	0.228304	0.912472	0.991115	-0.186474	0.231766	0.421062	0.66251
mmu.miR.30a.5p	311030	0.116124	0.162545	0.714411	0.474973	0.999796	-0.40436	0.114936	0.00043459	0.0235365	-0.0912038	0.114934	0.427467	0.668721
mmu.miR.344b.3p	1202.98	0.103793	0.222568	0.466344	0.64097	0.999796	0.0815823	0.157106	0.603565	0.931137	-0.124854	0.157514	0.427981	0.668721
mmu.miR.488.5p	344.112	-0.0494647	0.245	-0.201897	0.839997	0.999796	0.128821	0.172061	0.454041	0.913829	-0.136245	0.173557	0.432445	0.671035
mmu.miR.152.3p	340.368	0.055785	0.335867	0.166093	0.868084	0.999796	-0.23045	0.237906	0.332715	0.891573	0.18601	0.236628	0.431817	0.671035
mmu.miR.879.3p	120.668	-0.164903	0.262709	-0.6277	0.5302	0.999796	0.00923498	0.182226	0.959581	0.991865	-0.144451	0.18461	0.433942	0.671044
mmu.miR.676.5p	652.975	0.141468	0.197227	0.717282	0.4732	0.999796	-0.208041	0.139127	0.134827	0.800852	-0.107579	0.138985	0.438913	0.676406
mmu.miR.7047.3p	138.333	0.53432	0.266015	2.00861	0.0445787	0.999796	-0.518396	0.188885	0.00606011	0.141724	-0.140147	0.185023	0.448776	0.684573
mmu.miR.329.3p	453.344	0.263567	0.269647	0.977453	0.328345	0.999796	-0.16315	0.190338	0.391354	0.904282	-0.144297	0.190469	0.448698	0.684573
mmu.miR.664.3p	1195.94	0.16888	0.208353	0.810549	0.417625	0.999796	-0.196006	0.147161	0.182886	0.823807	-0.111828	0.147119	0.447181	0.684573
mmu.miR.7046.3p	65.3424	0.189755	0.379048	0.50061	0.616646	0.999796	-0.121178	0.26528	0.64782	0.950937	-0.193904	0.267205	0.468038	0.708907
mmu.miR.378a.5p	207.785	-0.119642	0.322995	-0.370413	0.711074	0.999796	0.178176	0.228284	0.435096	0.913829	0.166414	0.228671	0.466771	0.708907
mmu.let.7b.3p	1600.57	0.0192322	0.227969	0.0843634	0.932767	0.999796	-0.0294642	0.160989	0.854783	0.975269	-0.116573	0.161153	0.469454	0.708907
mmu.miR.153.5p	417.805	0.0543918	0.262171	0.207467	0.835645	0.999796	0.167489	0.184589	0.364216	0.901091	-0.133707	0.185911	0.472018	0.710395
mmu.miR.665.3p	185.703	0.261104	0.234551	1.11321	0.265619	0.999796	-0.0556187	0.16502	0.736085	0.967346	-0.118444	0.166049	0.475657	0.711115
mmu.miR.301b.3p	113.667	0.252961	0.344355	0.734595	0.462586	0.999796	-0.494079	0.24274	0.0418077	0.442886	-0.171608	0.239854	0.474319	0.711115
mmu.miR.874.3p	2092.92	0.141313	0.153518	0.920494	0.357315	0.999796	0.0457965	0.108404	0.672688	0.961694	-0.0757952	0.108635	0.485363	0.723223
mmu.miR.532.3p	254.073	0.0921033	0.219536	0.419536	0.674824	0.999796	-0.296102	0.154437	0.0552005	0.504454	-0.105702	0.153427	0.490859	0.728998
mmu.miR.106b.3p	386.687	0.0323941	0.213446	0.151767	0.87937	0.999796	-0.00713963	0.150103	0.962063	0.991865	-0.102039	0.150818	0.49868	0.738178
mmu.miR.210.5p	74.0116	0.570425	0.350782	1.62615	0.103917	0.999796	-0.41367	0.248725	0.0962799	0.700849	-0.164333	0.245349	0.50299	0.738813
mmu.miR.25.3p	5554.46	-0.159997	0.196069	-0.816022	0.414487	0.999796	0.110149	0.138607	0.426799	0.913048	0.0925774	0.138636	0.504278	0.738813
mmu.miR.99a.3p	1021.74	-0.157065	0.205921	-0.762742	0.445617	0.999796	0.0859138	0.145448	0.554731	0.921945	0.0968667	0.145536	0.505676	0.738813
mmu.miR.221.5p	450.751	-0.0586675	0.316701	-0.185246	0.853036	0.999796	0.0700237	0.223945	0.754522	0.975269	0.1506	0.223884	0.501159	0.738813
mmu.miR.673.3p	689.476	0.369642	0.210156	1.7589	0.0785951	0.999796	-0.0220125	0.14847	0.882136	0.98335	-0.096738	0.148857	0.515774	0.73882
mmu.miR.493.5p	117.555	0.574345	0.33821	1.69819	0.0894721	0.999796	-0.342766	0.239528	0.15243	0.821205	-0.155422	0.238031	0.513789	0.73882
mmu.miR.16.5p	32313	-0.232963	0.211487	-1.10155	0.270658	0.999796	-0.0540135	0.149538	0.717948	0.966223	0.0981279	0.149533	0.511676	0.73882
mmu.miR.421.3p	3686.27	0.195713	0.184305	1.0619	0.288282	0.999796	-0.268571	0.130288	0.0392683	0.442886	-0.0861835	0.130213	0.508057	0.73882
mmu.miR.135b.5p	127.694	-0.471432	0.507179	-0.929517	0.352621	0.999796	0.551073	0.357882	0.123606	0.775527	0.237128	0.36002	0.510119	0.73882
mmu.miR.3074.5p	1002.87	0.0625803	0.17891	0.349787	0.726499	0.999796	-0.115141	0.12622	0.361648	0.901091	-0.0817882	0.126273	0.517174	0.73882
mmu.miR.135a.2.3p	120.433	0.0912208	0.334797	0.272466	0.785264	0.999796	0.503219	0.234048	0.0315498	0.41503	-0.156481	0.241223	0.516535	0.73882
mmu.miR.6937.5p	97.3817	-0.292287	0.446971	-0.653929	0.513157	0.999796	0.235847	0.312251	0.450062	0.913829	-0.202938	0.31661	0.521541	0.740509
mmu.miR.1839.3p	448.189	-0.0757151	0.166544	-0.454624	0.649379	0.999796	-0.267267	0.116915	0.0222548	0.331886	-0.0737168	0.116164	0.525693	0.740509
mmu.miR.24.3p	2977.26	0.043267	0.153868	0.281195	0.77856	0.999796	-0.135481	0.108692	0.212596	0.849148	-0.0690387	0.108687	0.525292	0.740509
mmu.miR.200b.3p	195.486	-0.136825	0.565126	-0.242115	0.808691	0.999796	-0.353032	0.398364	0.375507	0.901091	-0.252161	0.398214	0.526584	0.740509
mmu.miR.144.3p	505.251	-0.0365226	0.312674	-0.116807	0.907013	0.999796	-0.336539	0.22123	0.128204	0.783707	0.140531	0.220158	0.523267	0.740509
mmu.miR.425.5p	3521.33	0.100865	0.136112	0.74104	0.458669	0.999796	-0.182841	0.0961726	0.057279	0.508104	-0.060425	0.0961189	0.529579	0.7424
mmu.miR.431.3p	2057.11	0.370705	0.23514	1.57653	0.114904	0.999796	-0.192635	0.16625	0.246576	0.849148	-0.103152	0.166224	0.534888	0.744877
mmu.miR.504.5p	84.9046	-0.393117	0.408945	-0.961295	0.336404	0.999796	-0.122217	0.288051	0.671355	0.961694	0.174345	0.285433	0.541327	0.744877
mmu.miR.652.3p	1687.04	0.101979	0.14274	0.714439	0.474956	0.999796	-0.0827356	0.100941	0.412418	0.904282	0.0605692	0.100796	0.547899	0.744877
mmu.miR.664.5p	242.698	0.139261	0.233033	0.597603	0.550105	0.999796	-0.218682	0.164096	0.182649	0.823807	-0.0983293	0.163597	0.547809	0.744877
mmu.miR.690	100.11	-0.255145	0.442748	-0.576276	0.564429	0.999796	0.355304	0.312493	0.255538	0.849148	0.190624	0.314374	0.544275	0.744877
mmu.miR.1249.3p	3662.04	0.0532689	0.205719	0.258941	0.795681	0.999796	-0.270099	0.145402	0.0632246	0.53767	-0.0879862	0.145336	0.544914	0.744877
mmu.miR.30b.5p	17601.3	-0.0224299	0.157712	-0.142221	0.886906	0.999796	-0.0317889	0.111495	0.775556	0.975269	-0.0677771	0.11151	0.543311	0.744877
mmu.miR.3068.5p	133.896	-0.0139014	0.26822	-0.0518284	0.958665	0.999796	-0.129635	0.18767	0.489714	0.913829	-0.11323	0.188003	0.546989	0.744877
mmu.miR.152.5p	240.468	-0.0161403	0.346005	-0.0466476	0.962794	0.999796	-0.108759	0.244849	0.656907	0.957909	0.147685	0.243892	0.544823	0.744877
mmu.miR.872.3p	3971.93	-0.00333946	0.135206	-0.024699	0.980295	0.999796	-0.166453	0.0955856	0.0816136	0.634866	0.0593018	0.0954609	0.534458	0.744877
mmu.miR.335.5p	1925.05	0.04213	0.279389	0.150793	0.880139	0.999796	0.0561384	0.197565	0.776295	0.975269	0.117102	0.197566	0.553365	0.750043
mmu.miR.3475.3p	412.65	0.300081	0.206861	1.45064	0.146881	0.999796	-0.242463	0.146179	0.0971815	0.700849	-0.0844674	0.145668	0.562006	0.751534
mmu.miR.149.5p	7092.02	-0.0579928	0.129401	-0.448165	0.654034	0.999796	0.315756	0.091408	0.000551592	0.027028	-0.0534585	0.0915973	0.559473	0.751534
mmu.miR.143.3p	229934	0.180829	0.505856	0.357471	0.72074	0.999796	-0.677062	0.357695	0.0583785	0.512551	0.20805	0.357692	0.560805	0.751534
mmu.miR.874.5p	301.882	-0.0206012	0.199723	-0.103149	0.917845	0.999796	0.27032	0.140817	0.0549016	0.504454	0.082373	0.14235	0.562816	0.751534
mmu.miR.222.3p	23052.6	0.00641502	0.262665	0.0244229	0.980515	0.999796	0.15738	0.18573	0.396797	0.904282	0.107501	0.185738	0.56274	0.751534
mmu.miR.7224.3p	90.4129	-0.0262234	0.296593	-0.0884153	0.929547	0.999796	-0.127063	0.206933	0.539194	0.916766	-0.118423	0.207451	0.568103	0.75635
mmu.miR.770.5p	290.959	0.462502	0.383805	1.20504	0.228186	0.999796	-0.551451	0.271549	0.0422793	0.442886	-0.147198	0.270188	0.585892	0.765477
mmu.miR.708.3p	8285.09	0.198517	0.167892	1.18241	0.237043	0.999796	0.131993	0.118686	0.266086	0.849208	-0.066198	0.118765	0.577262	0.765477
mmu.miR.700.5p	141.86	-0.187621	0.33483	-0.560346	0.575244	0.999796	-0.148347	0.234522	0.527026	0.913829	-0.12783	0.234783	0.586124	0.765477
mmu.miR.365.3p	121.848	0.141308	0.260538	0.542372	0.587562	0.999796	-0.373621	0.183313	0.0415341	0.442886	-0.0980248	0.180397	0.586866	0.765477
mmu.miR.138.5p	44053.9	0.0713215	0.172802	0.412735	0.679801	0.999796	-0.0236642	0.122183	0.846427	0.975269	-0.0673737	0.122189	0.581365	0.765477
mmu.miR.190a.5p	408.015	-0.0740854	0.18565	-0.39906	0.689849	0.999796	-0.15015	0.130385	0.249489	0.849148	-0.0717416	0.130246	0.581761	0.765477
mmu.miR.1198.5p	733.109	-0.0395762	0.170259	-0.232447	0.81619	0.999796	0.152857	0.119792	0.201949	0.849148	-0.0658126	0.120657	0.585443	0.765477
mmu.miR.193a.3p	445.393	-0.328203	0.328207	-0.999986	0.317317	0.999796	-0.0573494	0.231749	0.804549	0.975269	0.121767	0.231435	0.598791	0.778534
mmu.miR.877.3p	256.318	0.0631011	0.2286	0.276032	0.782523	0.999796	-0.11947	0.161768	0.460195	0.913829	0.084212	0.160735	0.600336	0.778534
mmu.miR.666.5p	1656.54	0.384624	0.24016	1.60153	0.109259	0.999796	-0.384502	0.17001	0.0237195	0.343766	0.0882708	0.169557	0.602649	0.779287
mmu.miR.129.1.3p	410.933	-0.129062	0.292577	-0.441121	0.659126	0.999796	-0.111324	0.20674	0.590251	0.924707	0.10622	0.206218	0.606494	0.779778
mmu.miR.872.5p	3934.55	-0.0366015	0.171255	-0.213725	0.830762	0.999796	-0.115858	0.121005	0.338331	0.897385	-0.0626124	0.121009	0.604864	0.779778
mmu.miR.322.5p	644.701	-0.215464	0.285006	-0.756	0.449649	0.999796	-0.0322151	0.201332	0.872873	0.979041	0.102861	0.201171	0.609134	0.78094
mmu.miR.433.3p	4281.22	0.267165	0.191116	1.39792	0.162137	0.999796	-0.177144	0.135124	0.189866	0.831432	-0.0668653	0.135098	0.620643	0.791096
mmu.miR.145a.5p	451.217	0.177149	0.569008	0.311329	0.755551	0.999796	-0.588756	0.402729	0.143764	0.821205	0.198413	0.401512	0.621189	0.791096
mmu.miR.10b.5p	1228.9	0.291174	1.43963	0.202256	0.839717	0.999796	0.556106	1.01806	0.5849	0.924707	0.499734	1.01809	0.623529	0.791096
mmu.miR.5121	90.3145	0.0423819	0.379199	0.111767	0.911008	0.999796	-0.274402	0.268947	0.307594	0.866676	0.129778	0.264818	0.624087	0.791096
mmu.miR.30c.1.3p	327.422	-0.137793	0.190722	-0.722478	0.470001	0.999796	0.314021	0.133355	0.0185343	0.298977	-0.0659236	0.135991	0.627844	0.793623
mmu.miR.708.5p	3799.43	0.226562	0.17915	1.26465	0.205997	0.999796	-0.145047	0.126651	0.252106	0.849148	-0.0606657	0.126636	0.631899	0.79425
mmu.let.7i.3p	425.013	-0.188791	0.232964	-0.81039	0.417716	0.999796	0.125837	0.164265	0.443642	0.913829	0.0781824	0.164667	0.634936	0.79425
mmu.miR.6236	2488.47	-0.102481	0.291144	-0.351996	0.724841	0.999796	0.0421493	0.205743	0.837678	0.975269	-0.0976034	0.205854	0.6354	0.79425
mmu.miR.125b.5p	29629.5	-0.0428561	0.192641	-0.222466	0.823951	0.999796	0.0296778	0.136213	0.827525	0.975269	0.0647012	0.136215	0.634793	0.79425
mmu.miR.542.3p	163.455	-0.108845	0.424525	-0.256393	0.797647	0.999796	0.0633576	0.298632	0.831983	0.975269	-0.140116	0.300111	0.640585	0.796307
mmu.miR.325.5p	138.004	0.019249	0.251483	0.0765417	0.938988	0.999796	-0.173595	0.176282	0.324742	0.884702	-0.0823237	0.17577	0.639526	0.796307
mmu.miR.181d.5p	12378	-0.0146681	0.151737	-0.0966682	0.92299	0.999796	0.560041	0.107245	1.77e-07	3.03e-05	-0.0489455	0.107393	0.648562	0.804003
mmu.miR.350.5p	217.68	-0.286826	0.260422	-1.10139	0.270726	0.999796	0.0533931	0.182127	0.769396	0.975269	-0.0819873	0.183382	0.654815	0.807674
mmu.miR.7220.5p	104.133	0.0607453	0.355327	0.170956	0.864258	0.999796	-0.0275796	0.251567	0.912702	0.991115	0.111946	0.250623	0.655113	0.807674
mmu.miR.669c.5p	92.8255	0.136028	0.324794	0.418813	0.675353	0.999796	0.555176	0.226922	0.0144231	0.265024	-0.0985729	0.236262	0.676519	0.827679
mmu.miR.92b.3p	116492	-0.0795821	0.240706	-0.330619	0.740932	0.999796	0.115356	0.170204	0.497929	0.913829	0.0713051	0.170205	0.675263	0.827679
mmu.miR.125a.5p	86940.9	0.00281342	0.171193	0.0164342	0.986888	0.999796	0.0753062	0.12105	0.533869	0.914063	0.0504491	0.121052	0.676858	0.827679
mmu.miR.532.5p	3835.8	-0.130489	0.142139	-0.91804	0.358598	0.999796	-0.0244611	0.100425	0.807559	0.975269	0.0394254	0.100422	0.694617	0.830792
mmu.miR.3093.5p	115.936	0.307411	0.341475	0.900245	0.36799	0.999796	-0.145263	0.241051	0.54676	0.919307	-0.0935725	0.24104	0.697865	0.830792
mmu.miR.6240	4047.66	-0.225625	0.311408	-0.724533	0.468738	0.999796	0.103274	0.22011	0.638931	0.949589	-0.0881707	0.220189	0.688838	0.830792
mmu.miR.1957a	224.324	-0.196776	0.282064	-0.697628	0.48541	0.999796	1.49096	0.19765	4.58e-14	2.36e-11	0.0836644	0.207667	0.687038	0.830792
mmu.miR.335.3p	2719.96	0.152331	0.247109	0.616452	0.537596	0.999796	-0.00537723	0.174743	0.975451	0.991865	0.0704553	0.174734	0.68679	0.830792
mmu.miR.3059.5p	1365.8	0.167328	0.278537	0.600737	0.548015	0.999796	-0.431906	0.196913	0.0282797	0.404163	-0.0805478	0.196592	0.682011	0.830792
mmu.miR.337.5p	1057.73	0.109817	0.205644	0.534018	0.593329	0.999796	-0.170732	0.145261	0.239856	0.849148	-0.0567483	0.145156	0.695837	0.830792
mmu.miR.450b.5p	67.3827	0.137443	0.415289	0.330958	0.740676	0.999796	-0.225111	0.294902	0.445261	0.913829	0.113392	0.290738	0.696526	0.830792
mmu.miR.6516.5p	68.3152	-0.0333335	0.357618	-0.0932099	0.925737	0.999796	-0.19311	0.250145	0.44012	0.913829	-0.097628	0.249357	0.695413	0.830792
mmu.miR.500.3p	241.051	-0.0205224	0.227546	-0.0901901	0.928136	0.999796	-0.194474	0.160725	0.226286	0.849148	0.0632172	0.159242	0.691377	0.830792
mmu.miR.1947.5p	110.143	0.0722374	0.275355	0.262343	0.793057	0.999796	-0.123486	0.193235	0.522794	0.913829	-0.0744179	0.193184	0.700076	0.831225
mmu.miR.679.5p	86.7434	0.268231	0.287913	0.931638	0.351523	0.999796	0.0123175	0.204758	0.952031	0.991865	0.0777929	0.204391	0.703495	0.833086
mmu.miR.148b.3p	6968.83	-0.122679	0.11588	-1.05867	0.289749	0.999796	-0.0984097	0.0818857	0.229444	0.849148	0.0307907	0.081852	0.706787	0.834788
mmu.miR.185.3p	97.938	0.185828	0.325005	0.571771	0.567477	0.999796	0.189282	0.228317	0.407085	0.904282	-0.0792864	0.232283	0.732851	0.863306
mmu.miR.93.5p	5491.55	-0.0444957	0.236097	-0.188463	0.850513	0.999796	-0.101853	0.166899	0.541685	0.916766	-0.0563966	0.166904	0.735439	0.864093
mmu.miR.455.3p	167.018	-0.870742	0.696144	-1.25081	0.211005	0.999796	0.408221	0.490006	0.404792	0.904282	-0.162726	0.491976	0.740825	0.866469
mmu.miR.411.3p	1699.51	0.0628937	0.162683	0.386604	0.699049	0.999796	0.0673444	0.114863	0.557673	0.921945	-0.0379977	0.115104	0.741312	0.866469
mmu.miR.8114	78.9406	1.19804	0.718612	1.66715	0.0954836	0.999796	-5.88481	0.595272	4.79e-23	4.93e-20	0.0809788	0.248731	0.744751	0.868233
mmu.miR.184.3p	256.387	-0.00188193	0.273107	-0.00689082	0.994502	0.999796	0.793075	0.192267	3.71e-05	0.00381722	0.0624773	0.196866	0.750971	0.873222
mmu.miR.182.5p	960.129	-0.550128	0.847065	-0.649452	0.516046	0.999796	0.873313	0.59869	0.144646	0.821205	-0.171163	0.599226	0.775153	0.886924
mmu.miR.598.3p	3044.09	-0.0941036	0.204334	-0.460539	0.64513	0.999796	-0.121737	0.144384	0.399144	0.904282	-0.0420788	0.144372	0.770698	0.886924
mmu.miR.673.5p	2321.74	0.085536	0.19197	0.44557	0.655908	0.999796	0.143192	0.135693	0.291306	0.854001	0.038555	0.135845	0.776551	0.886924
mmu.miR.877.5p	293.752	0.0814478	0.237936	0.34231	0.732117	0.999796	-0.26044	0.168316	0.121785	0.773558	0.0478976	0.166849	0.774058	0.886924
mmu.miR.674.5p	438.392	0.0594731	0.205798	0.288988	0.77259	0.999796	-0.162274	0.145127	0.263501	0.849208	-0.0431528	0.144837	0.765748	0.886924
mmu.miR.148b.5p	333.79	-0.0272887	0.170359	-0.160183	0.872737	0.999796	-0.0264084	0.119975	0.825782	0.975269	0.0341779	0.119885	0.775576	0.886924
mmu.miR.485.3p	1108.12	0.00881584	0.193895	0.045467	0.963735	0.999796	0.00854021	0.136989	0.95029	0.991865	0.0392032	0.137041	0.774825	0.886924
mmu.miR.106b.5p	501.445	-0.147031	0.214631	-0.685039	0.493319	0.999796	-0.0289634	0.151342	0.84823	0.975269	0.0417511	0.151287	0.782568	0.889584
mmu.miR.29c.5p	275.695	0.0548399	0.23765	0.230759	0.817502	0.999796	-0.0104185	0.167845	0.950505	0.991865	0.0462555	0.167819	0.782834	0.889584
mmu.miR.151.3p	48053	-0.0454874	0.178798	-0.254407	0.799181	0.999796	-0.165106	0.126426	0.191568	0.831432	0.0332022	0.126419	0.792832	0.895894
mmu.miR.540.5p	427.384	-0.0309895	0.19821	-0.156347	0.87576	0.999796	-0.189307	0.139907	0.176027	0.823807	0.036809	0.139101	0.791301	0.895894
mmu.miR.186.5p	20286.8	-0.0213473	0.229541	-0.093	0.925904	0.999796	0.0184581	0.162297	0.909451	0.991115	-0.0423061	0.162308	0.79436	0.895894
mmu.miR.370.3p	1204.61	0.200753	0.202973	0.989063	0.322632	0.999796	-0.135648	0.143465	0.344397	0.897385	-0.0362365	0.143397	0.800499	0.900561
mmu.miR.6540.5p	168.535	0.251709	0.445173	0.565419	0.571789	0.999796	-0.284907	0.315354	0.366286	0.901091	0.0746507	0.313663	0.811884	0.911092
mmu.miR.667.3p	3037	0.170239	0.214581	0.793356	0.42757	0.999796	0.01285	0.151689	0.93249	0.991865	-0.0334661	0.151758	0.825464	0.91499
mmu.miR.671.5p	271.277	0.128555	0.31468	0.408525	0.682888	0.999796	-0.155342	0.222591	0.485252	0.913829	0.0497496	0.22188	0.822587	0.91499
mmu.miR.140.3p	10768.9	-0.0350961	0.166143	-0.21124	0.8327	0.999796	0.0642068	0.117459	0.584631	0.924707	0.0258982	0.117481	0.825524	0.91499
mmu.let.7f.1.3p	198.364	0.0309966	0.205097	0.151131	0.879872	0.999796	-0.0903799	0.144087	0.530488	0.914063	-0.0326925	0.143968	0.82036	0.91499
mmu.miR.3108.3p	104.378	-0.0551649	0.616283	-0.0895122	0.928675	0.999796	-1.39387	0.435416	0.00136833	0.0485521	-0.0973143	0.426455	0.819496	0.91499
mmu.miR.183.5p	107.048	-0.774963	0.782426	-0.990461	0.321949	0.999796	0.859773	0.550478	0.11832	0.768088	-0.117647	0.555109	0.832158	0.917821
mmu.miR.3544.3p	350.653	-0.0272619	0.228323	-0.1194	0.904958	0.999796	-0.19534	0.161184	0.225548	0.849148	0.03398	0.160316	0.832141	0.917821
mmu.miR.146b.5p	7637.37	-0.110639	0.276158	-0.400635	0.688689	0.999796	0.466487	0.195242	0.0168813	0.294422	0.0403534	0.195335	0.836333	0.919631
mmu.miR.3544.5p	99.7514	-0.00643337	0.325159	-0.0197853	0.984215	0.999796	0.182565	0.228998	0.425315	0.913048	0.0473012	0.23119	0.837886	0.919631
mmu.miR.409.3p	9177.72	0.400712	0.247149	1.62133	0.104946	0.999796	-0.00806307	0.174763	0.963201	0.991865	-0.0330664	0.17478	0.849945	0.919869
mmu.miR.381.3p	63814.8	0.174262	0.197029	0.884451	0.376453	0.999796	0.191478	0.139318	0.169317	0.823807	-0.0265956	0.139327	0.848615	0.919869
mmu.miR.26b.3p	152.886	-0.166729	0.266387	-0.625889	0.531388	0.999796	0.0559518	0.186464	0.764125	0.975269	-0.0365953	0.187781	0.845485	0.919869
mmu.let.7d.3p	4953.69	-0.0661141	0.116868	-0.565717	0.571586	0.999796	-0.0756158	0.082549	0.359661	0.901091	-0.0155728	0.0825489	0.850368	0.919869
mmu.miR.219a.5p	392.934	-0.252803	0.464965	-0.543705	0.586645	0.999796	-0.228827	0.328509	0.486076	0.913829	0.064005	0.328012	0.845291	0.919869
mmu.miR.299a.5p	115.316	-0.125887	0.313596	-0.401431	0.688103	0.999796	0.33822	0.219386	0.123155	0.775527	-0.0428245	0.223953	0.848352	0.919869
mmu.miR.340.3p	456.526	0.0367238	0.177654	0.206715	0.836232	0.999796	-0.0795411	0.125179	0.525154	0.913829	-0.0228022	0.125154	0.855431	0.920918
mmu.miR.322.3p	287.829	0.00614942	0.370363	0.0166038	0.986753	0.999796	-0.184524	0.261774	0.480873	0.913829	0.0475989	0.261117	0.855356	0.920918
mmu.miR.3470b	139.009	-0.612437	0.477997	-1.28126	0.200103	0.999796	0.499463	0.335375	0.136418	0.802135	-0.0586498	0.338799	0.862564	0.924176
mmu.miR.134.5p	898.354	0.0957128	0.233041	0.410713	0.681283	0.999796	0.174533	0.164662	0.289169	0.852592	0.028657	0.165063	0.86217	0.924176
mmu.miR.3535	174.859	-0.101484	0.288902	-0.351276	0.725381	0.999796	0.0272014	0.203439	0.893634	0.986414	0.0342817	0.203783	0.866405	0.926086
mmu.miR.338.3p	18722.7	-0.19529	0.341878	-0.571227	0.567846	0.999796	-0.268441	0.241737	0.266797	0.849208	0.0389571	0.241722	0.871964	0.929819
mmu.miR.467e.5p	70.1655	0.22109	0.302298	0.731364	0.464557	0.999796	0.801394	0.21092	0.000144984	0.0124323	-0.028111	0.22765	0.901724	0.956061
mmu.miR.496a.3p	765.378	-0.110422	0.237748	-0.46445	0.642325	0.999796	0.228524	0.167784	0.173193	0.823807	0.02053	0.168362	0.902947	0.956061
mmu.miR.34a.5p	653.027	-0.187098	0.416368	-0.449357	0.653174	0.999796	-0.0147053	0.294211	0.960136	0.991865	0.0365171	0.294225	0.901226	0.956061
mmu.miR.3065.5p	6282.08	-0.165376	0.341329	-0.484506	0.628027	0.999796	-0.284318	0.241335	0.238754	0.849148	0.0254596	0.241289	0.915967	0.967571
mmu.miR.350.3p	161.825	-0.264554	0.25276	-1.04666	0.295256	0.999796	-0.121246	0.177013	0.493371	0.913829	0.0163988	0.176189	0.925844	0.968906
mmu.let.7j	349.481	-0.202985	0.245595	-0.826505	0.408518	0.999796	-0.161302	0.17284	0.350695	0.897675	-0.0166089	0.172436	0.923267	0.968906
mmu.miR.760.5p	93.9292	-0.195579	0.296202	-0.660287	0.50907	0.999796	0.0954387	0.207187	0.645056	0.949589	0.0207109	0.208805	0.920989	0.968906
mmu.miR.151.5p	29639.7	-0.0666976	0.208577	-0.319774	0.749139	0.999796	-0.217997	0.147481	0.13937	0.81484	0.014059	0.14747	0.924049	0.968906
mmu.miR.219b.3p	375.52	-0.230634	0.404612	-0.570014	0.568668	0.999796	-0.133017	0.285693	0.641507	0.949589	0.0253746	0.28544	0.929164	0.970125
mmu.miR.674.3p	802.045	0.0163956	0.196974	0.0832375	0.933663	0.999796	-0.144669	0.139075	0.298235	0.865329	-0.010907	0.13888	0.937402	0.97646
mmu.miR.380.3p	3226.6	0.141653	0.201627	0.702549	0.482337	0.999796	-0.180498	0.142565	0.205484	0.849148	0.00912612	0.142483	0.94893	0.977159
mmu.miR.323.3p	1327.43	0.112734	0.210364	0.5359	0.592028	0.999796	-0.294931	0.148744	0.0473882	0.464404	0.00999039	0.148381	0.946319	0.977159
mmu.miR.23b.3p	6862.69	-0.0799732	0.187835	-0.425763	0.670281	0.999796	-0.124586	0.132781	0.348098	0.897385	-0.00936051	0.132764	0.943792	0.977159
mmu.miR.351.5p	1938.74	0.0417084	0.398539	0.104653	0.916651	0.999796	-0.104584	0.281765	0.710507	0.962564	-0.018243	0.281752	0.948374	0.977159
mmu.miR.337.3p	262.433	-0.0116541	0.243843	-0.0477935	0.961881	0.999796	-0.0668995	0.171919	0.697177	0.962564	0.0116861	0.171758	0.945755	0.977159
mmu.miR.218.1.3p	144.261	0.246216	0.265305	0.928048	0.353383	0.999796	-0.359672	0.188051	0.0557957	0.504454	-0.0107396	0.184841	0.953667	0.977563
mmu.miR.181b.1.3p	160.043	-0.0125862	0.273983	-0.0459377	0.96336	0.999796	0.0050039	0.192752	0.979289	0.991865	-0.0114647	0.193341	0.952715	0.977563
mmu.miR.27b.5p	327.014	-0.176855	0.325881	-0.542699	0.587337	0.999796	0.0336123	0.229754	0.883687	0.98335	-0.0119359	0.230131	0.958636	0.9782
mmu.miR.29a.5p	399.264	-0.0503813	0.183347	-0.274786	0.78348	0.999796	0.0923202	0.129005	0.47422	0.913829	0.00692021	0.12973	0.957458	0.9782
mmu.miR.219b.5p	102.992	-0.214399	0.483897	-0.443068	0.657717	0.999796	-0.453585	0.340899	0.183335	0.823807	-0.0160745	0.33787	0.962054	0.979467
mmu.miR.22.5p	461.874	-0.014521	0.20009	-0.0725724	0.942146	0.999796	0.296236	0.140864	0.0354655	0.434452	-0.00606647	0.142389	0.966016	0.981281
mmu.miR.1981.5p	240.176	0.408092	0.30196	1.35148	0.176543	0.999796	-0.446523	0.214213	0.0371161	0.436854	-0.0069611	0.211932	0.973797	0.984739
mmu.miR.3086.5p	254.867	0.252573	0.265014	0.953054	0.340563	0.999796	0.0407678	0.187298	0.827692	0.975269	-0.00624951	0.18791	0.973469	0.984739
mmu.miR.7080.3p	483.239	0.301093	0.306213	0.983279	0.32547	0.999796	-0.253383	0.216685	0.242257	0.849148	0.00537883	0.216111	0.980143	0.988934
mmu.miR.3102.3p.2.3p	90.2033	0.231387	0.439571	0.526393	0.598615	0.999796	0.0205082	0.310738	0.947379	0.991865	0.00688916	0.311424	0.982351	0.988944
mmu.miR.144.5p	236.369	0.330548	0.354481	0.932485	0.351086	0.999796	-0.216679	0.250958	0.387912	0.903257	0.00442006	0.250125	0.985901	0.990302
mmu.miR.26b.5p	27354.4	-0.0794238	0.199184	-0.398746	0.690081	0.999796	-0.0247828	0.140835	0.860317	0.975269	-0.00209016	0.140838	0.988159	0.99036
mmu.miR.140.5p	290.306	-0.132327	0.249994	-0.52932	0.596583	0.999796	0.177838	0.175859	0.311895	0.869802	-1.11e-06	0.177097	0.999995	0.999995
mmu.miR.5114	3.96382	-4.68042	1.86548	-2.50896	0.0121087	0.999796	3.40626	1.55688	0.0286785	0.404249	4.89391	1.50489	0.00114592	NA
mmu.miR.1668	2.62726	-4.39975	1.75491	-2.50711	0.0121724	0.999796	2.91466	1.36447	0.03267	0.41503	3.01594	1.36179	0.0267811	NA
mmu.miR.6937.3p	1.95067	-5.19325	2.10038	-2.47253	0.013416	0.999796	4.76938	1.60781	0.00301314	0.0861254	3.75721	1.6702	0.024477	NA
mmu.miR.5124a	1.0345	-6.28867	2.81657	-2.23274	0.0255659	0.999796	3.75258	1.98731	0.0589889	0.512551	3.67923	1.99592	0.0652739	NA
mmu.miR.6995.3p	1.83282	-4.30372	2.05133	-2.09801	0.0359041	0.999796	2.48337	1.51484	0.101138	0.717732	2.61323	1.50998	0.0835171	NA
mmu.miR.3547.3p	9.16274	1.85228	0.884212	2.09484	0.0361852	0.999796	-0.422243	0.605604	0.48566	0.913829	-1.03818	0.649814	0.110118	NA
mmu.miR.17.3p	49.2456	-0.773572	0.372775	-2.07517	0.0379709	0.999796	0.361038	0.263687	0.17094	0.823807	0.505318	0.261823	0.0536076	NA
mmu.miR.5106	1.74363	3.99197	2.01768	1.9785	0.0478725	0.999796	-2.06821	1.4238	0.146334	0.821205	-2.03931	1.41427	0.149316	NA
mmu.miR.3057.3p	2.22173	4.24783	2.16084	1.96582	0.0493197	0.999796	-2.7167	1.57624	0.0847917	0.650927	-1.99861	1.45241	0.168801	NA
mmu.miR.6983.3p	1.26414	-4.88396	2.50092	-1.95287	0.0508353	0.999796	0.863195	1.70392	0.612441	0.934224	1.77406	1.63236	0.277122	NA
mmu.miR.92a.1.5p	33.9717	-1.00628	0.521504	-1.92958	0.0536584	0.999796	0.473395	0.373345	0.204804	0.849148	0.861017	0.36703	0.0189809	NA
mmu.miR.19a.3p	9.64939	-1.75696	0.936296	-1.8765	0.0605869	0.999796	0.958273	0.664243	0.149118	0.821205	1.04648	0.662891	0.114416	NA
mmu.miR.497a.3p	21.9545	-1.25375	0.680712	-1.84182	0.065502	0.999796	0.945728	0.474942	0.0464534	0.45962	0.454926	0.486717	0.349951	NA
mmu.miR.200c.3p	5.30787	-2.14746	1.16733	-1.83962	0.0658233	0.999796	1.37038	0.845455	0.105043	0.740078	1.47598	0.842803	0.0798974	NA
mmu.miR.5100	22.4675	-1.13626	0.618546	-1.83699	0.0662115	0.999796	1.33886	0.428743	0.00179173	0.0614563	0.32045	0.454961	0.481217	NA
mmu.miR.5131	21.9385	-1.56745	0.864817	-1.81247	0.0699138	0.999796	1.2654	0.604006	0.0361699	0.436854	0.473063	0.618628	0.444452	NA
mmu.miR.7068.3p	32.692	0.837517	0.46626	1.79624	0.0724557	0.999796	-0.598932	0.342123	0.080009	0.634866	0.166697	0.320696	0.603206	NA
mmu.miR.7042.5p	1.45921	-3.88212	2.29317	-1.69291	0.0904733	0.999796	1.11856	1.47485	0.448196	0.913829	1.02564	1.48592	0.490044	NA
mmu.miR.547.3p	9.86148	-1.53709	0.910409	-1.68835	0.091344	0.999796	0.324804	0.649022	0.616758	0.934224	1.07628	0.623386	0.0842553	NA
mmu.miR.133b.3p	7.43639	-2.06993	1.22699	-1.687	0.091604	0.999796	0.557422	0.843646	0.508786	0.913829	0.691798	0.840936	0.410706	NA
mmu.miR.466m.5p	4.96609	-1.88587	1.12813	-1.67168	0.0945871	0.999796	2.08495	0.857547	0.0150448	0.271599	1.67687	0.880638	0.0568903	NA
mmu.miR.323.5p	51.5843	0.724028	0.434285	1.66717	0.0954803	0.999796	-0.552603	0.304516	0.0695706	0.572705	-0.475326	0.303896	0.117792	NA
mmu.miR.3083.3p	30.5036	0.777642	0.473567	1.6421	0.10057	0.999796	-0.0335183	0.326032	0.918116	0.991865	-0.561289	0.343455	0.102207	NA
mmu.miR.3109.3p	3.24074	-2.77723	1.69325	-1.64017	0.100969	0.999796	2.771	1.37819	0.044367	0.447745	3.03675	1.36733	0.0263554	NA
mmu.miR.6920.3p	1.15838	-3.95993	2.41783	-1.63781	0.101462	0.999796	0.479126	1.5906	0.763243	0.975269	0.791796	1.56341	0.612538	NA
mmu.miR.466c.5p	4.96842	-1.80259	1.10788	-1.62706	0.103725	0.999796	1.5026	0.786916	0.0562004	0.504454	0.969755	0.817611	0.23559	NA
mmu.miR.653.5p	23.41	0.967488	0.594668	1.62694	0.10375	0.999796	-0.178595	0.424218	0.673757	0.961694	-0.156647	0.424915	0.712384	NA
mmu.miR.7021.5p	3.56785	-2.20655	1.37496	-1.60481	0.108535	0.999796	2.09484	1.01578	0.0391795	0.442886	1.53343	1.04964	0.144041	NA
mmu.miR.466c.3p	3.95522	-2.12896	1.33964	-1.5892	0.112015	0.999796	2.25275	0.957171	0.0185952	0.298977	1.052	1.02657	0.305469	NA
mmu.miR.703	1.58446	-4.30399	2.7193	-1.58276	0.113477	0.999796	4.9027	1.92541	0.0108868	0.215433	2.36279	2.12717	0.266667	NA
mmu.miR.1197.3p	29.9202	0.708683	0.449021	1.57828	0.1145	0.999796	-0.417738	0.322282	0.19491	0.832211	-0.0890462	0.313035	0.776057	NA
mmu.miR.147.3p	28.2645	-1.21544	0.77258	-1.57322	0.115668	0.999796	0.394365	0.555572	0.477806	0.913829	1.30212	0.542156	0.0163172	NA
mmu.miR.3070.2.3p	2.29024	3.05535	1.96095	1.55809	0.119211	0.999796	0.213044	1.20561	0.859736	0.975269	-2.35285	1.58025	0.136512	NA
mmu.miR.107.5p	23.7484	-0.793132	0.511791	-1.54972	0.121209	0.999796	0.39044	0.346712	0.260114	0.849148	-0.0193753	0.35959	0.957029	NA
mmu.miR.149.3p	4.06691	-2.06247	1.33161	-1.54885	0.121418	0.999796	1.98873	0.970899	0.0405267	0.442886	1.35006	1.00735	0.180176	NA
mmu.miR.3572.5p	0.734828	-4.80173	3.1221	-1.53798	0.124053	0.999796	3.69855	2.13349	0.0829943	NA	2.24633	2.27943	0.32439	NA
mmu.miR.381.5p	32.2224	0.755375	0.496175	1.5224	0.127909	0.999796	-0.0247852	0.343232	0.942434	0.991865	-0.531143	0.35855	0.13851	NA
mmu.miR.3101.5p	1.21174	-3.62784	2.40098	-1.51098	0.130793	0.999796	1.55084	1.71453	0.365717	0.901091	2.18843	1.66553	0.188862	NA
mmu.miR.489.3p	2.52548	2.74851	1.82562	1.50552	0.132189	0.999796	-0.225642	1.15318	0.844869	0.975269	-2.0185	1.42877	0.157729	NA
mmu.miR.7b.3p	32.3191	-0.709348	0.480158	-1.47732	0.139589	0.999796	0.602973	0.346169	0.0815361	0.634866	0.777315	0.343361	0.0235837	NA
mmu.miR.712.5p	24.942	-0.757448	0.513333	-1.47555	0.140065	0.999796	0.3997	0.357902	0.264085	0.849208	0.302155	0.36167	0.403468	NA
mmu.miR.5621.3p	4.58431	-1.87122	1.27552	-1.46702	0.14237	0.999796	1.27285	0.940786	0.176066	0.823807	1.61822	0.925845	0.0804927	NA
mmu.miR.7080.5p	34.0699	0.909911	0.621543	1.46396	0.143206	0.999796	-0.390819	0.443488	0.378188	0.901091	-0.101726	0.438275	0.816456	NA
mmu.miR.15a.3p	22.5439	-0.841171	0.58994	-1.42586	0.153909	0.999796	0.302175	0.427612	0.47978	0.913829	0.939703	0.412295	0.0226552	NA
mmu.miR.219c.3p	3.77999	1.75167	1.22855	1.4258	0.153926	0.999796	-1.35063	0.92866	0.14584	0.821205	-0.248474	0.802739	0.756916	NA
mmu.miR.200a.5p	9.46416	1.23502	0.868966	1.42125	0.155244	0.999796	-0.808354	0.59996	0.177869	0.823807	-0.912026	0.6086	0.133987	NA
mmu.miR.598.5p	7.32321	-1.20762	0.850288	-1.42024	0.155537	0.999796	0.554382	0.607863	0.361759	0.901091	0.844622	0.595195	0.155879	NA
mmu.miR.203.5p	12.0198	-1.20015	0.852461	-1.40786	0.159171	0.999796	1.8035	0.619323	0.00359069	0.0998599	1.05687	0.645323	0.101477	NA
mmu.miR.3473e	11.6259	-2.38051	1.70554	-1.39575	0.162789	0.999796	2.45601	1.07071	0.0218009	0.3299	-1.73603	1.24006	0.161525	NA
mmu.miR.3095.3p	0.916337	-3.95636	2.84015	-1.39301	0.163617	0.999796	0.96846	1.90195	0.610617	NA	0.690092	1.93345	0.721149	NA
mmu.miR.6538	53.5764	-0.747561	0.54995	-1.35933	0.174043	0.999796	0.707507	0.385059	0.0661509	0.553409	0.178895	0.392109	0.648219	NA
mmu.miR.190b.5p	32.9957	-0.582595	0.429303	-1.35707	0.174758	0.999796	0.251373	0.307805	0.414121	0.904736	0.578729	0.300798	0.0543571	NA
mmu.miR.3964	4.39798	-2.11701	1.56631	-1.35159	0.176507	0.999796	0.883095	1.14466	0.440418	0.913829	1.88821	1.10247	0.0867671	NA
mmu.miR.18a.3p	14.8635	-0.930684	0.688631	-1.3515	0.176536	0.999796	-0.0866378	0.496974	0.861606	0.975269	0.887217	0.465331	0.0565675	NA
mmu.miR.1948.5p	31.5098	-0.690456	0.516462	-1.3369	0.181257	0.999796	0.376562	0.35606	0.290246	0.853324	0.0317369	0.364538	0.930623	NA
mmu.miR.466a.5p	1.19534	3.47889	2.61641	1.32964	0.183636	0.999796	-0.417191	1.96131	0.831553	0.975269	-0.392451	1.96309	0.841547	NA
mmu.miR.6897.3p	0.711749	-4.04505	3.04408	-1.32883	0.183905	0.999796	3.25465	2.15045	0.13016	NA	2.71048	2.21332	0.220718	NA
mmu.miR.3064.3p	5.05832	1.71632	1.29272	1.32768	0.184283	0.999796	-1.55352	1.03955	0.135068	0.800852	0.767288	0.80402	0.339925	NA
mmu.miR.7226.3p	25.4815	0.666868	0.502998	1.32579	0.18491	0.999796	-0.102068	0.354997	0.773717	0.975269	-0.208811	0.359877	0.56176	NA
mmu.miR.669a.3.3p	2.04094	2.88998	2.18053	1.32536	0.185053	0.999796	1.2	1.38871	0.387527	0.903257	-2.68013	1.75003	0.125651	NA
mmu.miR.465c.5p	0.602005	-4.34857	3.31815	-1.31054	0.190013	0.999796	1.54504	2.37128	0.514682	NA	2.02309	2.32104	0.38341	NA
mmu.miR.6990.5p	6.33242	1.31179	1.00384	1.30677	0.19129	0.999796	-0.631415	0.689368	0.359702	0.901091	-0.919602	0.714233	0.197907	NA
mmu.miR.1934.3p	3.40002	1.90628	1.46743	1.29906	0.193925	0.999796	-0.748545	1.04319	0.473032	0.913829	-0.714381	1.04375	0.493699	NA
mmu.miR.6960.5p	1.14747	-3.22305	2.48673	-1.2961	0.194942	0.999796	0.233053	1.59795	0.884044	0.98335	-0.00857021	1.6307	0.995807	NA
mmu.miR.1251.3p	0.957662	-4.56868	3.54065	-1.29035	0.196928	0.999796	1.94125	2.42788	0.423961	0.91267	0.951125	2.50904	0.704629	NA
mmu.miR.466p.5p	0.96663	-3.56391	2.77541	-1.2841	0.199107	0.999796	2.95801	1.93931	0.127188	0.783707	1.66946	2.06858	0.419633	NA
mmu.miR.216c.3p	1.20591	-3.31743	2.59295	-1.2794	0.200756	0.999796	1.72215	1.65658	0.298534	0.865329	0.248533	1.80642	0.89057	NA
mmu.miR.3069.5p	23.0447	0.652418	0.513928	1.26947	0.204272	0.999796	-0.398166	0.374636	0.28787	0.851201	0.139355	0.356666	0.696008	NA
mmu.miR.8111	27.9441	1.12306	0.888848	1.26351	0.206407	0.999796	-5.01076	0.709855	1.68e-12	5.76e-10	-0.245674	0.321997	0.445481	NA
mmu.miR.3059.3p	2.65157	-2.17466	1.72941	-1.25746	0.208587	0.999796	2.63458	1.27794	0.0392476	0.442886	1.43017	1.35852	0.29246	NA
mmu.miR.296.3p	23.7428	-0.616265	0.4909	-1.25538	0.209341	0.999796	0.258329	0.352984	0.464265	0.913829	0.620804	0.343486	0.0707059	NA
mmu.miR.21b	0.643118	3.91621	3.13405	1.24957	0.211457	0.999796	-1.77539	2.18305	0.416067	NA	-2.68371	2.18784	0.219954	NA
mmu.miR.412.3p	29.0154	0.599459	0.483536	1.23974	0.215072	0.999796	-0.341783	0.348899	0.327281	0.886244	0.0752447	0.337649	0.823653	NA
mmu.miR.6911.3p	15.3845	0.849107	0.6957	1.22051	0.222273	0.999796	-0.438249	0.505088	0.385576	0.903257	0.0642499	0.485673	0.894754	NA
mmu.miR.3079.3p	0.946137	-3.22145	2.64684	-1.21709	0.22357	0.999796	1.27089	2.00795	0.52678	0.913829	3.01459	1.8199	0.0976288	NA
mmu.miR.6962.5p	0.602804	-4.32804	3.57398	-1.21098	0.225901	0.999796	3.37358	2.46546	0.171206	NA	2.09759	2.58746	0.417551	NA
mmu.miR.667.5p	32.091	0.613901	0.508406	1.2075	0.227239	0.999796	-0.299842	0.356878	0.400806	0.904282	-0.330167	0.358838	0.357521	NA
mmu.miR.6902.5p	1.98742	2.25762	1.87008	1.20724	0.227341	0.999796	-0.879093	1.3014	0.49936	0.913829	-1.12392	1.34699	0.404062	NA
mmu.miR.5113	4.0118	-1.58664	1.32056	-1.20149	0.229561	0.999796	0.334136	0.865106	0.699321	0.962564	0.0390095	0.886224	0.96489	NA
mmu.miR.27a.5p	25.4501	-0.754198	0.635419	-1.18693	0.235255	0.999796	0.517238	0.460397	0.261242	0.849148	1.01504	0.45079	0.0243422	NA
mmu.miR.135a.1.3p	11.3471	1.24835	1.05342	1.18504	0.236001	0.999796	0.950757	0.701117	0.17508	0.823807	-1.106	0.806228	0.170119	NA
mmu.miR.6913.3p	9.46514	1.0305	0.870006	1.18448	0.236225	0.999796	-0.781583	0.599463	0.1923	0.831432	-0.859281	0.606244	0.15637	NA
mmu.miR.470.5p	2.20128	1.99587	1.686	1.18379	0.236498	0.999796	-1.58568	1.34725	0.239205	0.849148	0.228855	1.04789	0.82712	NA
mmu.miR.3112.5p	0.724378	-3.82085	3.23074	-1.18266	0.236945	0.999796	1.878	2.29467	0.41312	NA	2.12421	2.27425	0.350289	NA
mmu.miR.3106.5p	11.3472	-1.00667	0.864717	-1.16416	0.244359	0.999796	0.445464	0.593079	0.452589	0.913829	0.124832	0.606093	0.836821	NA
mmu.miR.18a.5p	33.6862	-0.560323	0.484645	-1.15615	0.247619	0.999796	0.35363	0.342599	0.30198	0.865489	0.390167	0.34279	0.255033	NA
mmu.miR.802.5p	4.04488	-1.49425	1.29484	-1.15401	0.248497	0.999796	0.591884	0.904086	0.512676	0.913829	0.717995	0.89922	0.424601	NA
mmu.miR.7024.3p	0.707509	3.99769	3.47888	1.14913	0.250501	0.999796	-1.94558	2.41919	0.421264	NA	-2.88461	2.42548	0.234324	NA
mmu.miR.6955.5p	3.63935	1.47426	1.28652	1.14593	0.251825	0.999796	-1.24602	0.950842	0.190049	0.831432	-0.327865	0.851093	0.700068	NA
mmu.miR.20b.5p	6.18321	-1.47179	1.29035	-1.14062	0.254029	0.999796	0.202065	0.945683	0.830804	0.975269	1.60448	0.88627	0.0702372	NA
mmu.miR.7015.3p	44.7567	0.431816	0.379043	1.13923	0.254609	0.999796	-0.337064	0.268108	0.208683	0.849148	-0.138098	0.264262	0.601266	NA
mmu.miR.7658.3p	0.562363	-4.22597	3.71931	-1.13622	0.255862	0.999796	2.78723	2.61601	0.286673	NA	2.58188	2.64383	0.328783	NA
mmu.miR.6914.3p	12.4291	0.813211	0.724427	1.12256	0.261626	0.999796	-0.224571	0.505593	0.656917	0.957909	-0.436724	0.517931	0.399112	NA
mmu.miR.7027.3p	0.891323	-3.46787	3.1111	-1.11468	0.264989	0.999796	1.63657	2.14039	0.444502	NA	1.16747	2.18821	0.593669	NA
mmu.miR.7035.3p	2.56905	-1.6765	1.51196	-1.10883	0.267505	0.999796	0.955352	1.08635	0.379176	0.901091	1.13573	1.07604	0.291211	NA
mmu.miR.467a.3p	4.82175	-1.31112	1.18979	-1.10198	0.270469	0.999796	1.49915	0.875214	0.0867325	0.651444	1.2139	0.893275	0.174167	NA
mmu.miR.106a.5p	3.83928	2.14966	1.95449	1.09986	0.271393	0.999796	-3.12261	1.59041	0.0495989	0.472568	1.07324	1.13181	0.343	NA
mmu.miR.93.3p	48.3409	-0.473599	0.431674	-1.09712	0.272589	0.999796	0.137865	0.298805	0.644522	0.949589	-0.0442457	0.302814	0.883831	NA
mmu.miR.6979.3p	1.27713	-2.81447	2.5814	-1.09029	0.275586	0.999796	1.8359	1.99062	0.356384	0.901091	3.02451	1.88574	0.108739	NA
mmu.miR.3569.3p	0.76983	-3.30898	3.03834	-1.08908	0.27612	0.999796	0.273603	2.09414	0.896051	NA	0.793266	2.04008	0.697394	NA
mmu.miR.378b	55.7348	-0.40309	0.373412	-1.07948	0.280375	0.999796	-0.0946628	0.262401	0.718281	0.966223	0.192662	0.258156	0.455486	NA
mmu.miR.344f.5p	9.91272	-0.876352	0.814964	-1.07533	0.282229	0.999796	0.899752	0.595315	0.130689	0.791055	0.995269	0.593209	0.0933915	NA
mmu.miR.3072.5p	0.926251	-2.92604	2.7255	-1.07358	0.283011	0.999796	2.11554	2.02447	0.296031	0.862935	2.42112	1.99939	0.225922	NA
mmu.miR.1929.5p	1.49083	2.29861	2.14129	1.07347	0.28306	0.999796	-1.41445	1.39439	0.310396	0.869802	-2.12988	1.52362	0.162141	NA
mmu.miR.1968.3p	0.517558	4.59233	4.31202	1.06501	0.286872	0.999796	-2.3729	3.03917	0.434937	NA	-2.33077	3.03917	0.443135	NA
mmu.miR.7008.3p	2.73554	-1.90329	1.81068	-1.05115	0.293191	0.999796	0.327427	1.31984	0.804071	0.975269	1.68587	1.23248	0.171354	NA
mmu.miR.669o.3p	12.759	-0.775078	0.739386	-1.04827	0.294513	0.999796	1.63146	0.528849	0.00203598	0.0634854	0.633984	0.568428	0.26471	NA
mmu.miR.669m.3p	0.435959	3.99725	3.81398	1.04805	0.294614	0.999796	-2.391	2.6531	0.367477	NA	-2.34888	2.6531	0.375978	NA
mmu.miR.7036a.3p	1.26635	-2.60758	2.48992	-1.04725	0.294982	0.999796	-0.0860135	1.65108	0.958453	0.991865	0.645006	1.58084	0.683262	NA
mmu.miR.302b.3p	0.900083	-2.80461	2.68568	-1.04428	0.296354	0.999796	3.45859	1.94289	0.0750549	NA	2.3534	2.07192	0.256017	NA
mmu.miR.6952.5p	0.544682	3.44602	3.30021	1.04418	0.296401	0.999796	-1.02544	2.34541	0.661957	NA	-1.93316	2.34983	0.41069	NA
mmu.miR.1187	1.02528	2.9642	2.86694	1.03392	0.301173	0.999796	-0.96881	1.996	0.627409	0.939744	-1.7077	2.06489	0.408228	NA
mmu.miR.6537.3p	3.36201	-1.99797	1.94185	-1.0289	0.303525	0.999796	1.35164	1.42729	0.343641	0.897385	1.97228	1.40091	0.159173	NA
mmu.miR.7659.5p	0.478042	-3.87855	3.77397	-1.02771	0.304085	0.999796	1.82526	2.64077	0.48945	NA	1.27285	2.69616	0.636857	NA
mmu.miR.362.5p	30.2719	-0.533419	0.519427	-1.02694	0.30445	0.999796	-0.142226	0.365452	0.697145	0.962564	0.278641	0.35675	0.434772	NA
mmu.miR.2861	0.646262	-4.09885	4.01053	-1.02202	0.306771	0.999796	2.8214	2.74838	0.304624	NA	0.496998	2.92077	0.864884	NA
mmu.miR.467e.3p	1.36306	-2.27587	2.25597	-1.00882	0.31306	0.999796	-0.10093	1.43074	0.943761	0.991865	0.0768394	1.41481	0.956688	NA
mmu.miR.1198.3p	17.5149	0.645814	0.640459	1.00836	0.313281	0.999796	0.835629	0.437936	0.0563773	0.504454	-0.379633	0.489982	0.438465	NA
mmu.miR.6936.5p	2.93479	1.56016	1.55392	1.00401	0.315372	0.999796	-0.694163	1.12903	0.538667	0.916766	-0.294605	1.0882	0.786602	NA
mmu.miR.150.3p	17.8255	0.66957	0.669361	1.00031	0.317159	0.999796	-0.435867	0.474968	0.358788	0.901091	-0.205713	0.468155	0.660363	NA
mmu.miR.3069.3p	32.2572	0.472399	0.473183	0.998342	0.318114	0.999796	-0.607018	0.322459	0.0597728	0.512551	-0.726457	0.327058	0.0263384	NA
mmu.miR.199b.5p	17.4983	-0.711119	0.715343	-0.994095	0.320176	0.999796	0.44801	0.509102	0.378859	0.901091	0.59271	0.506434	0.241856	NA
mmu.miR.187.5p	51.9455	-0.524306	0.531333	-0.986776	0.323753	0.999796	0.442229	0.36757	0.228931	0.849148	-0.246269	0.377587	0.514261	NA
mmu.miR.3113.3p	1.47597	2.22275	2.26263	0.982373	0.325916	0.999796	-1.07253	1.69777	0.527562	0.913829	-0.157397	1.55381	0.919315	NA
mmu.miR.6997.3p	0.909215	-2.77565	2.83098	-0.980457	0.326861	0.999796	-0.424864	1.94265	0.826881	NA	0.479953	1.83246	0.793385	NA
mmu.miR.6953.3p	22.7976	0.581457	0.594454	0.978136	0.328007	0.999796	-0.154126	0.417289	0.711867	0.962564	-0.28059	0.422639	0.506755	NA
mmu.miR.7050.3p	11.724	-0.728578	0.746171	-0.976422	0.328855	0.999796	0.70389	0.498393	0.157856	0.823807	-0.228356	0.538614	0.671588	NA
mmu.miR.7075.3p	3.26749	1.32783	1.36625	0.971881	0.33111	0.999796	-1.10293	0.951354	0.246322	0.849148	-0.896454	0.931756	0.335993	NA
mmu.miR.493.3p	15.2641	0.638066	0.663383	0.961836	0.336132	0.999796	-0.132541	0.481026	0.782902	0.975269	0.170821	0.47004	0.716292	NA
mmu.miR.3064.5p	4.48612	1.12922	1.18356	0.954086	0.34004	0.999796	-0.399607	0.793095	0.614361	0.934224	-1.05412	0.855659	0.21797	NA
mmu.miR.5123	0.909631	-2.42482	2.56222	-0.946375	0.343958	0.999796	-0.263401	1.66587	0.874365	NA	-0.31116	1.67882	0.852958	NA
mmu.miR.669p.5p	3.6171	-1.21085	1.27973	-0.946178	0.344058	0.999796	1.93069	0.907871	0.0334525	0.419788	0.648088	1.00391	0.51856	NA
mmu.miR.7224.5p	1.27948	2.74096	2.90264	0.944299	0.345017	0.999796	-3.03657	1.99179	0.127373	0.783707	-2.11574	1.89935	0.26531	NA
mmu.miR.7038.3p	1.13115	2.66562	2.82851	0.942409	0.345983	0.999796	-3.39955	2.03677	0.0951007	0.69899	-0.644805	1.82966	0.724524	NA
mmu.miR.146b.3p	9.00647	-0.817524	0.87319	-0.93625	0.349144	0.999796	0.907086	0.618465	0.142465	0.821205	0.541296	0.635575	0.394401	NA
mmu.miR.216a.3p	1.0385	-2.53612	2.72075	-0.932141	0.351264	0.999796	1.53249	1.72291	0.373746	0.901091	-0.312021	1.93203	0.8717	NA
mmu.miR.6413	0.829076	-2.76597	2.97042	-0.931173	0.351764	0.999796	2.54188	2.07079	0.219637	NA	1.28732	2.20713	0.559721	NA
mmu.miR.7004.3p	6.64151	1.03468	1.11246	0.930081	0.352329	0.999796	-1.06463	0.76013	0.161335	0.823807	-1.084	0.764333	0.156125	NA
mmu.miR.219c.5p	2.00234	1.55928	1.67819	0.929146	0.352813	0.999796	-1.02877	1.2568	0.413034	0.904282	-0.16677	1.12595	0.882252	NA
mmu.miR.8103	36.9004	-0.41047	0.441794	-0.929098	0.352838	0.999796	-0.0676662	0.305811	0.824884	0.975269	-0.0124557	0.305552	0.967484	NA
mmu.miR.6940.3p	4.01766	1.1492	1.24007	0.926725	0.354069	0.999796	0.311317	0.825502	0.706082	0.962564	-0.864382	0.945153	0.360432	NA
mmu.miR.679.3p	4.20604	-1.31922	1.42894	-0.92321	0.355898	0.999796	0.0873948	1.01897	0.931651	0.991865	0.974539	0.972609	0.316351	NA
mmu.miR.541.3p	5.80015	0.941785	1.02351	0.920153	0.357493	0.999796	-0.207421	0.731294	0.776689	0.975269	-0.177101	0.73194	0.80881	NA
mmu.miR.6999.3p	2.35527	-1.83467	1.9973	-0.918577	0.358317	0.999796	2.11406	1.40539	0.132516	0.797421	0.759887	1.49955	0.612334	NA
mmu.miR.219a.1.3p	47.5432	0.347757	0.378726	0.918229	0.358499	0.999796	-0.253336	0.26667	0.342115	0.897385	-0.148592	0.265241	0.575334	NA
mmu.miR.7677.3p	1.18623	-2.03908	2.24358	-0.908852	0.363428	0.999796	0.633627	1.48432	0.669466	0.961694	0.517642	1.5021	0.730387	NA
mmu.miR.216b.5p	2.79558	-1.47556	1.62494	-0.908073	0.36384	0.999796	1.67471	1.21289	0.167353	0.823807	1.51172	1.2268	0.217855	NA
mmu.miR.208b.3p	40.4567	-0.847044	0.934996	-0.905933	0.364971	0.999796	0.623823	0.664804	0.348061	0.897385	0.940638	0.662391	0.155589	NA
mmu.miR.1907	0.424487	4.03991	4.47326	0.903124	0.36646	0.999796	-1.9509	3.16287	0.537358	NA	-1.90877	3.16287	0.546179	NA
mmu.miR.693.3p	2.38117	1.50755	1.67148	0.901923	0.367098	0.999796	-1.81858	1.14012	0.110696	0.752928	-1.41666	1.08577	0.191978	NA
mmu.miR.5128	2.11858	-1.51584	1.68592	-0.899114	0.368592	0.999796	1.06374	1.19632	0.373906	0.901091	0.880557	1.21544	0.468776	NA
mmu.miR.1258.5p	2.3421	-1.6483	1.83658	-0.897484	0.369461	0.999796	2.67681	1.42152	0.0596915	0.512551	1.76457	1.49294	0.237228	NA
mmu.miR.6908.5p	0.486171	-3.91077	4.36011	-0.896942	0.36975	0.999796	1.44112	3.09332	0.641301	NA	1.6892	3.07281	0.582508	NA
mmu.miR.181d.3p	2.1155	-1.5434	1.72364	-0.89543	0.370557	0.999796	0.858617	1.29143	0.506141	0.913829	1.63217	1.23072	0.184776	NA
mmu.miR.7073.5p	1.61993	1.703	1.9129	0.890271	0.37332	0.999796	-1.44184	1.45884	0.322981	0.884702	-0.1082	1.23489	0.930179	NA
mmu.miR.3154	0.320903	-4.24809	4.77602	-0.889463	0.373754	0.999796	2.20512	3.37923	0.514045	NA	2.2243	3.37512	0.509879	NA
mmu.miR.6935.5p	0.370691	3.54055	3.98193	0.889156	0.373919	0.999796	-1.42161	2.84434	0.617214	NA	-1.37948	2.84434	0.627682	NA
mmu.miR.3102.5p.2.5p	29.7258	0.445176	0.500866	0.888812	0.374104	0.999796	-0.0725865	0.359173	0.839843	0.975269	0.123727	0.354913	0.72738	NA
mmu.miR.3098.5p	8.47009	-0.735106	0.830741	-0.88488	0.376221	0.999796	0.493882	0.562939	0.380309	0.901106	-0.0236909	0.590116	0.967977	NA
mmu.miR.103.2.5p	4.94676	-1.04897	1.18687	-0.883812	0.376798	0.999796	0.214281	0.817997	0.793353	0.975269	0.302765	0.815447	0.710423	NA
mmu.miR.7043.3p	1.92413	1.61874	1.84959	0.875186	0.381473	0.999796	-0.639285	1.37865	0.642861	0.949589	-0.024767	1.2896	0.984677	NA
mmu.miR.5133	0.918241	-2.25929	2.58321	-0.874606	0.381788	0.999796	2.64303	1.8397	0.150814	0.821205	1.29724	1.99772	0.516106	NA
mmu.miR.653.3p	2.40551	1.42428	1.63005	0.873766	0.382246	0.999796	-0.958514	1.08288	0.376074	0.901091	-1.40865	1.14868	0.220076	NA
mmu.miR.346.3p	4.00276	-1.06786	1.22395	-0.872474	0.38295	0.999796	1.36491	0.880026	0.120905	0.772743	0.801758	0.919287	0.383126	NA
mmu.miR.20b.3p	0.566271	-2.92632	3.35567	-0.872051	0.383181	0.999796	1.08455	2.42299	0.654436	NA	2.02312	2.32158	0.383513	NA
mmu.miR.3102.5p	0.653759	-3.63497	4.17632	-0.870375	0.384096	0.999796	2.65612	2.97877	0.372563	NA	2.85838	2.96491	0.335011	NA
mmu.miR.9768.5p	1.93569	1.68638	1.9472	0.866054	0.386461	0.999796	-2.02257	1.49577	0.176314	0.823807	-0.0672603	1.20382	0.955443	NA
mmu.miR.6948.3p	42.6148	0.3383	0.39087	0.865506	0.386761	0.999796	-0.261468	0.273573	0.339196	0.897385	-0.224386	0.273673	0.41227	NA
mmu.miR.3075.5p	0.403627	-4.67921	5.42156	-0.863073	0.388097	0.999796	2.4232	3.83432	0.527402	NA	2.43732	3.833	0.524856	NA
mmu.miR.6918.5p	1.09368	-1.98099	2.29544	-0.863011	0.388132	0.999796	2.5672	1.71942	0.135421	0.800852	1.80808	1.81167	0.318269	NA
mmu.miR.6912.5p	0.936946	-2.52649	2.93031	-0.862193	0.388581	0.999796	2.20717	1.89097	0.243124	0.849148	-0.438801	2.15249	0.838465	NA
mmu.miR.6955.3p	2.12712	1.64241	1.91004	0.859887	0.389851	0.999796	-1.17742	1.33357	0.377287	0.901091	-1.04983	1.32178	0.427048	NA
mmu.miR.26a.2.3p	55.9906	-0.30373	0.353239	-0.859843	0.389875	0.999796	0.0234978	0.250096	0.925145	0.991865	0.268144	0.246355	0.276398	NA
mmu.miR.3103.3p	23.0971	0.49389	0.575475	0.85823	0.390765	0.999796	-0.395199	0.401552	0.325028	0.884702	-0.384623	0.40259	0.33939	NA
mmu.miR.344f.3p	35.4242	-0.369068	0.430369	-0.857563	0.391134	0.999796	0.531015	0.305379	0.0820575	0.634866	0.363144	0.310263	0.241824	NA
mmu.miR.3098.3p	4.68152	-0.968941	1.13054	-0.857059	0.391412	0.999796	1.288	0.819464	0.116007	0.767107	0.85605	0.848947	0.313278	NA
mmu.miR.499.5p	29.4835	0.428307	0.500268	0.856155	0.391912	0.999796	0.177849	0.347789	0.609091	0.934224	-0.28568	0.362126	0.430172	NA
mmu.miR.344g.3p	6.55397	-0.896572	1.05419	-0.850489	0.395053	0.999796	2.23212	0.791	0.00477412	0.120141	1.16788	0.850845	0.169873	NA
mmu.miR.6928.3p	1.35752	1.75851	2.06903	0.849921	0.395369	0.999796	-0.198186	1.41726	0.888788	0.984812	-0.91936	1.54426	0.551617	NA
mmu.miR.122.3p	0.693412	-2.47464	2.91542	-0.848811	0.395986	0.999796	2.22213	2.0432	0.276785	NA	1.28953	2.1546	0.549506	NA
mmu.miR.194.2.3p	4.92728	-1.05505	1.24587	-0.846837	0.397086	0.999796	0.21891	0.843554	0.795243	0.975269	0.0182823	0.857166	0.982983	NA
mmu.miR.6933.3p	0.680308	-2.72752	3.23087	-0.844206	0.398554	0.999796	0.48389	2.3738	0.838474	NA	2.42499	2.19172	0.268541	NA
mmu.miR.3078.3p	1.60749	1.86096	2.2194	0.838498	0.401751	0.999796	-2.13129	1.58395	0.178447	0.823807	-1.18565	1.42951	0.40687	NA
mmu.miR.190b.3p	1.69228	-2.10246	2.51781	-0.835032	0.4037	0.999796	1.34313	1.82496	0.461744	0.913829	1.63368	1.80895	0.366468	NA
mmu.miR.103.1.5p	1.75773	-1.55357	1.86555	-0.832769	0.404975	0.999796	-0.00964184	1.2643	0.993915	0.997132	0.512908	1.21816	0.673719	NA
mmu.miR.1912.5p	11.2328	-1.30629	1.56912	-0.832495	0.405129	0.999796	1.30538	1.11599	0.242117	0.849148	1.04226	1.122	0.352923	NA
mmu.miR.3070.3p	0.462724	-3.63865	4.38004	-0.830735	0.406123	0.999796	1.99699	3.12944	0.523388	NA	2.78479	3.06456	0.363506	NA
mmu.miR.511.3p	8.38113	-0.838257	1.01038	-0.829646	0.406739	0.999796	-0.129493	0.721807	0.857622	0.975269	0.713408	0.688047	0.299801	NA
mmu.miR.1a.2.5p	0.749236	2.3427	2.84279	0.824083	0.409892	0.999796	-1.97501	2.10188	0.3474	NA	0.276803	1.96293	0.887858	NA
mmu.miR.3091.3p	1.93604	-1.53553	1.87631	-0.818377	0.413142	0.999796	0.511633	1.35464	0.705662	0.962564	1.2065	1.29835	0.352756	NA
mmu.miR.503.3p	10.1228	0.72091	0.881517	0.817806	0.413468	0.999796	-0.237802	0.634558	0.707845	0.962564	0.0473128	0.622475	0.939413	NA
mmu.miR.5132.3p	3.89132	1.10612	1.35284	0.817627	0.41357	0.999796	0.233675	0.896888	0.794447	0.975269	-1.03172	1.01842	0.311028	NA
mmu.miR.8117	0.523718	-3.51963	4.33347	-0.812197	0.416679	0.999796	0.492452	3.12495	0.874782	NA	2.24673	3.00231	0.454259	NA
mmu.miR.1258.3p	4.40879	-1.42751	1.76571	-0.808462	0.418825	0.999796	4.57711	1.38116	0.00091983	0.0405151	1.86196	1.59042	0.241704	NA
mmu.miR.1982.5p	0.674655	2.58222	3.20449	0.805811	0.420352	0.999796	-0.9878	2.16572	0.648312	NA	-2.69767	2.23409	0.227239	NA
mmu.miR.1930.5p	3.89633	-1.02769	1.27952	-0.803185	0.421868	0.999796	1.0889	0.91692	0.235005	0.849148	0.77989	0.939115	0.406283	NA
mmu.miR.31.3p	29.5897	-0.428138	0.533352	-0.802731	0.42213	0.999796	-0.261814	0.363281	0.471099	0.913829	-0.308041	0.365492	0.399333	NA
mmu.miR.499.3p	0.9939	1.82246	2.27137	0.802364	0.422342	0.999796	-0.275797	1.47864	0.852036	0.975269	-1.71404	1.69084	0.310715	NA
mmu.miR.34a.3p	4.12388	1.01072	1.26264	0.80048	0.423433	0.999796	-0.547069	0.920367	0.552243	0.921001	-0.0273073	0.877226	0.975167	NA
mmu.miR.542.5p	9.98306	-0.59665	0.74663	-0.799124	0.424218	0.999796	-0.152421	0.530013	0.773668	0.975269	0.441578	0.503304	0.380291	NA
mmu.miR.7019.3p	5.62691	-1.07821	1.35114	-0.798	0.42487	0.999796	-2.13161	0.911634	0.0193755	0.302082	0.322034	0.723632	0.656302	NA
mmu.miR.363.3p	25.3602	-0.677809	0.850077	-0.79735	0.425248	0.999796	-0.445102	0.614083	0.46856	0.913829	1.15413	0.585152	0.0485684	NA
mmu.miR.9769.3p	6.78069	-0.784151	0.984882	-0.796187	0.425923	0.999796	-0.205456	0.710404	0.772421	0.975269	0.764596	0.659233	0.246119	NA
mmu.miR.3060.5p	1.11076	-1.98097	2.51343	-0.788153	0.430607	0.999796	0.254662	1.5986	0.87343	0.979041	-0.288706	1.67241	0.862943	NA
mmu.miR.6914.5p	2.50083	-1.37501	1.74517	-0.787897	0.430757	0.999796	-0.298081	1.18137	0.800795	0.975269	0.315901	1.13698	0.781134	NA
mmu.miR.7045.3p	0.810677	2.22292	2.82498	0.786882	0.431351	0.999796	-0.661246	1.95881	0.735683	NA	-1.42505	2.03141	0.482985	NA
mmu.miR.669i	0.80769	-2.09064	2.66123	-0.785591	0.432107	0.999796	1.8843	1.96819	0.338377	NA	1.86966	1.97539	0.343906	NA
mmu.miR.7044.3p	2.3445	1.34721	1.71551	0.785314	0.43227	0.999796	-1.90193	1.21994	0.118988	0.768088	-0.921543	1.08145	0.394138	NA
mmu.miR.497b	6.86371	-0.985986	1.25935	-0.782935	0.433665	0.999796	0.989197	0.862536	0.251445	0.849148	-0.0682501	0.907386	0.940043	NA
mmu.miR.6928.5p	1.01991	1.9873	2.53859	0.782836	0.433723	0.999796	-1.13468	1.7625	0.519711	0.913829	-1.26824	1.7769	0.475391	NA
mmu.miR.6379	0.828208	-2.56711	3.28204	-0.782169	0.434115	0.999796	1.54803	2.39762	0.518505	NA	2.19585	2.33193	0.346376	NA
mmu.miR.19b.3p	56.4758	-0.380173	0.487517	-0.779816	0.435499	0.999796	0.0850688	0.344918	0.805191	0.975269	0.310773	0.342577	0.364321	NA
mmu.miR.491.3p	20.7864	0.397081	0.511703	0.775999	0.437749	0.999796	-0.0211882	0.365653	0.953792	0.991865	0.0525311	0.364326	0.885353	NA
mmu.miR.1291	3.86106	-0.902538	1.16416	-0.775271	0.43818	0.999796	0.706071	0.830074	0.394985	0.904282	0.644288	0.837531	0.441733	NA
mmu.miR.7029.3p	0.852874	-2.07257	2.68372	-0.772274	0.439952	0.999796	0.959754	1.72503	0.577958	NA	-0.202217	1.87765	0.914236	NA
mmu.miR.328.5p	0.5593	-2.92221	3.7903	-0.770969	0.440725	0.999796	2.53656	2.70018	0.347523	NA	2.37216	2.71685	0.382594	NA
mmu.miR.223.5p	3.78463	-1.16284	1.50986	-0.770167	0.441201	0.999796	-0.572581	1.14635	0.61744	0.934224	1.77519	0.970362	0.0673375	NA
mmu.miR.143.5p	23.1453	-0.512296	0.668154	-0.766733	0.44324	0.999796	0.0880086	0.466918	0.850494	0.975269	0.11134	0.467512	0.811762	NA
mmu.miR.7660.5p	0.460237	-3.32793	4.35202	-0.764685	0.444459	0.999796	0.492505	3.13107	0.875011	NA	2.05498	3.0227	0.496602	NA
mmu.miR.1900	8.46084	-0.674875	0.88279	-0.764479	0.444582	0.999796	0.530034	0.629872	0.40007	0.904282	0.572929	0.629849	0.363018	NA
mmu.miR.3070.5p	0.545084	-2.83249	3.71911	-0.761603	0.446297	0.999796	0.133175	2.63686	0.95972	NA	0.99259	2.55162	0.697274	NA
mmu.miR.1247.3p	7.01639	0.833741	1.09496	0.761436	0.446397	0.999796	-0.031082	0.741018	0.966543	0.991865	-0.912088	0.796496	0.252157	NA
mmu.miR.7010.5p	1.44812	-1.68649	2.22081	-0.759404	0.447611	0.999796	0.919841	1.612	0.568256	0.921945	1.32985	1.57786	0.399331	NA
mmu.miR.6933.5p	2.62482	1.17357	1.54838	0.757934	0.448491	0.999796	-0.937018	1.15759	0.418254	0.906813	0.0901347	1.03777	0.930788	NA
mmu.miR.1982.3p	32.9148	0.335541	0.442772	0.75782	0.448559	0.999796	-0.188619	0.314805	0.549065	0.921001	0.00168762	0.310704	0.995666	NA
mmu.miR.205.5p	23.7906	-0.60751	0.803474	-0.756105	0.449586	0.999796	0.705054	0.565716	0.212653	0.849148	0.302801	0.574249	0.597986	NA
mmu.miR.6945.5p	0.660596	-2.19885	2.91234	-0.755011	0.450242	0.999796	0.917729	1.86237	0.622172	NA	-0.980603	2.07836	0.637057	NA
mmu.miR.6901.3p	0.515203	-3.90475	5.18267	-0.753425	0.451195	0.999796	2.99541	3.63134	0.409441	NA	2.05246	3.69782	0.578864	NA
mmu.miR.489.5p	2.76927	1.28358	1.71086	0.750254	0.453102	0.999796	-0.838819	1.33759	0.530585	0.914063	0.840503	1.13931	0.460679	NA
mmu.miR.494.3p	18.099	0.423515	0.565673	0.748691	0.454043	0.999796	0.129568	0.38351	0.735478	0.967346	-0.522699	0.411829	0.204365	NA
mmu.miR.3073b.5p	0.794853	2.54573	3.40036	0.748664	0.45406	0.999796	0.589081	2.44155	0.809343	NA	-1.2918	2.51795	0.607926	NA
mmu.miR.1955.3p	3.82697	-0.971646	1.30267	-0.745885	0.455737	0.999796	0.93248	0.906494	0.303636	0.865489	0.380536	0.947047	0.687821	NA
mmu.miR.672.3p	35.4538	0.317588	0.42591	0.74567	0.455867	0.999796	-0.000901676	0.290006	0.997519	0.997519	-0.511548	0.30504	0.0935454	NA
mmu.miR.6971.3p	3.3229	1.45294	1.95431	0.743457	0.457205	0.999796	-4.90033	1.43542	0.000640455	0.0299558	0.0961587	0.892853	0.914235	NA
mmu.miR.3473d	19.1706	-0.47141	0.637464	-0.739508	0.459599	0.999796	0.347314	0.450463	0.440697	0.913829	0.341635	0.451946	0.449697	NA
mmu.miR.494.5p	1.36577	-1.43496	1.94449	-0.737961	0.460538	0.999796	0.814447	1.42894	0.568701	0.921945	1.23357	1.3852	0.373178	NA
mmu.miR.216a.5p	5.83084	-0.782718	1.06433	-0.735409	0.462091	0.999796	0.538019	0.748058	0.472005	0.913829	0.422596	0.756857	0.5766	NA
mmu.miR.467d.3p	3.75636	0.897389	1.22154	0.734638	0.46256	0.999796	0.265879	0.847354	0.753692	0.975269	-0.372462	0.91327	0.683396	NA
mmu.miR.202.5p	7.83329	-0.643878	0.876565	-0.734547	0.462616	0.999796	0.564977	0.64762	0.382996	0.901837	0.994289	0.6282	0.113477	NA
mmu.miR.7687.3p	1.85116	1.46968	2.00244	0.733942	0.462984	0.999796	-0.907254	1.40715	0.519093	0.913829	-0.796468	1.39719	0.568643	NA
mmu.miR.6929.3p	1.94904	1.44808	1.97922	0.731639	0.464389	0.999796	-0.860374	1.35941	0.526799	0.913829	-1.10527	1.39659	0.428706	NA
mmu.miR.511.5p	4.1189	-1.20098	1.64168	-0.731551	0.464442	0.999796	-1.24165	1.15131	0.280825	0.84972	0.713657	1.0232	0.485506	NA
mmu.miR.3080.3p	1.74971	-1.55738	2.13867	-0.7282	0.466491	0.999796	1.85332	1.64044	0.258573	0.849148	1.91648	1.63881	0.242229	NA
mmu.miR.297c.5p	2.8649	-1.11034	1.52945	-0.725975	0.467854	0.999796	1.13215	1.00558	0.260219	0.849148	-0.238023	1.1195	0.831626	NA
mmu.miR.7664.5p	0.349224	3.40082	4.69919	0.723702	0.469249	0.999796	-1.35641	3.34794	0.685369	NA	-1.31428	3.34794	0.69464	NA
mmu.miR.668.5p	3.29229	0.932508	1.29022	0.722748	0.469835	0.999796	-0.494659	0.868404	0.568936	0.921945	-0.909136	0.916488	0.321208	NA
mmu.miR.6364	1.1601	-2.05029	2.83706	-0.72268	0.469876	0.999796	1.29066	2.06777	0.53251	0.914063	1.63124	2.04155	0.424278	NA
mmu.miR.1933.3p	9.91279	-0.58518	0.810692	-0.721827	0.470401	0.999796	0.015949	0.572345	0.977769	0.991865	0.374022	0.558491	0.503048	NA
mmu.miR.7003.3p	3.74181	-1.13895	1.58036	-0.720688	0.471102	0.999796	1.30965	1.1448	0.252624	0.849148	1.09695	1.15894	0.343889	NA
mmu.miR.3073a.3p	3.19495	1.07419	1.50028	0.715991	0.473997	0.999796	0.0763224	1.06095	0.942651	0.991865	-0.261717	1.09826	0.811646	NA
mmu.miR.6984.3p	1.50976	-1.9018	2.68578	-0.7081	0.478883	0.999796	1.53699	1.9002	0.418597	0.906813	0.98273	1.94676	0.613698	NA
mmu.miR.8112	51.8738	-0.258047	0.365962	-0.705118	0.480737	0.999796	-0.183178	0.259843	0.480838	0.913829	0.268631	0.251752	0.285951	NA
mmu.miR.1901	5.08437	0.765916	1.08624	0.705107	0.480744	0.999796	-0.565976	0.760037	0.456471	0.913829	-0.460719	0.754623	0.541511	NA
mmu.miR.7669.5p	0.352922	-3.90345	5.55971	-0.702096	0.482619	0.999796	1.45915	3.95966	0.712497	NA	2.62562	3.90282	0.501108	NA
mmu.miR.7688.5p	9.91446	1.18814	1.69688	0.70019	0.483809	0.999796	-6.34258	1.26891	5.78e-07	8.5e-05	0.37319	0.510272	0.464562	NA
mmu.miR.181b.2.3p	8.23185	0.580093	0.830734	0.69829	0.484996	0.999796	0.385844	0.592529	0.51493	0.913829	0.0493196	0.615365	0.93612	NA
mmu.miR.1906	0.443289	-3.0956	4.44314	-0.696716	0.48598	0.999796	0.492932	3.18506	0.877008	NA	1.82222	3.09791	0.556391	NA
mmu.miR.7013.5p	2.66255	1.00638	1.44462	0.696636	0.48603	0.999796	-0.367395	0.984909	0.70913	0.962564	-0.763362	1.03715	0.461717	NA
mmu.miR.7658.5p	0.595079	-2.55749	3.67124	-0.696627	0.486036	0.999796	0.487952	2.66807	0.854888	NA	2.25089	2.52181	0.372089	NA
mmu.miR.3085.5p	3.08629	-0.93186	1.33874	-0.696073	0.486383	0.999796	0.627712	0.962012	0.514079	0.913829	0.759975	0.95472	0.426021	NA
mmu.miR.3077.3p	5.76741	0.796663	1.14971	0.692926	0.488356	0.999796	-0.683452	0.813035	0.400562	0.904282	-0.376402	0.794992	0.635881	NA
mmu.miR.18b.3p	0.556153	-2.32613	3.36387	-0.691503	0.489249	0.999796	0.485017	2.44741	0.842908	NA	2.02247	2.30778	0.38083	NA
mmu.miR.1249.5p	0.7887	1.83806	2.69755	0.681383	0.495629	0.999796	-0.212833	1.8954	0.910594	NA	-0.959927	1.97007	0.626077	NA
mmu.miR.1928	29.1271	0.39523	0.581867	0.679245	0.496983	0.999796	-1.51402	0.417576	0.000288144	0.0197667	-0.0905747	0.3781	0.810677	NA
mmu.miR.7211.3p	0.816436	-1.72562	2.55011	-0.676687	0.498605	0.999796	1.05689	1.79346	0.55566	NA	0.894281	1.82171	0.623495	NA
mmu.miR.1903	0.754548	-1.97145	2.91436	-0.676463	0.498747	0.999796	0.50245	1.95145	0.796812	NA	0.186339	1.99999	0.925769	NA
mmu.miR.6922.3p	1.80793	1.4366	2.12544	0.675904	0.499102	0.999796	1.39389	1.36591	0.307498	0.866676	-1.39151	1.71876	0.418169	NA
mmu.miR.5132.5p	1.47507	-1.77007	2.62726	-0.673734	0.50048	0.999796	1.83419	2.04756	0.370363	0.901091	2.89911	1.95321	0.137736	NA
mmu.miR.1264.5p	59.0696	-0.889747	1.32238	-0.672837	0.501051	0.999796	0.802278	0.937597	0.392178	0.904282	1.11476	0.936435	0.233879	NA
mmu.miR.23b.5p	2.28066	1.09115	1.62495	0.671495	0.501905	0.999796	-0.89368	1.14197	0.433873	0.913829	-0.635868	1.11473	0.568389	NA
mmu.miR.7056.5p	0.378711	3.03989	4.53093	0.670919	0.502272	0.999796	-0.493678	3.27114	0.880039	NA	-0.451552	3.27114	0.890208	NA
mmu.miR.466h.5p	2.66069	-1.01058	1.51318	-0.667855	0.504226	0.999796	1.73779	1.11599	0.119431	0.768088	1.02856	1.17804	0.382601	NA
mmu.miR.6901.5p	4.6552	-0.801779	1.20323	-0.666354	0.505185	0.999796	0.262004	0.850747	0.758106	0.975269	0.514471	0.83826	0.539389	NA
mmu.miR.188.3p	20.9943	0.392458	0.592065	0.662862	0.507419	0.999796	-0.450372	0.419178	0.282636	0.84972	-0.126974	0.409921	0.756749	NA
mmu.miR.1195	34.8752	-0.533957	0.809992	-0.659213	0.509759	0.999796	0.711406	0.562685	0.20612	0.849148	-0.360095	0.578258	0.533466	NA
mmu.miR.8098	1.39447	1.71512	2.6189	0.654902	0.512531	0.999796	-0.130921	1.69029	0.938262	0.991865	-2.23763	1.94337	0.249561	NA
mmu.miR.3072.3p	53.701	0.254177	0.388245	0.654684	0.512671	0.999796	-0.160384	0.273989	0.558301	0.921945	-0.0639763	0.272994	0.814713	NA
mmu.miR.7084.3p	1.14709	-1.55188	2.37131	-0.654442	0.512827	0.999796	0.3719	1.72526	0.829329	0.975269	1.32908	1.62192	0.41253	NA
mmu.miR.1231.3p	8.23582	0.530001	0.810387	0.654009	0.513106	0.999796	-0.492574	0.565907	0.384074	0.90231	-0.355429	0.55961	0.525339	NA
mmu.miR.6339	0.42836	2.56357	3.92448	0.653225	0.513611	0.999796	-0.473237	2.80113	0.86584	NA	-1.37914	2.80471	0.622916	NA
mmu.miR.3471	1.5137	-1.24405	1.90465	-0.653163	0.513651	0.999796	0.925092	1.21646	0.446968	0.913829	-0.242795	1.3664	0.858967	NA
mmu.miR.8101	1.32658	-1.44069	2.20988	-0.651931	0.514446	0.999796	0.330714	1.5623	0.832353	0.975269	0.883837	1.50674	0.557479	NA
mmu.miR.6985.3p	10.6233	-0.55091	0.849399	-0.648588	0.516604	0.999796	0.0614259	0.610643	0.919874	0.991865	0.642235	0.589275	0.275769	NA
mmu.miR.7687.5p	1.50476	1.2097	1.86941	0.647104	0.517564	0.999796	-0.193086	1.28751	0.880789	0.98335	-0.657593	1.36997	0.631223	NA
mmu.miR.694	1.00311	-1.75963	2.7266	-0.645358	0.518695	0.999796	1.74115	1.91769	0.36391	0.901091	0.786881	2.02706	0.697877	NA
mmu.miR.1968.5p	12.48	-0.558093	0.865639	-0.644718	0.51911	0.999796	0.832863	0.601567	0.166209	0.823807	0.0952512	0.628106	0.879464	NA
mmu.miR.451b	0.435325	-2.92936	4.56193	-0.642132	0.520788	0.999796	1.45527	3.26042	0.655348	NA	2.61722	3.19079	0.412078	NA
mmu.miR.5107.3p	0.513676	-3.35098	5.22178	-0.641732	0.521047	0.999796	2.0337	3.64604	0.576992	NA	0.536826	3.73816	0.885811	NA
mmu.miR.3088.5p	0.312565	-3.72143	5.83066	-0.638252	0.52331	0.999796	1.4599	4.14484	0.724673	NA	2.44285	4.10093	0.551388	NA
mmu.miR.483.5p	17.5554	0.67734	1.06417	0.636498	0.524452	0.999796	-0.716919	0.747224	0.337335	0.897385	-0.602017	0.74573	0.419502	NA
mmu.miR.3092.3p	0.477418	-2.47969	3.90242	-0.635424	0.525152	0.999796	1.25046	2.76753	0.651389	NA	1.41058	2.75133	0.608167	NA
mmu.miR.7051.3p	0.451797	-3.90938	6.15734	-0.634914	0.525485	0.999796	3.58062	4.29994	0.405007	NA	0.510067	4.40729	0.907865	NA
mmu.miR.669b.3p	0.831924	1.83729	2.90277	0.632943	0.526771	0.999796	1.07154	2.04603	0.600475	NA	-1.34698	2.20907	0.542026	NA
mmu.miR.6958.3p	6.91965	0.5822	0.921525	0.631778	0.527532	0.999796	-0.445493	0.637544	0.484699	0.913829	-0.491066	0.643154	0.445149	NA
mmu.miR.6981.5p	0.400866	-2.91694	4.62195	-0.631106	0.527971	0.999796	2.56389	3.23359	0.42784	NA	1.49618	3.30251	0.650518	NA
mmu.miR.6951.5p	1.14566	1.6675	2.6557	0.627895	0.530073	0.999796	-1.07275	2.02481	0.596249	0.9282	0.728242	1.82167	0.689328	NA
mmu.miR.615.5p	1.7911	1.22819	1.96141	0.626179	0.531197	0.999796	-0.457439	1.34887	0.734513	0.967346	-0.829211	1.40706	0.555646	NA
mmu.miR.466a.3p	4.01544	-0.757975	1.21082	-0.626002	0.531314	0.999796	0.429207	0.874812	0.623689	0.939096	0.757146	0.854819	0.375759	NA
mmu.miR.6921.3p	0.412892	2.4604	3.93312	0.625559	0.531604	0.999796	-1.3897	2.8095	0.620852	NA	-0.398759	2.80613	0.886999	NA
mmu.miR.1943.5p	47.8955	-0.279414	0.448119	-0.623526	0.532939	0.999796	0.262718	0.320318	0.412113	0.904282	0.476122	0.317433	0.133637	NA
mmu.miR.410.5p	9.54755	-0.469236	0.753791	-0.622502	0.533612	0.999796	-0.132649	0.540513	0.806137	0.975269	0.487368	0.511952	0.341107	NA
mmu.miR.6989.3p	6.11907	0.610495	0.983666	0.620632	0.534841	0.999796	-0.512388	0.669248	0.443904	0.913829	-0.696756	0.685638	0.309527	NA
mmu.miR.7225.5p	0.442397	-3.81817	6.1602	-0.619812	0.535382	0.999796	0.467944	4.40729	0.915444	NA	3.53153	4.30404	0.411923	NA
mmu.miR.6999.5p	0.820755	1.68058	2.7231	0.617157	0.537131	0.999796	-1.00099	1.99315	0.615515	NA	-0.0892157	1.90081	0.962565	NA
mmu.miR.92b.5p	30.4137	0.302956	0.491099	0.616894	0.537305	0.999796	-0.100325	0.345468	0.771508	0.975269	-0.120317	0.347162	0.728911	NA
mmu.miR.8097	0.781996	1.81092	2.95672	0.612476	0.540223	0.999796	-0.589421	2.03262	0.771831	NA	-1.42592	2.11033	0.49924	NA
mmu.miR.6988.5p	0.28523	-3.66149	5.97902	-0.61239	0.54028	0.999796	2.34221	4.20979	0.577957	NA	1.50059	4.24584	0.723768	NA
mmu.miR.145b	9.31941	-0.611939	1.0059	-0.608349	0.542956	0.999796	-0.193437	0.726684	0.790092	0.975269	0.80288	0.688421	0.243508	NA
mmu.miR.7054.5p	0.691439	2.12633	3.49691	0.60806	0.543148	0.999796	0.67792	2.49032	0.785451	NA	-1.31992	2.57999	0.608933	NA
mmu.miR.3066.5p	10.9431	-0.469862	0.77441	-0.606735	0.544027	0.999796	-0.00633925	0.52982	0.990454	0.995947	-0.106764	0.535894	0.842086	NA
mmu.miR.344d.1.5p	2.29174	-1.04525	1.72704	-0.605226	0.545029	0.999796	0.713334	1.2765	0.576283	0.924707	1.26017	1.23496	0.307535	NA
mmu.miR.7070.5p	0.532756	-2.67205	4.41925	-0.60464	0.545418	0.999796	1.4415	3.12474	0.644571	NA	1.4119	3.12505	0.651412	NA
mmu.miR.6934.5p	0.921292	1.89035	3.13984	0.602054	0.547138	0.999796	-1.73423	2.24468	0.439761	0.913829	-0.600847	2.14308	0.779197	NA
mmu.miR.6985.5p	0.427599	-2.62119	4.3539	-0.602033	0.547152	0.999796	2.29237	3.01107	0.446469	NA	-0.451624	3.14486	0.885811	NA
mmu.miR.7673.5p	0.346453	-3.73018	6.20021	-0.601622	0.547426	0.999796	2.4104	4.36475	0.580782	NA	1.50109	4.40369	0.733202	NA
mmu.miR.351.3p	1.51342	-1.38029	2.31164	-0.597104	0.550438	0.999796	-0.74523	1.43008	0.60229	0.931137	-0.91198	1.45572	0.531	NA
mmu.miR.6939.3p	0.491411	-2.31118	3.87158	-0.59696	0.550534	0.999796	1.05588	2.75569	0.7016	NA	1.43665	2.71945	0.597299	NA
mmu.miR.3089.3p	5.36583	-0.665315	1.116	-0.59616	0.551069	0.999796	-0.298362	0.774218	0.699962	0.962564	0.179106	0.748496	0.810882	NA
mmu.miR.5116	0.264593	-3.6852	6.20132	-0.59426	0.552338	0.999796	2.4104	4.36475	0.580781	NA	1.4561	4.40526	0.740994	NA
mmu.miR.6360	0.264593	-3.6852	6.20132	-0.59426	0.552338	0.999796	2.4104	4.36475	0.580781	NA	1.4561	4.40526	0.740994	NA
mmu.miR.186.3p	28.3299	-0.342929	0.578276	-0.59302	0.553168	0.999796	-0.069342	0.400325	0.862483	0.975269	-0.141161	0.403043	0.726159	NA
mmu.miR.7666.3p	0.284064	-3.65365	6.20056	-0.589246	0.555696	0.999796	1.46077	4.40347	0.740092	NA	2.37419	4.36546	0.586539	NA
mmu.miR.8094	4.64051	0.913304	1.551	0.588847	0.555964	0.999796	-1.65322	1.15467	0.15221	0.821205	0.280129	1.00761	0.781003	NA
mmu.miR.669f.3p	7.72611	-0.503142	0.856552	-0.587404	0.556932	0.999796	0.506674	0.624414	0.417113	0.906813	0.744092	0.614265	0.22576	NA
mmu.miR.7213.5p	1.69939	-1.24136	2.1169	-0.586406	0.557603	0.999796	-1.91484	1.42475	0.178955	0.823807	0.107962	1.12709	0.923689	NA
mmu.miR.669h.3p	1.56805	-1.36272	2.32602	-0.585858	0.557971	0.999796	1.19695	1.38653	0.387988	0.903257	-1.22374	1.66831	0.463241	NA
mmu.miR.878.3p	0.601523	2.14274	3.65923	0.585571	0.558164	0.999796	-1.95413	2.62176	0.456059	NA	-0.0502657	2.5482	0.984262	NA
mmu.miR.6970.3p	3.20889	-0.829751	1.4177	-0.58528	0.558359	0.999796	0.0732431	1.02195	0.942865	0.991865	0.791179	0.971023	0.415193	NA
mmu.miR.421.5p	13.1381	-0.3888	0.668225	-0.58184	0.560675	0.999796	0.179608	0.459034	0.695595	0.962564	-0.0480332	0.470035	0.918605	NA
mmu.miR.7023.3p	0.622657	-1.86289	3.22072	-0.578407	0.562989	0.999796	1.44638	2.41879	0.549855	NA	2.98275	2.27738	0.190287	NA
mmu.miR.32.3p	11.7345	-0.434127	0.752525	-0.576894	0.564011	0.999796	0.751867	0.525136	0.152214	0.821205	0.178804	0.550357	0.745266	NA
mmu.miR.7022.3p	2.95634	0.862035	1.49526	0.57651	0.56427	0.999796	-0.181764	0.981816	0.853126	0.975269	-1.14577	1.09033	0.293328	NA
mmu.miR.669h.5p	3.57271	-0.801496	1.39133	-0.576064	0.564572	0.999796	0.491788	0.933446	0.598296	0.928948	-0.173091	0.984938	0.8605	NA
mmu.miR.669c.3p	1.09058	1.33316	2.31697	0.575387	0.56503	0.999796	-1.03258	1.80558	0.567401	0.921945	0.842623	1.5628	0.589767	NA
mmu.miR.701.5p	1.57419	-1.22943	2.13846	-0.574915	0.565349	0.999796	-0.890783	1.4577	0.541141	0.916766	0.44974	1.30047	0.729472	NA
mmu.miR.7085.3p	2.74496	-0.793478	1.38558	-0.572668	0.56687	0.999796	0.102289	0.929635	0.912385	0.991115	-0.0254878	0.945091	0.978485	NA
mmu.miR.3088.3p	2.77338	0.892688	1.55899	0.572608	0.56691	0.999796	-0.594786	1.07022	0.578375	0.924707	-0.78712	1.0945	0.472044	NA
mmu.miR.1893	10.1875	0.470109	0.821382	0.572339	0.567092	0.999796	-0.191234	0.573748	0.738904	0.969811	-0.295264	0.581157	0.611409	NA
mmu.miR.452.3p	0.360537	-3.52998	6.16889	-0.572223	0.567171	0.999796	0.467952	4.40729	0.915442	NA	3.24334	4.31647	0.45242	NA
mmu.miR.302d.3p	0.662552	-2.03611	3.56047	-0.571866	0.567413	0.999796	0.726906	2.37247	0.759306	NA	-0.909869	2.52502	0.718592	NA
mmu.miR.344c.5p	0.305356	-3.30514	5.78372	-0.571455	0.567691	0.999796	0.467975	4.13194	0.909826	NA	3.01848	4.04713	0.455768	NA
mmu.miR.5127	0.255297	-3.51924	6.16289	-0.571038	0.567974	0.999796	2.19955	4.34404	0.612619	NA	1.501	4.37166	0.731337	NA
mmu.miR.669k.5p	0.430799	-3.09502	5.44332	-0.568591	0.569634	0.999796	2.73888	3.81322	0.472597	NA	1.49925	3.88453	0.69953	NA
mmu.miR.3093.3p	9.57835	-0.466104	0.820561	-0.56803	0.570015	0.999796	0.697661	0.569247	0.220355	0.849148	0.113295	0.597474	0.849604	NA
mmu.miR.5626.5p	0.3274	3.26884	5.75967	0.56754	0.570347	0.999796	-1.92359	4.04396	0.634309	NA	-1.88147	4.04396	0.64175	NA
mmu.miR.126b.5p	33.1753	0.247274	0.436265	0.566798	0.570852	0.999796	-0.11471	0.308447	0.70997	0.962564	-0.0238364	0.307086	0.938129	NA
mmu.miR.1966.3p	8.39311	0.523952	0.925242	0.566287	0.571199	0.999796	-0.629387	0.639647	0.325135	0.884702	-0.564384	0.638383	0.376652	NA
mmu.miR.6368	0.348231	-2.69558	4.76623	-0.565559	0.571694	0.999796	0.452755	3.39787	0.893998	NA	1.46238	3.34241	0.661733	NA
mmu.miR.6942.5p	0.348231	-2.69558	4.76623	-0.565559	0.571694	0.999796	0.452755	3.39787	0.893998	NA	1.46238	3.34241	0.661733	NA
mmu.miR.669l.3p	0.348918	-2.68359	4.74534	-0.565522	0.571719	0.999796	1.36825	3.33258	0.681389	NA	0.534892	3.37823	0.874193	NA
mmu.miR.7011.3p	1.07412	-1.70022	3.01294	-0.564304	0.572547	0.999796	1.87856	2.26329	0.406531	0.904282	2.31403	2.22517	0.298369	NA
mmu.miR.7235.3p	21.2203	0.301024	0.533997	0.563718	0.572946	0.999796	-0.141355	0.367751	0.700699	0.962564	-0.370828	0.377471	0.325902	NA
mmu.miR.295.3p	0.948483	1.62112	2.87921	0.563044	0.573405	0.999796	1.12066	2.14788	0.601843	0.931137	0.501056	2.19801	0.819678	NA
mmu.miR.3077.5p	0.558887	1.8626	3.31595	0.56171	0.574314	0.999796	-1.4408	2.27857	0.527173	NA	-1.37076	2.27696	0.547166	NA
mmu.miR.1964.5p	0.447463	-2.19366	3.90701	-0.561467	0.574479	0.999796	1.25061	2.75877	0.650318	NA	1.1244	2.7666	0.684433	NA
mmu.miR.3970	3.10858	-0.758712	1.35842	-0.558526	0.576486	0.999796	-0.254238	0.912267	0.780484	0.975269	-0.0614326	0.899052	0.945523	NA
mmu.miR.7087.3p	0.432013	-2.19202	3.93907	-0.556483	0.577881	0.999796	1.25025	2.78143	0.653072	NA	1.12313	2.78927	0.687198	NA
mmu.miR.6947.5p	0.454406	-2.11274	3.79741	-0.556363	0.577963	0.999796	-0.37805	2.70062	0.888671	NA	0.843271	2.60801	0.746438	NA
mmu.miR.7006.3p	0.739062	1.6374	2.94334	0.556309	0.578	0.999796	-0.529948	2.01879	0.79293	NA	-1.36557	2.09705	0.514927	NA
mmu.miR.6941.3p	0.395989	-2.55929	4.60833	-0.555363	0.578647	0.999796	2.20641	3.23926	0.49578	NA	1.49602	3.27783	0.648099	NA
mmu.miR.496a.5p	3.19094	0.766714	1.38244	0.554608	0.579163	0.999796	-0.391815	0.882968	0.657225	0.957909	-1.3643	0.993313	0.169603	NA
mmu.miR.6998.5p	1.35336	-1.22763	2.2158	-0.554035	0.579555	0.999796	1.36105	1.69274	0.421367	0.908987	1.70178	1.66174	0.305791	NA
mmu.miR.192.3p	2.97917	-0.866502	1.5772	-0.549393	0.582736	0.999796	0.328754	1.1424	0.77352	0.975269	0.913934	1.10249	0.407122	NA
mmu.miR.214.3p	33.4964	-0.60372	1.10565	-0.546033	0.585043	0.999796	0.384711	0.785736	0.624404	0.939096	0.839066	0.781792	0.283155	NA
mmu.miR.205.3p	0.322238	-2.64571	4.8525	-0.545227	0.585598	0.999796	1.36962	3.40798	0.687768	NA	0.495643	3.45438	0.885909	NA
mmu.miR.3097.3p	1.57481	-1.18361	2.17186	-0.544977	0.58577	0.999796	-0.39943	1.41736	0.778087	0.975269	-0.190048	1.39924	0.891962	NA
mmu.miR.7016.3p	1.4241	1.24514	2.29092	0.54351	0.586778	0.999796	-2.56921	1.69117	0.128714	0.783707	-0.161753	1.3706	0.906055	NA
mmu.miR.6988.3p	2.68412	0.833196	1.53304	0.543491	0.586791	0.999796	-1.57875	1.17734	0.179936	0.823807	0.338357	0.935965	0.717721	NA
mmu.miR.208a.5p	49.3473	-0.212053	0.390547	-0.542963	0.587155	0.999796	0.344417	0.273592	0.208076	0.849148	0.0904141	0.279318	0.746168	NA
mmu.miR.505.5p	24.6644	-0.269973	0.497564	-0.542589	0.587413	0.999796	0.0796739	0.360332	0.825005	0.975269	0.547634	0.347642	0.115191	NA
mmu.miR.6932.5p	2.38836	-0.875088	1.61707	-0.541157	0.588399	0.999796	0.209267	1.13151	0.853272	0.975269	0.422272	1.11653	0.705281	NA
mmu.miR.3081.3p	13.0069	-0.398087	0.738442	-0.53909	0.589825	0.999796	-0.224684	0.53047	0.671888	0.961694	0.514903	0.503777	0.30674	NA
mmu.miR.217.5p	10.4453	-0.392926	0.73067	-0.537761	0.590742	0.999796	0.890311	0.518814	0.0861529	0.651444	0.388925	0.543813	0.474497	NA
mmu.miR.5619.5p	0.260637	-3.32008	6.21271	-0.534401	0.593064	0.999796	1.4608	4.40347	0.740087	NA	2.04059	4.38271	0.641501	NA
mmu.miR.7219.3p	1.36125	-1.44431	2.73518	-0.528051	0.597464	0.999796	1.42013	2.19747	0.518113	0.913829	4.09962	1.94559	0.0351059	NA
mmu.miR.500.5p	2.62012	0.854085	1.62184	0.526616	0.59846	0.999796	-1.01701	1.0813	0.346938	0.897385	-1.19751	1.10675	0.279249	NA
mmu.miR.1958	0.323359	3.23681	6.16412	0.525105	0.59951	0.999796	-1.89521	4.3325	0.661791	NA	-1.85309	4.3325	0.668856	NA
mmu.miR.7026.5p	0.608971	2.66496	5.08087	0.524508	0.599925	0.999796	-2.63168	3.56858	0.460844	NA	-1.04654	3.53699	0.767318	NA
mmu.miR.6911.5p	0.528045	-2.00465	3.83701	-0.522452	0.601356	0.999796	2.53679	2.70327	0.34803	NA	1.49193	2.78363	0.591982	NA
mmu.miR.133c	0.310393	3.09689	5.9299	0.522249	0.601497	0.999796	-1.42805	4.19702	0.733666	NA	-1.38592	4.19702	0.741237	NA
mmu.miR.6896.3p	0.192643	-3.24355	6.21798	-0.52164	0.601921	0.999796	1.96874	4.38839	0.653702	NA	1.45611	4.40526	0.740992	NA
mmu.miR.6930.5p	0.771929	1.60797	3.08984	0.520405	0.602781	0.999796	-0.493706	2.35027	0.833618	NA	1.5672	2.2511	0.486308	NA
mmu.miR.7033.3p	1.42086	1.23234	2.37179	0.519583	0.603354	0.999796	0.15081	1.57212	0.923578	0.991865	-1.29796	1.76902	0.463122	NA
mmu.miR.20a.3p	4.68568	-0.624595	1.21962	-0.512121	0.608567	0.999796	0.489883	0.877085	0.576479	0.924707	0.68022	0.868395	0.433447	NA
mmu.miR.3095.5p	0.84447	1.89058	3.69787	0.511262	0.609168	0.999796	-1.30332	2.5227	0.60541	NA	-2.02445	2.57403	0.431581	NA
mmu.miR.137.5p	36.1959	0.233907	0.457721	0.511026	0.609333	0.999796	-0.230201	0.317468	0.468382	0.913829	-0.330389	0.320986	0.303341	NA
mmu.miR.1966.5p	0.30692	-2.49498	4.88255	-0.510999	0.609352	0.999796	1.41437	3.47327	0.683848	NA	2.22373	3.43162	0.516977	NA
mmu.miR.6974.3p	0.409663	-2.77962	5.4454	-0.510453	0.609734	0.999796	1.46172	3.82748	0.702535	NA	0.537448	3.87341	0.889645	NA
mmu.miR.6959.3p	0.472728	-2.65834	5.21832	-0.509425	0.610454	0.999796	0.468002	3.74574	0.900569	NA	3.33346	3.63328	0.358891	NA
mmu.miR.1946b	0.70589	-1.48438	2.91891	-0.508538	0.611076	0.999796	1.33361	2.16916	0.538683	NA	1.75999	2.11699	0.405768	NA
mmu.miR.495.5p	7.74135	-0.426385	0.839281	-0.508036	0.611428	0.999796	-0.434229	0.602156	0.470834	0.913829	0.448953	0.553619	0.417399	NA
mmu.miR.1969	4.55932	-0.829439	1.63353	-0.507758	0.611623	0.999796	-2.57743	0.997354	0.00975869	0.20414	-0.651034	0.812847	0.423172	NA
mmu.miR.8093	0.369044	-2.33419	4.60029	-0.507401	0.611874	0.999796	-0.49375	3.30581	0.881271	NA	2.0475	3.19916	0.522166	NA
mmu.miR.18b.5p	0.781426	-2.00319	3.95102	-0.507006	0.612151	0.999796	-1.44428	2.79807	0.605734	NA	0.768746	2.62943	0.770009	NA
mmu.miR.7059.5p	5.3093	0.51598	1.01795	0.506881	0.612238	0.999796	-1.32287	0.72275	0.0671998	0.55765	-0.333913	0.640042	0.601876	NA
mmu.miR.7028.5p	0.610922	-1.63118	3.22673	-0.505522	0.613192	0.999796	1.44635	2.41711	0.549586	NA	2.81214	2.29417	0.220282	NA
mmu.miR.6904.3p	1.2558	1.16525	2.31111	0.504196	0.614123	0.999796	-2.40141	1.78823	0.179305	0.823807	1.32577	1.45236	0.361326	NA
mmu.miR.8109	0.446185	-1.97654	3.93781	-0.501938	0.615711	0.999796	2.5415	2.77368	0.359514	NA	1.45903	2.85419	0.609218	NA
mmu.miR.344.5p	0.287557	-2.49422	4.97343	-0.501508	0.616014	0.999796	1.41425	3.53711	0.689281	NA	2.2231	3.49632	0.524881	NA
mmu.miR.6915.3p	1.77786	1.04147	2.07833	0.50111	0.616293	0.999796	0.0353965	1.45714	0.98062	0.991865	-0.389882	1.51577	0.797012	NA
mmu.miR.5620.5p	5.0157	-0.606882	1.2272	-0.494528	0.620934	0.999796	-1.18256	0.841746	0.160055	0.823807	0.0238917	0.759042	0.97489	NA
mmu.miR.1960	3.43561	-0.611637	1.23824	-0.493957	0.621337	0.999796	0.17281	0.845722	0.838093	0.975269	0.0408973	0.859807	0.962062	NA
mmu.miR.146a.3p	0.250176	-3.05223	6.18762	-0.49328	0.621815	0.999796	0.467966	4.40729	0.91544	NA	2.76557	4.34319	0.524281	NA
mmu.miR.696	1.04569	1.23284	2.50129	0.492881	0.622097	0.999796	-0.253836	1.76194	0.885448	0.98335	-0.509038	1.80157	0.77752	NA
mmu.miR.299b.5p	0.370934	-2.76561	5.61469	-0.492568	0.622318	0.999796	2.40903	3.94857	0.541795	NA	1.4997	3.99175	0.707141	NA
mmu.miR.670.5p	3.75006	-0.600496	1.21996	-0.492226	0.62256	0.999796	0.972629	0.865339	0.261019	0.849148	0.457697	0.907519	0.614023	NA
mmu.miR.669a.3p	10.4028	0.419739	0.853945	0.49153	0.623052	0.999796	0.704145	0.593582	0.235517	0.849148	-0.175386	0.638103	0.783428	NA
mmu.miR.1b.5p	4.96441	0.6003	1.22264	0.490987	0.623435	0.999796	-0.558894	0.824097	0.497651	0.913829	-0.93029	0.854669	0.276383	NA
mmu.miR.7026.3p	0.689935	-1.70664	3.52226	-0.484531	0.628009	0.999796	1.41702	2.64742	0.592479	NA	3.23792	2.49582	0.194515	NA
mmu.miR.7037.3p	0.921967	-1.30684	2.70937	-0.482342	0.629563	0.999796	1.84995	1.78821	0.30089	0.865489	-0.356061	2.03657	0.86121	NA
mmu.miR.1927	11.907	0.374497	0.778201	0.481234	0.63035	0.999796	-0.921015	0.577983	0.111048	0.752928	0.477108	0.512664	0.352037	NA
mmu.miR.1945	2.29514	-0.885233	1.84727	-0.479212	0.631788	0.999796	1.16457	1.32037	0.377775	0.901091	0.711002	1.36	0.601116	NA
mmu.miR.6390	0.58765	-1.48586	3.10407	-0.47868	0.632166	0.999796	1.3366	2.2378	0.550316	NA	1.28605	2.23958	0.565807	NA
mmu.miR.6395	7.20602	0.473166	0.989679	0.478101	0.632579	0.999796	-0.349431	0.699472	0.617382	0.934224	-0.168865	0.691256	0.807008	NA
mmu.miR.1b.3p	2.77975	-0.686613	1.43832	-0.477372	0.633097	0.999796	1.02018	0.997359	0.306363	0.866676	0.243531	1.0703	0.820008	NA
mmu.miR.101b.5p	0.449888	2.13969	4.48837	0.476718	0.633563	0.999796	0.453179	3.24141	0.888811	NA	-0.451567	3.24445	0.889307	NA
mmu.miR.6996.5p	6.23975	-0.477211	1.00467	-0.474991	0.634793	0.999796	0.631142	0.721663	0.38181	0.901106	0.569191	0.727506	0.433987	NA
mmu.miR.467b.3p	0.239751	-2.93636	6.19315	-0.474131	0.635406	0.999796	0.46797	4.40729	0.915439	NA	2.64971	4.35106	0.542538	NA
mmu.miR.7231.5p	1.3926	0.967468	2.0427	0.473623	0.635769	0.999796	-0.235265	1.44466	0.870636	0.979041	-0.322011	1.46489	0.826012	NA
mmu.miR.881.3p	1.86326	-0.920109	1.94345	-0.473441	0.635898	0.999796	0.360299	1.46348	0.805532	0.975269	1.49275	1.35922	0.272101	NA
mmu.miR.665.5p	1.27247	1.10813	2.3449	0.472571	0.63652	0.999796	-1.71915	1.78211	0.334711	0.89459	0.530233	1.49603	0.72302	NA
mmu.miR.8095	0.22892	-2.91802	6.1933	-0.471157	0.637528	0.999796	2.58924	4.35128	0.551809	NA	0.510095	4.40729	0.907859	NA
mmu.miR.7668.3p	1.67909	-1.08665	2.30889	-0.470638	0.637899	0.999796	-3.55342	1.63836	0.0300919	0.408671	0.79993	1.22129	0.512475	NA
mmu.miR.7038.5p	0.223496	-2.90402	6.19477	-0.468786	0.639222	0.999796	0.467971	4.40729	0.915439	NA	2.61736	4.35337	0.547689	NA
mmu.miR.7116.5p	1.55142	0.999823	2.13319	0.468698	0.639285	0.999796	1.11256	1.32688	0.401763	0.904282	-1.69492	1.68914	0.315659	NA
mmu.miR.450a.1.3p	0.286698	2.89208	6.17904	0.468047	0.639751	0.999796	-1.3133	4.37434	0.764003	NA	-1.27118	4.37434	0.771359	NA
mmu.miR.5125	0.498528	-2.0993	4.49271	-0.467268	0.640308	0.999796	1.74681	3.13431	0.577311	NA	0.533843	3.21881	0.868274	NA
mmu.miR.802.3p	2.26139	-0.931367	2.00065	-0.465532	0.641551	0.999796	-0.870561	1.45902	0.550724	0.921001	1.07734	1.28082	0.400272	NA
mmu.miR.3103.5p	2.41432	-0.702891	1.51019	-0.465433	0.641621	0.999796	0.336068	1.12751	0.765655	0.975269	1.11741	1.05938	0.291526	NA
mmu.miR.467c.3p	0.467245	2.02201	4.35813	0.463962	0.642675	0.999796	-0.493695	3.15301	0.875577	NA	0.533391	3.14823	0.865462	NA
mmu.miR.7673.3p	0.402343	2.4477	5.29586	0.462191	0.643945	0.999796	0.468093	3.81013	0.902222	NA	0.510219	3.81013	0.893473	NA
mmu.miR.8105	2.8959	-0.660966	1.43045	-0.462069	0.644032	0.999796	0.410217	0.986693	0.677593	0.961715	0.140922	1.01257	0.889313	NA
mmu.miR.7685.5p	0.821579	1.27984	2.77955	0.460449	0.645194	0.999796	-1.01658	2.05092	0.620126	NA	0.265674	1.91457	0.889637	NA
mmu.miR.7070.3p	1.12191	-1.19976	2.61079	-0.459539	0.645847	0.999796	2.49922	1.91689	0.192304	0.831432	1.39794	2.04692	0.49464	NA
mmu.miR.3962	3.74945	-0.586849	1.27846	-0.459029	0.646213	0.999796	0.181188	0.808931	0.82277	0.975269	-0.792959	0.891553	0.373781	NA
mmu.miR.6946.3p	3.76291	-0.579913	1.26616	-0.458009	0.646946	0.999796	-0.473088	0.926633	0.60967	0.934224	0.792375	0.829059	0.339197	NA
mmu.miR.320.5p	44.0569	-0.262334	0.573308	-0.45758	0.647255	0.999796	0.299405	0.400303	0.454493	0.913829	-0.108966	0.40726	0.789038	NA
mmu.miR.7057.5p	1.79465	1.23004	2.68914	0.457411	0.647376	0.999796	3.45516	1.94898	0.0762609	0.613066	0.510203	2.1687	0.814009	NA
mmu.miR.7064.5p	0.395442	-2.43448	5.32273	-0.457373	0.647403	0.999796	0.468003	3.81241	0.902299	NA	3.10959	3.7145	0.402508	NA
mmu.miR.465c.3p	0.3336	-2.6445	5.78446	-0.457174	0.647546	0.999796	1.41336	4.11155	0.731031	NA	2.37425	4.06888	0.559547	NA
mmu.miR.543.5p	42.845	0.186498	0.408552	0.456485	0.648041	0.999796	-0.0330776	0.29174	0.909729	0.991115	0.164883	0.288235	0.567293	NA
mmu.miR.700.3p	61.3502	-0.17956	0.395154	-0.454405	0.649537	0.999796	0.111591	0.275727	0.685686	0.962564	-0.0608897	0.279151	0.827332	NA
mmu.miR.7071.3p	1.54056	-0.95438	2.10411	-0.453579	0.650132	0.999796	0.084807	1.56766	0.956857	0.991865	1.34596	1.43801	0.34928	NA
mmu.miR.7016.5p	1.02348	-1.13969	2.52295	-0.45173	0.651463	0.999796	1.51456	1.81024	0.402784	0.904282	0.810901	1.90164	0.669801	NA
mmu.miR.7648.5p	0.388519	-2.45242	5.48194	-0.447363	0.654613	0.999796	3.08541	3.82759	0.420187	NA	0.510123	3.92451	0.896579	NA
mmu.miR.6963.3p	0.465805	-1.74517	3.90514	-0.446891	0.654954	0.999796	0.489388	2.79375	0.860944	NA	1.43714	2.72859	0.598405	NA
mmu.miR.465a.3p	0.24696	-2.78062	6.22753	-0.446504	0.655233	0.999796	1.46082	4.40347	0.740084	NA	1.50112	4.40369	0.733196	NA
mmu.miR.344b.5p	0.221711	-2.78062	6.22753	-0.446504	0.655233	0.999796	1.46082	4.40347	0.740084	NA	1.50112	4.40369	0.733196	NA
mmu.miR.6960.3p	0.191779	-2.78062	6.22753	-0.446504	0.655233	0.999796	1.46082	4.40347	0.740084	NA	1.50112	4.40369	0.733196	NA
mmu.miR.7654.3p	0.24696	-2.78062	6.22753	-0.446504	0.655233	0.999796	1.46082	4.40347	0.740084	NA	1.50112	4.40369	0.733196	NA
mmu.miR.8100	0.276892	-2.78062	6.22753	-0.446504	0.655233	0.999796	1.46082	4.40347	0.740084	NA	1.50112	4.40369	0.733196	NA
mmu.miR.8120	0.550401	-1.69052	3.82547	-0.441911	0.658554	0.999796	0.599883	2.67137	0.822321	NA	0.436644	2.68261	0.870701	NA
mmu.miR.7003.5p	0.198987	-2.73922	6.20277	-0.441612	0.65877	0.999796	2.41043	4.36475	0.580777	NA	0.510101	4.40729	0.907858	NA
mmu.miR.713	0.190556	-2.7362	6.20294	-0.441114	0.659131	0.999796	2.40741	4.36499	0.581272	NA	0.510101	4.40729	0.907858	NA
mmu.miR.302a.5p	0.213071	-2.73405	6.20093	-0.440909	0.659279	0.999796	0.467976	4.40729	0.915438	NA	2.44739	4.36214	0.574762	NA
mmu.miR.6539	2.03593	0.792903	1.7995	0.440624	0.659485	0.999796	0.719199	1.24612	0.563837	0.921945	-0.266043	1.3783	0.846941	NA
mmu.miR.3091.5p	0.557081	1.85831	4.21771	0.440596	0.659505	0.999796	-1.22538	2.88316	0.670826	NA	-2.71553	2.91422	0.35143	NA
mmu.miR.7001.3p	0.195032	-2.73563	6.22864	-0.439202	0.660515	0.999796	1.46082	4.40347	0.740084	NA	1.45613	4.40526	0.74099	NA
mmu.miR.6357	0.155804	-2.73285	6.2287	-0.438752	0.660842	0.999796	1.41305	4.40513	0.748382	NA	1.50112	4.40369	0.733196	NA
mmu.miR.8090	0.155804	-2.73285	6.2287	-0.438752	0.660842	0.999796	1.41305	4.40513	0.748382	NA	1.50112	4.40369	0.733196	NA
mmu.miR.130a.5p	4.90759	-0.48721	1.11254	-0.437926	0.66144	0.999796	0.0303851	0.790843	0.969352	0.991865	0.411154	0.769027	0.592898	NA
mmu.miR.16.2.3p	22.0853	0.291874	0.667791	0.437074	0.662058	0.999796	0.00677822	0.474474	0.988602	0.995947	0.0827424	0.473673	0.861329	NA
mmu.miR.409.5p	61.0782	0.275956	0.637629	0.432785	0.665171	0.999796	-0.534515	0.450498	0.235426	0.849148	-0.146858	0.44689	0.742441	NA
mmu.miR.1194	14.4782	0.271431	0.628057	0.432177	0.665613	0.999796	-0.341173	0.4518	0.450164	0.913829	0.136467	0.432642	0.752438	NA
mmu.miR.182.3p	0.129124	-2.68786	6.22981	-0.431452	0.66614	0.999796	1.41305	4.40513	0.748382	NA	1.45613	4.40526	0.740989	NA
mmu.miR.5621.5p	1.10104	-1.08783	2.52202	-0.431333	0.666227	0.999796	1.64951	1.57319	0.294402	0.860623	-0.978436	1.87891	0.602544	NA
mmu.miR.7670.3p	0.586904	-1.33166	3.09	-0.430959	0.666498	0.999796	1.96802	2.15201	0.360453	NA	0.500168	2.30325	0.828086	NA
mmu.miR.3084.3p	60.73	0.194264	0.450904	0.430833	0.66659	0.999796	-1.14361	0.320034	0.000352351	0.0213276	-0.0781589	0.303445	0.796737	NA
mmu.miR.8118	1.82581	-0.872501	2.02723	-0.430392	0.666911	0.999796	0.960186	1.45489	0.509272	0.913829	0.758356	1.47799	0.60788	NA
mmu.miR.1188.3p	2.63993	-0.716588	1.67009	-0.42907	0.667872	0.999796	1.222	1.25907	0.33177	0.89136	1.38797	1.24929	0.266565	NA
mmu.miR.7039.3p	0.18457	-2.66087	6.20327	-0.428946	0.667962	0.999796	0.467978	4.40729	0.915437	NA	2.37421	4.36546	0.586536	NA
mmu.miR.7077.3p	0.18457	-2.66087	6.20327	-0.428946	0.667962	0.999796	0.467978	4.40729	0.915437	NA	2.37421	4.36546	0.586536	NA
mmu.miR.3110.5p	0.43812	1.91332	4.46672	0.42835	0.668397	0.999796	-0.493696	3.22492	0.878329	NA	0.533914	3.22023	0.868314	NA
mmu.miR.3473a	2.10437	-0.744622	1.74522	-0.426664	0.669624	0.999796	0.914358	1.2532	0.465622	0.913829	0.688035	1.2777	0.590235	NA
mmu.miR.1948.3p	25.2031	0.253727	0.595729	0.425911	0.670173	0.999796	0.289302	0.42187	0.492864	0.913829	0.0759814	0.428802	0.859356	NA
mmu.miR.1306.3p	5.14973	0.50016	1.17504	0.425654	0.67036	0.999796	-0.463498	0.80322	0.563906	0.921945	-0.66803	0.820746	0.415685	NA
mmu.miR.298.3p	2.87301	0.588776	1.38584	0.424852	0.670944	0.999796	-0.16451	0.947018	0.86209	0.975269	-0.541569	0.991863	0.585058	NA
mmu.miR.3473f	14.8694	-0.283271	0.671217	-0.422027	0.673006	0.999796	0.286736	0.472989	0.544368	0.918286	0.212049	0.477256	0.656819	NA
mmu.miR.3109.5p	0.47787	-1.89274	4.48629	-0.421893	0.673103	0.999796	0.578395	3.11914	0.852888	NA	-0.329732	3.17418	0.917265	NA
mmu.miR.669e.5p	3.17225	-0.557807	1.32296	-0.421636	0.673291	0.999796	0.65127	0.955214	0.495362	0.913829	0.640148	0.959384	0.504613	NA
mmu.miR.6926.3p	1.45153	0.990152	2.35521	0.420409	0.674186	0.999796	-0.0596196	1.58491	0.969993	0.991865	-1.01736	1.7222	0.554698	NA
mmu.miR.1897.5p	1.80688	-0.896639	2.13997	-0.418995	0.67522	0.999796	3.29345	1.58201	0.0373597	0.436854	1.24098	1.81313	0.493698	NA
mmu.miR.1a.3p	18.5756	0.256201	0.615364	0.416341	0.677161	0.999796	-0.337695	0.418454	0.419663	0.907212	-0.600274	0.429518	0.162247	NA
mmu.miR.466p.3p	4.02636	-0.540043	1.29721	-0.416312	0.677182	0.999796	1.71124	0.871444	0.0495667	0.472568	-0.111143	1.02108	0.913323	NA
mmu.miR.6970.5p	2.44816	-0.625223	1.50201	-0.416258	0.677221	0.999796	0.152789	1.10149	0.889678	0.984812	0.848104	1.03945	0.41455	NA
mmu.miR.1930.3p	0.524706	-1.54534	3.71841	-0.415591	0.67771	0.999796	-1.07054	2.61584	0.682353	NA	0.310121	2.50394	0.901431	NA
mmu.miR.6900.3p	0.466304	1.83672	4.44804	0.412927	0.67966	0.999796	-0.47274	3.09196	0.878482	NA	-1.95681	3.1205	0.530605	NA
mmu.miR.6904.5p	0.360014	-2.33136	5.64798	-0.412777	0.67977	0.999796	1.97472	3.98515	0.620234	NA	1.49975	4.00236	0.707871	NA
mmu.miR.7662.3p	0.660898	-1.45076	3.51482	-0.412755	0.679786	0.999796	1.12192	2.3158	0.628056	NA	-1.93332	2.50946	0.441055	NA
mmu.miR.6922.5p	1.47614	0.810919	1.96546	0.412584	0.679912	0.999796	0.181471	1.26438	0.885875	0.98335	-1.13233	1.4761	0.443015	NA
mmu.miR.6374	0.543847	-1.40518	3.41244	-0.411781	0.6805	0.999796	0.307509	2.37575	0.897012	NA	0.33007	2.36993	0.889233	NA
mmu.miR.190a.3p	20.4915	-0.249553	0.606763	-0.411286	0.680863	0.999796	0.414364	0.416238	0.319495	0.884702	-0.20451	0.436087	0.639093	NA
mmu.miR.450b.3p	1.67093	0.991058	2.41974	0.409572	0.68212	0.999796	-0.292377	1.63466	0.858047	0.975269	-1.14463	1.74422	0.511667	NA
mmu.miR.7048.5p	0.163012	-2.52825	6.2109	-0.407066	0.68396	0.999796	2.19946	4.3763	0.615257	NA	0.510107	4.40729	0.907857	NA
mmu.miR.3569.5p	0.163012	-2.52825	6.2109	-0.407066	0.68396	0.999796	2.19946	4.3763	0.615257	NA	0.510107	4.40729	0.907857	NA
mmu.miR.6418.3p	29.6371	-0.215053	0.530114	-0.405672	0.684983	0.999796	-0.404065	0.378994	0.286356	0.84972	0.354028	0.361543	0.327474	NA
mmu.miR.7653.5p	0.821945	-1.34011	3.30398	-0.405604	0.685034	0.999796	1.09805	2.3066	0.634042	NA	0.497316	2.37602	0.834209	NA
mmu.miR.5617.3p	4.5614	0.481627	1.19306	0.403691	0.68644	0.999796	1.15571	0.783523	0.140209	0.815116	-0.59929	0.94556	0.526215	NA
mmu.miR.6244	0.157891	-2.50378	6.20867	-0.403272	0.686748	0.999796	0.467982	4.40729	0.915437	NA	2.21712	4.37313	0.612164	NA
mmu.miR.6546.5p	0.157891	-2.50378	6.20867	-0.403272	0.686748	0.999796	0.467982	4.40729	0.915437	NA	2.21712	4.37313	0.612164	NA
mmu.miR.1192	0.298433	-2.36056	5.92844	-0.398175	0.690501	0.999796	0.498367	4.20308	0.905615	NA	1.08173	4.18107	0.79585	NA
mmu.miR.7093.5p	0.408687	-1.57952	3.97693	-0.397172	0.691241	0.999796	0.48985	2.83743	0.862935	NA	1.27103	2.7866	0.648302	NA
mmu.miR.7014.5p	0.546625	1.52526	3.84661	0.39652	0.691721	0.999796	-0.993489	2.68642	0.711518	NA	-0.952629	2.68675	0.722915	NA
mmu.miR.3473b	14.0934	-0.588056	1.48435	-0.39617	0.69198	0.999796	1.50672	0.980463	0.124356	0.775527	-1.88723	1.08872	0.0830169	NA
mmu.miR.1224.3p	23.6454	-0.221039	0.560546	-0.394328	0.693339	0.999796	-0.319122	0.384771	0.406889	0.904282	-0.256023	0.384206	0.505176	NA
mmu.miR.467b.5p	13.8989	0.279144	0.708945	0.393746	0.693768	0.999796	0.724633	0.501651	0.148599	0.821205	0.11678	0.528567	0.825141	NA
mmu.miR.7652.3p	0.402611	1.80369	4.6307	0.389507	0.696901	0.999796	-0.333556	3.27229	0.918809	NA	-1.2791	3.27722	0.696315	NA
mmu.miR.3062.5p	1.72951	0.914997	2.35067	0.38925	0.697091	0.999796	-0.39918	1.65211	0.809076	0.975269	-0.4608	1.66411	0.781853	NA
mmu.miR.7656.5p	0.384793	2.38798	6.15443	0.388009	0.698009	0.999796	0.468094	4.40729	0.915417	NA	0.510219	4.40729	0.907837	NA
mmu.miR.3099.5p	0.919769	1.22192	3.15263	0.387588	0.698321	0.999796	-0.574279	2.1068	0.785173	0.975269	-1.70639	2.22217	0.442551	NA
mmu.miR.363.5p	0.503219	1.4822	3.83762	0.38623	0.699326	0.999796	-0.443395	2.7417	0.871524	NA	-0.367577	2.74004	0.893284	NA
mmu.miR.1934.5p	7.52328	-0.353455	0.915578	-0.386046	0.699463	0.999796	-1.47835	0.625255	0.0180594	0.298977	-0.135322	0.534706	0.800209	NA
mmu.miR.7236.3p	26.3778	0.21268	0.55116	0.385878	0.699587	0.999796	-0.450826	0.390826	0.248697	0.849148	-0.0154104	0.379796	0.967634	NA
mmu.miR.28b	0.517052	-1.67527	4.37399	-0.383007	0.701714	0.999796	-0.493741	3.15883	0.875793	NA	2.35036	3.02552	0.43725	NA
mmu.miR.1946a	0.907922	-1.09566	2.87536	-0.381049	0.703167	0.999796	0.989764	1.90931	0.604188	NA	-0.313593	2.06495	0.879293	NA
mmu.miR.6938.5p	0.266371	-2.31135	6.14078	-0.376394	0.706624	0.999796	0.451341	4.35359	0.91743	NA	1.07955	4.33085	0.803152	NA
mmu.miR.25.5p	12.3225	0.249141	0.663408	0.375547	0.707254	0.999796	-0.172947	0.460956	0.707518	0.962564	-0.229709	0.465594	0.621753	NA
mmu.miR.216b.3p	0.419873	-1.73005	4.61406	-0.374952	0.707696	0.999796	-0.510207	3.26112	0.875677	NA	0.496664	3.20334	0.876785	NA
mmu.miR.466l.5p	0.131211	-2.32729	6.21542	-0.374438	0.708079	0.999796	0.467987	4.40729	0.915436	NA	2.04062	4.38271	0.641497	NA
mmu.miR.5134.5p	0.131211	-2.32729	6.21542	-0.374438	0.708079	0.999796	0.467987	4.40729	0.915436	NA	2.04062	4.38271	0.641497	NA
mmu.miR.216c.5p	0.131211	-2.32729	6.21542	-0.374438	0.708079	0.999796	0.467987	4.40729	0.915436	NA	2.04062	4.38271	0.641497	NA
mmu.miR.7033.5p	14.072	0.286704	0.766627	0.373982	0.708418	0.999796	0.191261	0.515281	0.710504	0.962564	-0.765909	0.555285	0.1678	NA
mmu.miR.762	0.432032	2.04798	5.47753	0.373888	0.708488	0.999796	-0.470711	3.86981	0.903187	NA	-1.41962	3.87409	0.714037	NA
mmu.miR.466f	0.379994	1.73927	4.66019	0.37322	0.708985	0.999796	0.452921	3.34856	0.892407	NA	-0.451571	3.35148	0.892819	NA
mmu.miR.200b.5p	2.49551	0.697838	1.8757	0.372041	0.709862	0.999796	-0.979956	1.33732	0.463694	0.913829	-0.267477	1.27051	0.833257	NA
mmu.miR.19a.5p	1.76027	-0.641436	1.72444	-0.371969	0.709916	0.999796	-0.426807	1.21714	0.725841	0.966223	0.400831	1.12157	0.720806	NA
mmu.miR.6982.5p	0.658398	-1.35866	3.65725	-0.371499	0.710266	0.999796	0.410612	2.48493	0.868754	NA	-0.285469	2.55731	0.911118	NA
mmu.miR.7078.5p	0.264284	-2.28239	6.16024	-0.370503	0.711008	0.999796	1.00752	4.34747	0.816733	NA	0.494407	4.36451	0.90981	NA
mmu.miR.8115	1.20758	-0.806428	2.1767	-0.370483	0.711023	0.999796	0.886664	1.5367	0.563945	0.921945	0.49009	1.5934	0.758405	NA
mmu.miR.6540.3p	56.4558	0.183905	0.497082	0.36997	0.711405	0.999796	0.103695	0.351721	0.76813	0.975269	0.0672482	0.35298	0.848905	NA
mmu.miR.686	0.127037	-2.29756	6.21943	-0.369417	0.711817	0.999796	1.96877	4.38839	0.653698	NA	0.510114	4.40729	0.907856	NA
mmu.miR.5625.3p	0.127037	-2.29756	6.21943	-0.369417	0.711817	0.999796	1.96877	4.38839	0.653698	NA	0.510114	4.40729	0.907856	NA
mmu.miR.6913.5p	0.127037	-2.29756	6.21943	-0.369417	0.711817	0.999796	1.96877	4.38839	0.653698	NA	0.510114	4.40729	0.907856	NA
mmu.miR.3104.5p	0.678402	-1.19711	3.26896	-0.366206	0.714212	0.999796	0.645257	2.30818	0.779821	NA	0.691684	2.30812	0.764426	NA
mmu.miR.466q	3.40185	-0.794433	2.17634	-0.365031	0.715088	0.999796	-4.29799	1.52355	0.00478695	0.120141	-0.447983	1.04845	0.669174	NA
mmu.miR.5122	5.52174	0.436618	1.19743	0.364629	0.715388	0.999796	-0.329249	0.864111	0.703184	0.962564	0.189935	0.833805	0.819807	NA
mmu.miR.702.5p	1.31665	0.851323	2.34353	0.363266	0.716406	0.999796	-0.0724547	1.70252	0.966054	0.991865	0.166469	1.67473	0.92082	NA
mmu.miR.5129.5p	4.08909	0.50795	1.4	0.362822	0.716738	0.999796	-0.441416	0.991651	0.656224	0.957909	-0.167532	0.974535	0.863509	NA
mmu.miR.5624.3p	1.05744	-0.994538	2.75649	-0.360799	0.71825	0.999796	2.48541	1.79789	0.166846	0.823807	-1.32746	2.08636	0.524609	NA
mmu.miR.467c.5p	41.3819	-0.149368	0.416453	-0.358667	0.719844	0.999796	0.735264	0.29597	0.0129822	0.252051	0.320839	0.305935	0.294309	NA
mmu.miR.7240.3p	1.85712	0.690745	1.92787	0.358294	0.720123	0.999796	0.228577	1.24964	0.854866	0.975269	-1.16518	1.43736	0.417574	NA
mmu.miR.7237.3p	12.5684	-0.277086	0.774904	-0.357575	0.720662	0.999796	-0.135455	0.552013	0.806159	0.975269	0.339962	0.535513	0.525536	NA
mmu.miR.490.5p	13.1725	-0.240076	0.672301	-0.357096	0.72102	0.999796	-0.0281525	0.483668	0.953584	0.991865	0.431969	0.466308	0.354259	NA
mmu.miR.7083.5p	2.91374	-0.587147	1.6516	-0.355501	0.722214	0.999796	0.50257	1.1778	0.669597	0.961694	0.552548	1.17747	0.638878	NA
mmu.miR.214.5p	10.3053	0.39828	1.13168	0.351938	0.724885	0.999796	0.180303	0.806424	0.823081	0.975269	0.189242	0.807899	0.814799	NA
mmu.miR.7013.3p	2.90066	0.487543	1.38611	0.351736	0.725037	0.999796	0.219881	0.939139	0.814884	0.975269	-0.523814	1.01956	0.607417	NA
mmu.miR.7084.5p	1.57235	-0.797251	2.27056	-0.351125	0.725494	0.999796	-0.0891281	1.39345	0.949	0.991865	-1.18142	1.5307	0.440222	NA
mmu.miR.7646.5p	1.01253	-1.14787	3.27309	-0.350699	0.725814	0.999796	-1.97665	2.35756	0.401789	0.904282	1.82295	2.11203	0.388068	NA
mmu.miR.6947.3p	0.23471	2.16391	6.19741	0.349163	0.726967	0.999796	-0.49367	4.40729	0.910814	NA	-0.451545	4.40729	0.918396	NA
mmu.miR.100.3p	30.9897	0.162228	0.465569	0.348451	0.727501	0.999796	-0.317279	0.326088	0.33056	0.890435	-0.14654	0.322504	0.649555	NA
mmu.miR.501.5p	20.3778	-0.195196	0.561281	-0.34777	0.728013	0.999796	-0.08444	0.393246	0.829981	0.975269	0.0628632	0.389818	0.871886	NA
mmu.miR.6998.3p	1.39193	0.699176	2.01182	0.347535	0.72819	0.999796	-0.860638	1.30144	0.508421	0.913829	-1.25684	1.37448	0.360501	NA
mmu.miR.7055.5p	1.5955	0.742202	2.14881	0.345402	0.729792	0.999796	1.41542	1.48627	0.340928	0.897385	-0.219746	1.70571	0.897493	NA
mmu.miR.7024.5p	0.384022	1.59604	4.62291	0.345246	0.72991	0.999796	-0.963114	3.21385	0.764424	NA	-1.90866	3.21887	0.553207	NA
mmu.miR.1943.3p	4.2834	0.425325	1.23239	0.345122	0.730003	0.999796	0.105607	0.913122	0.907926	0.991115	0.56447	0.87967	0.521078	NA
mmu.miR.7075.5p	0.236814	2.11875	6.19984	0.341743	0.732544	0.999796	-0.493671	4.40729	0.910814	NA	-0.451545	4.40729	0.918396	NA
mmu.miR.1199.5p	6.39413	0.416568	1.21914	0.341691	0.732583	0.999796	-2.06898	0.967906	0.0325504	0.41503	1.08538	0.698813	0.12038	NA
mmu.miR.331.5p	49.0988	-0.13507	0.395533	-0.341488	0.732737	0.999796	0.0169716	0.27937	0.951559	0.991865	0.150456	0.27766	0.587908	NA
mmu.miR.7669.3p	0.364787	1.59682	4.68925	0.340527	0.733459	0.999796	-0.963892	3.2615	0.767584	NA	-1.90976	3.26646	0.558779	NA
mmu.miR.6896.5p	14.3027	0.244304	0.72063	0.339015	0.734599	0.999796	-0.0994291	0.505789	0.844154	0.975269	-0.131132	0.50869	0.796575	NA
mmu.miR.5619.3p	1.018	-0.863413	2.54733	-0.338948	0.734649	0.999796	0.567627	1.7878	0.750864	0.975269	0.442873	1.80981	0.806684	NA
mmu.miR.147.5p	0.397927	1.88044	5.55695	0.338394	0.735066	0.999796	-0.493689	3.98039	0.901291	NA	0.494899	3.97812	0.900994	NA
mmu.miR.344g.5p	0.922591	-1.02623	3.04074	-0.337494	0.735745	0.999796	2.70173	2.14474	0.207778	0.849148	0.499789	2.35505	0.831935	NA
mmu.miR.6994.5p	3.21757	0.452236	1.34046	0.337374	0.735835	0.999796	-0.209716	0.937431	0.82298	0.975269	-0.258274	0.945761	0.784787	NA
mmu.miR.6932.3p	0.709488	-1.10026	3.26681	-0.336798	0.736269	0.999796	2.20474	2.29789	0.337326	NA	0.499102	2.46072	0.83927	NA
mmu.miR.1931	0.22301	2.07248	6.20241	0.334141	0.738273	0.999796	-0.493672	4.40729	0.910814	NA	-0.451546	4.40729	0.918396	NA
mmu.miR.7648.3p	1.59735	0.760747	2.2854	0.332873	0.73923	0.999796	-0.380269	1.61339	0.813669	0.975269	-0.310729	1.61003	0.846962	NA
mmu.miR.3084.5p	7.58903	0.309231	0.931933	0.331817	0.740028	0.999796	-0.941334	0.661533	0.154748	0.823807	-0.143355	0.614413	0.815513	NA
mmu.miR.3094.5p	1.52979	-0.662556	2.00813	-0.329937	0.741447	0.999796	0.395616	1.5394	0.797184	0.975269	1.46359	1.41774	0.301912	NA
mmu.miR.6987.3p	0.616789	-1.00329	3.04893	-0.329062	0.742109	0.999796	-0.219248	2.08374	0.916203	NA	-0.07749	2.06404	0.970052	NA
mmu.miR.3094.3p	0.405006	1.81867	5.53374	0.328652	0.742419	0.999796	-0.470763	3.89845	0.903884	NA	-1.4198	3.90271	0.716009	NA
mmu.miR.7065.3p	0.929876	-1.00434	3.05781	-0.32845	0.742571	0.999796	2.61735	2.15918	0.225438	0.849148	0.524906	2.36123	0.824079	NA
mmu.miR.7049.5p	1.9355	-0.606511	1.85382	-0.327167	0.743541	0.999796	0.514011	1.29956	0.692454	0.962564	0.299773	1.32428	0.820916	NA
mmu.miR.6939.5p	0.22084	2.0232	6.20493	0.326063	0.744376	0.999796	-1.3903	4.36782	0.750253	NA	-1.34817	4.36782	0.75758	NA
mmu.miR.7063.3p	0.608076	1.20769	3.73246	0.323562	0.746269	0.999796	0.842252	2.61875	0.747737	NA	-1.31851	2.72183	0.628087	NA
mmu.miR.3470a	24.4466	-0.188033	0.583111	-0.322466	0.7471	0.999796	0.0954897	0.405554	0.813856	0.975269	-0.0797158	0.411394	0.846356	NA
mmu.miR.6943.3p	0.543878	1.07908	3.36237	0.320928	0.748265	0.999796	-1.42415	2.28601	0.533296	NA	-1.35399	2.2844	0.553375	NA
mmu.miR.3076.3p	21.3974	-0.171079	0.533398	-0.320735	0.748411	0.999796	0.256094	0.371439	0.490531	0.913829	0.0141403	0.380626	0.970365	NA
mmu.miR.702.3p	29.1492	0.158885	0.495901	0.320396	0.748668	0.999796	-0.168921	0.346666	0.626064	0.939096	-0.161105	0.347623	0.643044	NA
mmu.miR.7051.5p	0.495995	-1.65733	5.19308	-0.319141	0.749619	0.999796	-1.39202	3.70202	0.706905	NA	1.37062	3.59386	0.702922	NA
mmu.miR.6912.3p	0.644659	-1.05355	3.31774	-0.317551	0.750825	0.999796	0.0873015	2.25023	0.969052	NA	-0.313106	2.29352	0.891412	NA
mmu.miR.5616.5p	0.332471	-1.81661	5.76552	-0.315082	0.752699	0.999796	1.45968	4.07676	0.720307	NA	1.50005	4.077	0.712925	NA
mmu.miR.6380	0.885614	-0.879888	2.79784	-0.314488	0.75315	0.999796	1.2654	2.14581	0.555385	NA	2.04751	2.05019	0.317943	NA
mmu.miR.669d.5p	10.2515	-0.32489	1.04034	-0.312291	0.754819	0.999796	0.809874	0.734229	0.270016	0.84972	0.283918	0.754275	0.706611	NA
mmu.miR.7655.5p	0.578934	1.05057	3.36532	0.312175	0.754907	0.999796	-0.467482	2.44155	0.848158	NA	0.221672	2.39187	0.92616	NA
mmu.miR.7035.5p	7.66026	0.305863	0.983242	0.311076	0.755743	0.999796	-0.470124	0.681778	0.490473	0.913829	-0.395006	0.67997	0.561296	NA
mmu.miR.7240.5p	60.8912	0.148322	0.477131	0.310862	0.755906	0.999796	0.201844	0.332657	0.544009	0.918286	-0.311565	0.340591	0.360308	NA
mmu.miR.6952.3p	1.42647	0.753727	2.43595	0.309418	0.757004	0.999796	-0.23959	1.73334	0.890063	0.984812	-0.137695	1.72603	0.936416	NA
mmu.miR.7036b.5p	0.978901	-0.79549	2.58152	-0.308148	0.757969	0.999796	-0.7463	1.83418	0.684093	0.962564	0.639422	1.64719	0.697876	NA
mmu.miR.7082.3p	2.37591	0.505248	1.65537	0.305218	0.7602	0.999796	-0.749669	1.27759	0.557348	0.921945	0.877708	1.08951	0.420474	NA
mmu.miR.6915.5p	0.492201	-1.16151	3.80963	-0.304888	0.760451	0.999796	-0.149124	2.59812	0.954229	NA	-0.97306	2.65691	0.714188	NA
mmu.miR.297a.5p	0.90386	0.768376	2.52177	0.304697	0.760597	0.999796	1.29848	1.63471	0.427008	NA	-1.93258	1.91412	0.312666	NA
mmu.miR.7064.3p	0.293353	-1.81772	5.96941	-0.304505	0.760743	0.999796	0.498465	4.22095	0.905994	NA	0.538801	4.22117	0.898432	NA
mmu.miR.539.3p	35.291	0.144436	0.474861	0.304165	0.761002	0.999796	-0.345859	0.337666	0.305711	0.866676	0.0814854	0.328601	0.804152	NA
mmu.miR.7004.5p	1.84328	0.560174	1.84298	0.30395	0.761166	0.999796	0.610556	1.15112	0.595833	0.9282	-1.24646	1.41869	0.379616	NA
mmu.miR.7213.3p	2.5361	-0.463924	1.52997	-0.303224	0.76172	0.999796	-0.448802	1.06958	0.674775	0.961694	0.172757	1.01441	0.864772	NA
mmu.miR.1932	0.481857	1.56327	5.16628	0.302591	0.762202	0.999796	0.468074	3.72248	0.899936	NA	1.45702	3.72003	0.695303	NA
mmu.miR.135b.3p	17.943	-0.23351	0.772128	-0.302424	0.762329	0.999796	-0.00206229	0.57237	0.997125	0.997519	1.22551	0.538176	0.0227773	NA
mmu.miR.6909.5p	0.285399	-1.81797	6.02109	-0.301934	0.762703	0.999796	0.498595	4.25749	0.906773	NA	0.538924	4.25772	0.899276	NA
mmu.miR.7061.5p	0.27729	-1.81803	6.04471	-0.300764	0.763594	0.999796	1.46041	4.27419	0.732591	NA	1.50074	4.27441	0.725515	NA
mmu.miR.7031.3p	0.36054	-1.41318	4.7404	-0.298115	0.765616	0.999796	0.494257	3.36673	0.883285	NA	1.10028	3.33718	0.741625	NA
mmu.miR.7079.3p	0.200025	1.83532	6.21691	0.295214	0.767831	0.999796	-0.493676	4.40729	0.910813	NA	-0.451551	4.40729	0.918395	NA
mmu.miR.7115.5p	0.284713	-1.77	6.00246	-0.294879	0.768086	0.999796	-0.493762	4.26767	0.907892	NA	1.48331	4.22105	0.725283	NA
mmu.miR.876.3p	0.259508	-1.81868	6.17339	-0.2946	0.768299	0.999796	0.49896	4.36519	0.908997	NA	0.539268	4.36541	0.901686	NA
mmu.miR.6340	0.259508	-1.81868	6.17339	-0.2946	0.768299	0.999796	0.49896	4.36519	0.908997	NA	0.539268	4.36541	0.901686	NA
mmu.miR.7062.5p	0.259508	-1.81868	6.17339	-0.2946	0.768299	0.999796	0.49896	4.36519	0.908997	NA	0.539268	4.36541	0.901686	NA
mmu.miR.466d.3p	22.7021	0.180601	0.61374	0.294263	0.768557	0.999796	0.517605	0.431953	0.230804	0.849148	0.0311501	0.447302	0.94448	NA
mmu.miR.155.3p	0.276759	-1.77066	6.05655	-0.292354	0.770016	0.999796	-0.493762	4.30572	0.908702	NA	1.48397	4.25951	0.727548	NA
mmu.miR.7083.3p	0.276759	-1.77066	6.05655	-0.292354	0.770016	0.999796	-0.493762	4.30572	0.908702	NA	1.48397	4.25951	0.727548	NA
mmu.miR.709	6.54277	0.31248	1.07361	0.291055	0.771009	0.999796	0.250928	0.707232	0.722737	0.966223	-0.928346	0.785426	0.23722	NA
mmu.miR.5118	0.577863	-1.0014	3.44681	-0.290529	0.771412	0.999796	0.655679	2.35605	0.780785	NA	-0.368616	2.44606	0.880214	NA
mmu.miR.302a.3p	0.0994937	-1.78965	6.23008	-0.28726	0.773913	0.999796	1.46085	4.40347	0.740078	NA	0.510128	4.40729	0.907854	NA
mmu.miR.196a.5p	0.0994937	-1.78965	6.23008	-0.28726	0.773913	0.999796	1.46085	4.40347	0.740078	NA	0.510128	4.40729	0.907854	NA
mmu.miR.133b.5p	0.0994937	-1.78965	6.23008	-0.28726	0.773913	0.999796	1.46085	4.40347	0.740078	NA	0.510128	4.40729	0.907854	NA
mmu.miR.471.5p	0.129426	-1.78965	6.23008	-0.28726	0.773913	0.999796	1.46085	4.40347	0.740078	NA	0.510128	4.40729	0.907854	NA
mmu.miR.302d.5p	0.129426	-1.78965	6.23008	-0.28726	0.773913	0.999796	1.46085	4.40347	0.740078	NA	0.510128	4.40729	0.907854	NA
mmu.miR.695	0.129426	-1.78965	6.23008	-0.28726	0.773913	0.999796	1.46085	4.40347	0.740078	NA	0.510128	4.40729	0.907854	NA
mmu.miR.669j	0.129426	-1.78965	6.23008	-0.28726	0.773913	0.999796	1.46085	4.40347	0.740078	NA	0.510128	4.40729	0.907854	NA
mmu.miR.1894.3p	0.129426	-1.78965	6.23008	-0.28726	0.773913	0.999796	1.46085	4.40347	0.740078	NA	0.510128	4.40729	0.907854	NA
mmu.miR.3967	0.129426	-1.78965	6.23008	-0.28726	0.773913	0.999796	1.46085	4.40347	0.740078	NA	0.510128	4.40729	0.907854	NA
mmu.miR.5104	0.0994937	-1.78965	6.23008	-0.28726	0.773913	0.999796	1.46085	4.40347	0.740078	NA	0.510128	4.40729	0.907854	NA
mmu.miR.6347	0.0994937	-1.78965	6.23008	-0.28726	0.773913	0.999796	1.46085	4.40347	0.740078	NA	0.510128	4.40729	0.907854	NA
mmu.miR.6355	0.129426	-1.78965	6.23008	-0.28726	0.773913	0.999796	1.46085	4.40347	0.740078	NA	0.510128	4.40729	0.907854	NA
mmu.miR.6378	0.0994937	-1.78965	6.23008	-0.28726	0.773913	0.999796	1.46085	4.40347	0.740078	NA	0.510128	4.40729	0.907854	NA
mmu.miR.6410	0.0994937	-1.78965	6.23008	-0.28726	0.773913	0.999796	1.46085	4.40347	0.740078	NA	0.510128	4.40729	0.907854	NA
mmu.miR.6956.5p	0.129426	-1.78965	6.23008	-0.28726	0.773913	0.999796	1.46085	4.40347	0.740078	NA	0.510128	4.40729	0.907854	NA
mmu.miR.6965.3p	0.0994937	-1.78965	6.23008	-0.28726	0.773913	0.999796	1.46085	4.40347	0.740078	NA	0.510128	4.40729	0.907854	NA
mmu.miR.7011.5p	0.0994937	-1.78965	6.23008	-0.28726	0.773913	0.999796	1.46085	4.40347	0.740078	NA	0.510128	4.40729	0.907854	NA
mmu.miR.7059.3p	0.0994937	-1.78965	6.23008	-0.28726	0.773913	0.999796	1.46085	4.40347	0.740078	NA	0.510128	4.40729	0.907854	NA
mmu.miR.7076.3p	0.0994937	-1.78965	6.23008	-0.28726	0.773913	0.999796	1.46085	4.40347	0.740078	NA	0.510128	4.40729	0.907854	NA
mmu.miR.7086.3p	0.0994937	-1.78965	6.23008	-0.28726	0.773913	0.999796	1.46085	4.40347	0.740078	NA	0.510128	4.40729	0.907854	NA
mmu.miR.7216.5p	0.0994937	-1.78965	6.23008	-0.28726	0.773913	0.999796	1.46085	4.40347	0.740078	NA	0.510128	4.40729	0.907854	NA
mmu.miR.7223.5p	0.0994937	-1.78965	6.23008	-0.28726	0.773913	0.999796	1.46085	4.40347	0.740078	NA	0.510128	4.40729	0.907854	NA
mmu.miR.7670.5p	0.0994937	-1.78965	6.23008	-0.28726	0.773913	0.999796	1.46085	4.40347	0.740078	NA	0.510128	4.40729	0.907854	NA
mmu.miR.3110.3p	0.147466	-1.78783	6.23023	-0.28696	0.774143	0.999796	0.468003	4.40729	0.915433	NA	1.50115	4.40369	0.73319	NA
mmu.miR.5135	0.0922851	-1.78783	6.23023	-0.28696	0.774143	0.999796	0.468003	4.40729	0.915433	NA	1.50115	4.40369	0.73319	NA
mmu.miR.6370	0.0922851	-1.78783	6.23023	-0.28696	0.774143	0.999796	0.468003	4.40729	0.915433	NA	1.50115	4.40369	0.73319	NA
mmu.miR.6383	0.0922851	-1.78783	6.23023	-0.28696	0.774143	0.999796	0.468003	4.40729	0.915433	NA	1.50115	4.40369	0.73319	NA
mmu.miR.6403	0.0922851	-1.78783	6.23023	-0.28696	0.774143	0.999796	0.468003	4.40729	0.915433	NA	1.50115	4.40369	0.73319	NA
mmu.miR.6408	0.0922851	-1.78783	6.23023	-0.28696	0.774143	0.999796	0.468003	4.40729	0.915433	NA	1.50115	4.40369	0.73319	NA
mmu.miR.6909.3p	0.0922851	-1.78783	6.23023	-0.28696	0.774143	0.999796	0.468003	4.40729	0.915433	NA	1.50115	4.40369	0.73319	NA
mmu.miR.6919.5p	0.0922851	-1.78783	6.23023	-0.28696	0.774143	0.999796	0.468003	4.40729	0.915433	NA	1.50115	4.40369	0.73319	NA
mmu.miR.6973b.5p	0.147466	-1.78783	6.23023	-0.28696	0.774143	0.999796	0.468003	4.40729	0.915433	NA	1.50115	4.40369	0.73319	NA
mmu.miR.7228.5p	0.147466	-1.78783	6.23023	-0.28696	0.774143	0.999796	0.468003	4.40729	0.915433	NA	1.50115	4.40369	0.73319	NA
mmu.miR.7229.3p	0.147466	-1.78783	6.23023	-0.28696	0.774143	0.999796	0.468003	4.40729	0.915433	NA	1.50115	4.40369	0.73319	NA
mmu.miR.7676.3p	0.0922851	-1.78783	6.23023	-0.28696	0.774143	0.999796	0.468003	4.40729	0.915433	NA	1.50115	4.40369	0.73319	NA
mmu.miR.292b.5p	0.147466	-1.78783	6.23023	-0.28696	0.774143	0.999796	0.468003	4.40729	0.915433	NA	1.50115	4.40369	0.73319	NA
mmu.miR.758.5p	0.266716	-1.7775	6.20277	-0.286566	0.774444	0.999796	1.44869	4.36475	0.739959	NA	-0.45164	4.40729	0.918379	NA
mmu.miR.7233.3p	0.265135	-1.77746	6.20277	-0.286559	0.77445	0.999796	2.41045	4.36475	0.580774	NA	0.510119	4.40729	0.907855	NA
mmu.miR.7022.5p	0.26118	-1.77381	6.19275	-0.286434	0.774546	0.999796	1.46076	4.37809	0.738642	NA	1.45617	4.37988	0.739536	NA
mmu.miR.7243.3p	3.46159	-0.384309	1.34542	-0.285641	0.775153	0.999796	0.118901	0.940996	0.89945	0.989876	0.156992	0.941244	0.867534	NA
mmu.miR.6239	54.4545	0.15924	0.558509	0.285116	0.775555	0.999796	0.509302	0.392907	0.194892	0.832211	-0.0429654	0.401142	0.914704	NA
mmu.miR.297b.5p	5.31083	-0.328424	1.15483	-0.284393	0.776109	0.999796	1.07757	0.808049	0.182354	0.823807	0.192646	0.864155	0.823591	NA
mmu.miR.698.5p	0.219491	-1.77114	6.2287	-0.284352	0.776141	0.999796	0.451305	4.40513	0.9184	NA	0.539384	4.40369	0.902515	NA
mmu.miR.5112	1.16564	0.644642	2.26876	0.284139	0.776304	0.999796	-0.304923	1.74278	0.861108	0.975269	0.867814	1.57023	0.580493	NA
mmu.miR.6919.3p	0.675227	-0.908036	3.19818	-0.283922	0.77647	0.999796	-1.01579	2.26146	0.653306	NA	0.604896	2.10036	0.773349	NA
mmu.miR.3076.5p	1.33512	-0.716011	2.55014	-0.280773	0.778885	0.999796	0.433947	1.98694	0.827118	0.975269	2.09729	1.80554	0.245404	NA
mmu.miR.196a.1.3p	0.0656054	-1.74283	6.23134	-0.279688	0.779717	0.999796	0.468004	4.40729	0.915433	NA	1.45615	4.40526	0.740985	NA
mmu.miR.687	0.0656054	-1.74283	6.23134	-0.279688	0.779717	0.999796	0.468004	4.40729	0.915433	NA	1.45615	4.40526	0.740985	NA
mmu.miR.453	0.0656054	-1.74283	6.23134	-0.279688	0.779717	0.999796	0.468004	4.40729	0.915433	NA	1.45615	4.40526	0.740985	NA
mmu.miR.1902	0.0656054	-1.74283	6.23134	-0.279688	0.779717	0.999796	0.468004	4.40729	0.915433	NA	1.45615	4.40526	0.740985	NA
mmu.miR.5120	0.0656054	-1.74283	6.23134	-0.279688	0.779717	0.999796	0.468004	4.40729	0.915433	NA	1.45615	4.40526	0.740985	NA
mmu.miR.6352	0.0656054	-1.74283	6.23134	-0.279688	0.779717	0.999796	0.468004	4.40729	0.915433	NA	1.45615	4.40526	0.740985	NA
mmu.miR.6369	0.0656054	-1.74283	6.23134	-0.279688	0.779717	0.999796	0.468004	4.40729	0.915433	NA	1.45615	4.40526	0.740985	NA
mmu.miR.6926.5p	0.0656054	-1.74283	6.23134	-0.279688	0.779717	0.999796	0.468004	4.40729	0.915433	NA	1.45615	4.40526	0.740985	NA
mmu.miR.6930.3p	0.0656054	-1.74283	6.23134	-0.279688	0.779717	0.999796	0.468004	4.40729	0.915433	NA	1.45615	4.40526	0.740985	NA
mmu.miR.6950.3p	0.0656054	-1.74283	6.23134	-0.279688	0.779717	0.999796	0.468004	4.40729	0.915433	NA	1.45615	4.40526	0.740985	NA
mmu.miR.6977.5p	0.0656054	-1.74283	6.23134	-0.279688	0.779717	0.999796	0.468004	4.40729	0.915433	NA	1.45615	4.40526	0.740985	NA
mmu.miR.7088.5p	0.0656054	-1.74283	6.23134	-0.279688	0.779717	0.999796	0.468004	4.40729	0.915433	NA	1.45615	4.40526	0.740985	NA
mmu.miR.7115.3p	0.0656054	-1.74283	6.23134	-0.279688	0.779717	0.999796	0.468004	4.40729	0.915433	NA	1.45615	4.40526	0.740985	NA
mmu.miR.7218.3p	0.0656054	-1.74283	6.23134	-0.279688	0.779717	0.999796	0.468004	4.40729	0.915433	NA	1.45615	4.40526	0.740985	NA
mmu.miR.7682.3p	0.0656054	-1.74283	6.23134	-0.279688	0.779717	0.999796	0.468004	4.40729	0.915433	NA	1.45615	4.40526	0.740985	NA
mmu.miR.7686.3p	0.0656054	-1.74283	6.23134	-0.279688	0.779717	0.999796	0.468004	4.40729	0.915433	NA	1.45615	4.40526	0.740985	NA
mmu.miR.7243.5p	0.0656054	-1.74283	6.23134	-0.279688	0.779717	0.999796	0.468004	4.40729	0.915433	NA	1.45615	4.40526	0.740985	NA
mmu.miR.8116	0.0656054	-1.74283	6.23134	-0.279688	0.779717	0.999796	0.468004	4.40729	0.915433	NA	1.45615	4.40526	0.740985	NA
mmu.miR.6959.5p	1.22155	-0.652645	2.33454	-0.27956	0.779815	0.999796	0.773636	1.53588	0.614465	0.934224	-0.423997	1.69914	0.802946	NA
mmu.miR.290a.3p	0.0635187	-1.74188	6.23125	-0.27954	0.779831	0.999796	1.41308	4.40513	0.748377	NA	0.51013	4.40729	0.907853	NA
mmu.miR.804	0.0635187	-1.74188	6.23125	-0.27954	0.779831	0.999796	1.41308	4.40513	0.748377	NA	0.51013	4.40729	0.907853	NA
mmu.miR.743a.3p	0.0635187	-1.74188	6.23125	-0.27954	0.779831	0.999796	1.41308	4.40513	0.748377	NA	0.51013	4.40729	0.907853	NA
mmu.miR.343	0.0635187	-1.74188	6.23125	-0.27954	0.779831	0.999796	1.41308	4.40513	0.748377	NA	0.51013	4.40729	0.907853	NA
mmu.miR.2139	0.0635187	-1.74188	6.23125	-0.27954	0.779831	0.999796	1.41308	4.40513	0.748377	NA	0.51013	4.40729	0.907853	NA
mmu.miR.3090.3p	0.0635187	-1.74188	6.23125	-0.27954	0.779831	0.999796	1.41308	4.40513	0.748377	NA	0.51013	4.40729	0.907853	NA
mmu.miR.6377	0.0635187	-1.74188	6.23125	-0.27954	0.779831	0.999796	1.41308	4.40513	0.748377	NA	0.51013	4.40729	0.907853	NA
mmu.miR.6393	0.0635187	-1.74188	6.23125	-0.27954	0.779831	0.999796	1.41308	4.40513	0.748377	NA	0.51013	4.40729	0.907853	NA
mmu.miR.496b	0.0635187	-1.74188	6.23125	-0.27954	0.779831	0.999796	1.41308	4.40513	0.748377	NA	0.51013	4.40729	0.907853	NA
mmu.miR.6419	0.0635187	-1.74188	6.23125	-0.27954	0.779831	0.999796	1.41308	4.40513	0.748377	NA	0.51013	4.40729	0.907853	NA
mmu.miR.6905.5p	0.0635187	-1.74188	6.23125	-0.27954	0.779831	0.999796	1.41308	4.40513	0.748377	NA	0.51013	4.40729	0.907853	NA
mmu.miR.6924.5p	0.0635187	-1.74188	6.23125	-0.27954	0.779831	0.999796	1.41308	4.40513	0.748377	NA	0.51013	4.40729	0.907853	NA
mmu.miR.6972.5p	0.0635187	-1.74188	6.23125	-0.27954	0.779831	0.999796	1.41308	4.40513	0.748377	NA	0.51013	4.40729	0.907853	NA
mmu.miR.7049.3p	0.0635187	-1.74188	6.23125	-0.27954	0.779831	0.999796	1.41308	4.40513	0.748377	NA	0.51013	4.40729	0.907853	NA
mmu.miR.7062.3p	0.0635187	-1.74188	6.23125	-0.27954	0.779831	0.999796	1.41308	4.40513	0.748377	NA	0.51013	4.40729	0.907853	NA
mmu.miR.7067.5p	0.0635187	-1.74188	6.23125	-0.27954	0.779831	0.999796	1.41308	4.40513	0.748377	NA	0.51013	4.40729	0.907853	NA
mmu.miR.7082.5p	0.0635187	-1.74188	6.23125	-0.27954	0.779831	0.999796	1.41308	4.40513	0.748377	NA	0.51013	4.40729	0.907853	NA
mmu.miR.7090.5p	0.0635187	-1.74188	6.23125	-0.27954	0.779831	0.999796	1.41308	4.40513	0.748377	NA	0.51013	4.40729	0.907853	NA
mmu.miR.7221.3p	0.0635187	-1.74188	6.23125	-0.27954	0.779831	0.999796	1.41308	4.40513	0.748377	NA	0.51013	4.40729	0.907853	NA
mmu.miR.7649.5p	0.0635187	-1.74188	6.23125	-0.27954	0.779831	0.999796	1.41308	4.40513	0.748377	NA	0.51013	4.40729	0.907853	NA
mmu.miR.7671.5p	0.0635187	-1.74188	6.23125	-0.27954	0.779831	0.999796	1.41308	4.40513	0.748377	NA	0.51013	4.40729	0.907853	NA
mmu.miR.6929.5p	0.264587	-1.71034	6.12653	-0.279169	0.780115	0.999796	1.38152	4.3127	0.748712	NA	-0.451637	4.35153	0.917338	NA
mmu.miR.7116.3p	7.54104	0.299536	1.07783	0.277907	0.781084	0.999796	-0.123425	0.767919	0.872309	0.979041	0.0916015	0.75927	0.903973	NA
mmu.miR.504.3p	1.32018	-0.633486	2.28432	-0.27732	0.781535	0.999796	-0.569125	1.50226	0.704802	0.962564	-0.420302	1.48775	0.777554	NA
mmu.miR.7030.3p	0.256632	-1.71074	6.18661	-0.276524	0.782146	0.999796	1.38193	4.35538	0.751022	NA	-0.451638	4.39383	0.91813	NA
mmu.miR.7656.3p	0.250718	-1.69911	6.20327	-0.273905	0.784157	0.999796	0.467996	4.40729	0.915434	NA	2.37422	4.36546	0.586534	NA
mmu.miR.7117.5p	1.33956	0.570332	2.08342	0.273748	0.784278	0.999796	0.465344	1.36236	0.732674	0.967346	-0.912362	1.57078	0.561352	NA
mmu.miR.3473c	9.94451	-0.344498	1.26062	-0.273277	0.784641	0.999796	0.981011	0.854728	0.251073	0.849148	-0.761689	0.918163	0.406776	NA
mmu.miR.1231.5p	1.55371	-0.588311	2.16593	-0.271621	0.785914	0.999796	-0.272541	1.52298	0.857975	0.975269	0.307299	1.46479	0.833831	NA
mmu.miR.301a.5p	18.609	-0.155203	0.571766	-0.271445	0.786049	0.999796	0.231918	0.391952	0.554052	0.921945	-0.184231	0.408142	0.651709	NA
mmu.miR.719	0.410263	0.969782	3.57978	0.270906	0.786464	0.999796	-0.440242	2.52746	0.861721	NA	-0.39739	2.52769	0.875076	NA
mmu.miR.15b.3p	44.3208	0.122464	0.452247	0.270791	0.786552	0.999796	-0.133896	0.321442	0.677009	0.961715	0.129045	0.317151	0.68409	NA
mmu.miR.6925.5p	0.880529	0.692901	2.57646	0.268935	0.787979	0.999796	-0.418078	2.00324	0.834682	NA	1.27709	1.80848	0.480083	NA
mmu.miR.466j	0.448175	0.946773	3.52121	0.268877	0.788024	0.999796	-0.382757	2.48952	0.877809	NA	-0.370724	2.4917	0.881724	NA
mmu.miR.7017.5p	0.946203	-0.693316	2.58783	-0.267914	0.788765	0.999796	0.0131758	1.86932	0.994376	0.997132	0.740582	1.77243	0.676069	NA
mmu.miR.7668.5p	2.38855	-0.579208	2.17003	-0.266913	0.789536	0.999796	-4.38618	1.53037	0.00415585	0.109651	0.292485	1.05352	0.7813	NA
mmu.miR.7118.3p	0.580039	0.819509	3.07063	0.266886	0.789557	0.999796	-1.04195	2.16501	0.630328	NA	-0.213688	2.09168	0.918629	NA
mmu.miR.463.5p	0.203187	1.64812	6.17685	0.266822	0.789606	0.999796	-1.97701	4.32783	0.647805	NA	-1.93489	4.32783	0.654817	NA
mmu.miR.466e.3p	2.95747	-0.368503	1.38128	-0.266783	0.789636	0.999796	1.11702	1.00396	0.265874	0.849208	0.651357	1.04802	0.534261	NA
mmu.miR.615.3p	1.04117	-0.734005	2.7552	-0.266407	0.789926	0.999796	-0.314809	2.04224	0.877492	0.982524	1.28575	1.85656	0.488595	NA
mmu.miR.7034.3p	2.01347	0.455803	1.71257	0.266152	0.790122	0.999796	-0.226577	1.15272	0.844173	0.975269	-0.687731	1.21538	0.57149	NA
mmu.miR.6931.5p	0.424067	1.06856	4.02694	0.265353	0.790737	0.999796	-0.503478	2.84239	0.859405	NA	-0.460552	2.84259	0.871292	NA
mmu.miR.6931.3p	2.79805	-0.406025	1.53639	-0.264272	0.79157	0.999796	1.09703	1.06487	0.302915	0.865489	0.108788	1.15324	0.924845	NA
mmu.miR.450a.5p	27.8678	-0.130429	0.496214	-0.262848	0.792668	0.999796	-0.0994087	0.346141	0.773966	0.975269	-0.0401785	0.345694	0.907474	NA
mmu.miR.6966.5p	0.577468	0.870596	3.33398	0.261128	0.793994	0.999796	-0.95546	2.34615	0.683827	NA	-0.293476	2.29606	0.898294	NA
mmu.miR.3474	0.530016	-0.874441	3.4281	-0.25508	0.798661	0.999796	0.485675	2.49218	0.845487	NA	1.41874	2.41902	0.557543	NA
mmu.miR.5624.5p	0.685452	-0.823574	3.23136	-0.254869	0.798824	0.999796	1.32903	2.20126	0.546005	NA	-0.31829	2.36633	0.893001	NA
mmu.miR.491.5p	49.1607	0.0923715	0.36267	0.254698	0.798956	0.999796	0.0629997	0.257224	0.806517	0.975269	0.11284	0.257046	0.660671	NA
mmu.miR.691	0.217807	1.57234	6.1801	0.25442	0.799171	0.999796	0.468078	4.40729	0.915419	NA	0.510203	4.40729	0.90784	NA
mmu.miR.7025.3p	0.730709	0.811909	3.19593	0.254045	0.799461	0.999796	0.484193	2.39147	0.839552	NA	1.15667	2.34094	0.621232	NA
mmu.miR.5627.5p	0.335691	1.46891	5.79379	0.253531	0.799858	0.999796	-0.493694	4.13388	0.904937	NA	0.494717	4.13169	0.904691	NA
mmu.miR.5134.3p	0.191063	1.56635	6.18012	0.25345	0.79992	0.999796	-1.89524	4.33249	0.661786	NA	-1.85312	4.33249	0.668851	NA
mmu.miR.10b.3p	0.248524	-1.56648	6.2109	-0.252215	0.800875	0.999796	2.19947	4.3763	0.615255	NA	0.510125	4.40729	0.907854	NA
mmu.miR.3475.5p	0.248524	-1.56648	6.2109	-0.252215	0.800875	0.999796	2.19947	4.3763	0.615255	NA	0.510125	4.40729	0.907854	NA
mmu.miR.450a.2.3p	0.409117	1.11606	4.43636	0.251571	0.801373	0.999796	0.468073	3.20867	0.884018	NA	1.49556	3.20396	0.640653	NA
mmu.miR.876.5p	1.69283	0.503214	2.00956	0.25041	0.802271	0.999796	-0.900187	1.36478	0.509522	0.913829	-0.795001	1.3562	0.557743	NA
mmu.miR.3112.3p	0.229532	-1.54207	6.20867	-0.248373	0.803846	0.999796	-0.493758	4.40729	0.910798	NA	1.25537	4.37313	0.774063	NA
mmu.miR.6973a.3p	0.221578	-1.54207	6.20867	-0.248373	0.803846	0.999796	-0.493758	4.40729	0.910798	NA	1.25537	4.37313	0.774063	NA
mmu.miR.7018.3p	0.237552	-1.54202	6.20867	-0.248366	0.803851	0.999796	0.468001	4.40729	0.915433	NA	2.21713	4.37313	0.612162	NA
mmu.miR.7679.3p	0.237552	-1.54202	6.20867	-0.248366	0.803851	0.999796	0.468001	4.40729	0.915433	NA	2.21713	4.37313	0.612162	NA
mmu.miR.7032.3p	5.62039	-0.265894	1.07666	-0.246963	0.804937	0.999796	-0.0639675	0.753963	0.932387	0.991865	0.0936388	0.746824	0.900221	NA
mmu.miR.483.3p	49.9125	0.33842	1.37791	0.245603	0.80599	0.999796	0.033221	0.97604	0.972848	0.991865	0.310541	0.974667	0.75002	NA
mmu.miR.6964.3p	1.1706	0.75057	3.07223	0.244308	0.806992	0.999796	-0.208747	2.06536	0.919494	0.991865	-1.35589	2.19828	0.537369	NA
mmu.miR.7655.3p	0.973894	0.67785	2.77575	0.244204	0.807073	0.999796	-1.36379	1.90955	0.475106	0.913829	-0.758363	1.82633	0.677966	NA
mmu.miR.344i	0.502681	-0.841665	3.44896	-0.244035	0.807204	0.999796	1.34455	2.43868	0.581397	NA	0.526891	2.50174	0.833192	NA
mmu.miR.1191b.5p	21.5384	0.140845	0.580292	0.242714	0.808227	0.999796	-0.263158	0.40311	0.513874	0.913829	-0.263097	0.404466	0.515383	NA
mmu.miR.7047.5p	1.51447	0.493848	2.04451	0.241548	0.80913	0.999796	0.449099	1.31216	0.732155	0.967346	-1.10364	1.5378	0.472957	NA
mmu.miR.6982.3p	4.59263	0.285679	1.18781	0.240509	0.809936	0.999796	-0.863929	0.805042	0.283204	0.84972	-0.682371	0.793984	0.390105	NA
mmu.miR.217.3p	1.17781	0.648269	2.71735	0.238566	0.811442	0.999796	-2.36154	2.03679	0.246277	0.849148	1.45498	1.74521	0.404451	NA
mmu.miR.1933.5p	0.756091	0.684975	2.88773	0.237202	0.8125	0.999796	-0.07864	1.90082	0.967	NA	-1.4105	2.05452	0.492376	NA
mmu.miR.466h.3p	3.45216	0.362913	1.53562	0.236329	0.813177	0.999796	0.0715694	1.04717	0.94551	0.991865	-0.599107	1.10488	0.587654	NA
mmu.miR.3081.5p	0.412472	-1.08949	4.61916	-0.235863	0.813539	0.999796	-0.954412	3.23799	0.768181	NA	-0.143869	3.19304	0.964062	NA
mmu.miR.669e.3p	1.56041	-0.496825	2.12819	-0.233449	0.815412	0.999796	1.0459	1.49332	0.483688	0.913829	0.282747	1.57762	0.857762	NA
mmu.miR.7663.3p	0.292379	1.16618	4.9983	0.233315	0.815517	0.999796	0.452481	3.56158	0.898905	NA	-0.451576	3.56431	0.899183	NA
mmu.miR.677.3p	2.62447	-0.360838	1.55227	-0.232458	0.816183	0.999796	-0.37307	1.06228	0.72544	0.966223	-0.149821	1.04524	0.886024	NA
mmu.miR.5617.5p	1.44918	-0.53593	2.30734	-0.232271	0.816327	0.999796	0.845487	1.47903	0.56756	0.921945	-0.858391	1.69296	0.61213	NA
mmu.miR.1188.5p	7.12777	0.233918	1.00801	0.23206	0.816491	0.999796	0.0577876	0.704845	0.934658	0.991865	-0.152362	0.718882	0.832151	NA
mmu.miR.6769b.5p	4.98902	0.281286	1.23799	0.227211	0.82026	0.999796	-0.161786	0.84368	0.847929	0.975269	-0.586393	0.875756	0.503123	NA
mmu.miR.7662.5p	0.529235	-0.883691	3.90087	-0.226537	0.820784	0.999796	1.57857	2.75574	0.56676	NA	0.497325	2.83667	0.860828	NA
mmu.miR.871.3p	5.11265	-0.273964	1.21195	-0.226053	0.82116	0.999796	-0.52705	0.92103	0.56716	0.921945	1.236	0.802813	0.123662	NA
mmu.miR.5101	1.85664	0.43324	1.92684	0.224845	0.8221	0.999796	-0.887489	1.40772	0.528405	0.913829	0.208977	1.28076	0.870388	NA
mmu.miR.8107	0.415786	-1.20593	5.38342	-0.224008	0.822751	0.999796	2.78305	3.79172	0.462961	NA	0.510147	3.87059	0.895142	NA
mmu.miR.6356	7.45524	0.20706	0.935094	0.221432	0.824756	0.999796	-0.967429	0.673075	0.150625	0.821205	0.0832408	0.609566	0.891381	NA
mmu.miR.7651.3p	0.512456	-0.817009	3.70103	-0.220752	0.825286	0.999796	-1.99797	2.61601	0.445017	NA	0.53029	2.47987	0.830674	NA
mmu.miR.1951	0.202852	-1.36557	6.21542	-0.219707	0.826099	0.999796	-0.493753	4.40729	0.910799	NA	1.07888	4.38271	0.805553	NA
mmu.miR.1a.1.5p	0.210872	-1.36553	6.21542	-0.2197	0.826105	0.999796	0.468006	4.40729	0.915432	NA	2.04064	4.38271	0.641494	NA
mmu.miR.6903.3p	0.216722	-1.36553	6.21542	-0.2197	0.826105	0.999796	0.468006	4.40729	0.915432	NA	2.04064	4.38271	0.641494	NA
mmu.miR.5615.3p	2.82004	-0.328102	1.49865	-0.218931	0.826704	0.999796	0.767237	0.973029	0.430402	0.913829	-0.649155	1.111	0.55902	NA
mmu.miR.183.3p	1.73973	-0.39889	1.82798	-0.218214	0.827262	0.999796	0.678125	1.35019	0.615496	0.934224	0.88466	1.33236	0.506704	NA
mmu.miR.7688.3p	0.269037	1.11298	5.10377	0.21807	0.827374	0.999796	-0.480053	3.58172	0.89338	NA	-1.38398	3.58443	0.699416	NA
mmu.miR.574.5p	48.0161	-0.112925	0.523489	-0.215717	0.829209	0.999796	-0.160882	0.371906	0.665315	0.961694	0.267315	0.366087	0.46527	NA
mmu.miR.3105.3p	13.0147	-0.244243	1.13381	-0.215417	0.829442	0.999796	0.0260201	0.816373	0.974573	0.991865	0.834519	0.796246	0.294608	NA
mmu.miR.466m.3p	1.05917	0.6019	2.80151	0.214848	0.829886	0.999796	-0.266396	1.99096	0.893559	0.986414	-0.111089	1.97463	0.955136	NA
mmu.miR.7056.3p	0.212549	-1.3358	6.21943	-0.214779	0.82994	0.999796	1.96878	4.38839	0.653695	NA	0.510132	4.40729	0.907853	NA
mmu.miR.6991.3p	0.395701	-0.845786	3.95708	-0.21374	0.83075	0.999796	-0.431851	2.71989	0.873846	NA	-0.984678	2.75083	0.720376	NA
mmu.miR.96.5p	1.93541	-0.528232	2.47914	-0.213071	0.831272	0.999796	1.33295	1.75983	0.448793	0.913829	0.516149	1.82544	0.777366	NA
mmu.miR.5627.3p	3.60809	-0.267724	1.25652	-0.213068	0.831274	0.999796	-0.370264	0.880789	0.67421	0.961694	0.0989467	0.844946	0.906777	NA
mmu.miR.6927.3p	0.314484	1.0343	4.88007	0.211944	0.832151	0.999796	-0.401366	3.42319	0.906663	NA	-1.34793	3.42794	0.694158	NA
mmu.miR.6392.5p	0.414967	1.13894	5.38096	0.211662	0.832371	0.999796	0.468066	3.8649	0.903606	NA	1.49924	3.86086	0.69778	NA
mmu.miR.5119	3.28831	-0.32609	1.54067	-0.211655	0.832376	0.999796	0.864174	1.04979	0.410403	0.904282	-0.229143	1.1353	0.840046	NA
mmu.miR.3058.5p	0.54385	-0.923605	4.3813	-0.210806	0.833039	0.999796	1.4547	3.18023	0.647369	NA	2.22719	3.13608	0.477591	NA
mmu.miR.1970	0.267083	1.07609	5.10625	0.21074	0.83309	0.999796	-1.39012	3.58791	0.698427	NA	-0.401038	3.58536	0.910939	NA
mmu.miR.1191b.3p	0.412093	-1.14581	5.51764	-0.207663	0.835492	0.999796	1.77878	3.86419	0.645284	NA	-0.451621	3.93864	0.908711	NA
mmu.miR.706	2.46146	0.322416	1.55319	0.207583	0.835555	0.999796	-0.824747	1.16497	0.478972	0.913829	0.52209	1.01376	0.606551	NA
mmu.miR.467f	0.378119	-0.971039	4.69838	-0.206675	0.836264	0.999796	1.604	3.28584	0.62544	NA	-0.451608	3.35832	0.893028	NA
mmu.miR.133a.5p	1.46458	-0.390643	1.89397	-0.206256	0.836591	0.999796	0.398692	1.38466	0.773396	0.975269	0.700347	1.35234	0.604543	NA
mmu.miR.7063.5p	3.91169	-0.265495	1.29381	-0.205204	0.837413	0.999796	-0.304837	0.863985	0.724219	0.966223	-0.499518	0.882372	0.57132	NA
mmu.miR.5623.3p	0.308269	1.21633	5.95172	0.204367	0.838067	0.999796	-0.493698	4.2356	0.907209	NA	0.494606	4.23347	0.906993	NA
mmu.miR.449b	0.675299	-0.868791	4.27063	-0.203434	0.838796	0.999796	-0.493733	3.12477	0.874452	NA	2.52363	2.97937	0.396975	NA
mmu.miR.10a.3p	3.07222	-0.351439	1.74136	-0.201819	0.840058	0.999796	-2.09051	1.3311	0.116296	0.767107	1.01094	0.951759	0.288156	NA
mmu.miR.1894.5p	0.273016	1.01561	5.06095	0.200676	0.840952	0.999796	0.452413	3.59806	0.899939	NA	-0.451578	3.60076	0.900197	NA
mmu.miR.19b.1.5p	0.404254	1.09127	5.44894	0.200271	0.841268	0.999796	-1.42014	3.79368	0.708148	NA	-2.36899	3.79805	0.532798	NA
mmu.miR.23a.5p	1.33132	-0.478705	2.39069	-0.200237	0.841295	0.999796	-0.874004	1.58012	0.580179	0.924707	-0.535386	1.54099	0.728268	NA
mmu.miR.5620.3p	1.47978	0.518485	2.60227	0.199243	0.842073	0.999796	0.79394	1.87534	0.672034	0.961694	0.410961	1.92456	0.83091	NA
mmu.miR.1956	1.68475	0.411058	2.06831	0.198742	0.842465	0.999796	0.744315	1.46401	0.611167	0.934224	0.0868671	1.5507	0.955327	NA
mmu.miR.344d.2.5p	1.13598	-0.528287	2.68011	-0.197114	0.843739	0.999796	-0.416853	2.08607	0.841616	0.975269	2.11054	1.82879	0.248472	NA
mmu.miR.878.5p	0.505682	0.742906	3.80421	0.195285	0.84517	0.999796	-1.99821	2.66067	0.452642	NA	-0.0678403	2.58619	0.979072	NA
mmu.miR.6968.3p	0.992784	0.57382	2.95706	0.194051	0.846136	0.999796	-2.42276	2.03566	0.233983	0.849148	-0.875108	1.86319	0.638582	NA
mmu.miR.3971	0.171022	1.20218	6.19741	0.193981	0.846191	0.999796	0.468071	4.40729	0.915421	NA	0.510196	4.40729	0.907841	NA
mmu.miR.6898.5p	0.171022	1.20218	6.19741	0.193981	0.846191	0.999796	0.468071	4.40729	0.915421	NA	0.510196	4.40729	0.907841	NA
mmu.miR.326.5p	0.362943	1.07208	5.53314	0.193757	0.846366	0.999796	-2.39046	3.8588	0.535597	NA	-1.35884	3.85473	0.724455	NA
mmu.miR.3082.5p	1.98893	0.32737	1.69216	0.193463	0.846596	0.999796	0.375229	1.18385	0.751277	0.975269	-0.089867	1.24533	0.942472	NA
mmu.miR.452.5p	1.11615	-0.449495	2.32889	-0.193008	0.846953	0.999796	-0.635628	1.71672	0.711191	0.962564	0.838364	1.5161	0.580281	NA
mmu.miR.201.5p	5.74834	-0.20861	1.09386	-0.19071	0.848753	0.999796	-0.183296	0.790291	0.816588	0.975269	0.486007	0.751687	0.517919	NA
mmu.miR.122.5p	5.85797	0.191859	1.00642	0.190635	0.848812	0.999796	-0.195856	0.70768	0.781966	0.975269	-0.0806732	0.702643	0.908593	NA
mmu.miR.669b.5p	6.97248	0.178319	0.937068	0.190295	0.849078	0.999796	0.792977	0.665067	0.233133	0.849148	0.18781	0.704293	0.789728	NA
mmu.miR.365.2.5p	2.42264	-0.304484	1.60267	-0.189985	0.849321	0.999796	-0.337563	1.1029	0.759552	0.975269	-0.119729	1.08605	0.912217	NA
mmu.miR.201.3p	0.328288	1.10399	5.82728	0.189452	0.849739	0.999796	-0.471067	4.09432	0.908402	NA	-1.42089	4.0984	0.728821	NA
mmu.miR.7091.3p	0.342401	-0.905772	4.80705	-0.188426	0.850543	0.999796	-0.409864	3.37619	0.903375	NA	-0.327399	3.37455	0.922711	NA
mmu.miR.743b.3p	0.29657	1.12599	6.00348	0.187557	0.851224	0.999796	-0.4937	4.26838	0.907918	NA	0.494572	4.26627	0.907711	NA
mmu.miR.7675.3p	1.43339	-0.447406	2.40604	-0.185951	0.852483	0.999796	-0.0872615	1.76769	0.960629	0.991865	0.977804	1.6578	0.555311	NA
mmu.miR.669l.5p	7.32137	0.171553	0.928787	0.184707	0.853459	0.999796	0.519945	0.633079	0.411478	0.904282	-0.337561	0.686739	0.623043	NA
mmu.miR.6978.3p	0.296515	-0.909105	4.95139	-0.183606	0.854323	0.999796	-0.366877	3.47714	0.91597	NA	-0.366594	3.47919	0.916084	NA
mmu.miR.7043.5p	0.296515	-0.909105	4.95139	-0.183606	0.854323	0.999796	-0.366877	3.47714	0.91597	NA	-0.366594	3.47919	0.916084	NA
mmu.miR.5615.5p	6.76894	-0.179619	0.980557	-0.18318	0.854657	0.999796	-0.449923	0.66869	0.501047	0.913829	-0.309393	0.662782	0.640636	NA
mmu.miR.6402	0.143283	1.13535	6.20074	0.183099	0.85472	0.999796	-1.46423	4.36187	0.737106	NA	-1.4221	4.36187	0.744401	NA
mmu.miR.8119	0.143283	1.13535	6.20074	0.183099	0.85472	0.999796	-1.46423	4.36187	0.737106	NA	-1.4221	4.36187	0.744401	NA
mmu.miR.3080.5p	2.05134	-0.290533	1.59004	-0.18272	0.855018	0.999796	0.398233	1.0573	0.706433	0.962564	-0.370237	1.14752	0.746967	NA
mmu.miR.195b	0.916224	-0.476815	2.62212	-0.181843	0.855706	0.999796	-0.41615	2.018	0.83662	NA	1.70949	1.78141	0.337244	NA
mmu.miR.207	0.157153	1.12662	6.23278	0.180757	0.856558	0.999796	-0.49369	4.40729	0.91081	NA	-0.451565	4.40729	0.918393	NA
mmu.miR.675.3p	0.143349	1.12662	6.23278	0.180757	0.856558	0.999796	-0.49369	4.40729	0.91081	NA	-0.451565	4.40729	0.918393	NA
mmu.miR.1953	0.14739	1.12662	6.23278	0.180757	0.856558	0.999796	-0.49369	4.40729	0.91081	NA	-0.451565	4.40729	0.918393	NA
mmu.miR.3966	0.15324	1.12662	6.23278	0.180757	0.856558	0.999796	-0.49369	4.40729	0.91081	NA	-0.451565	4.40729	0.918393	NA
mmu.miR.5107.5p	0.143349	1.12662	6.23278	0.180757	0.856558	0.999796	-0.49369	4.40729	0.91081	NA	-0.451565	4.40729	0.918393	NA
mmu.miR.6391	0.13779	1.12662	6.23278	0.180757	0.856558	0.999796	-0.49369	4.40729	0.91081	NA	-0.451565	4.40729	0.918393	NA
mmu.miR.6967.3p	0.13779	1.12662	6.23278	0.180757	0.856558	0.999796	-0.49369	4.40729	0.91081	NA	-0.451565	4.40729	0.918393	NA
mmu.miR.6989.5p	0.143349	1.12662	6.23278	0.180757	0.856558	0.999796	-0.49369	4.40729	0.91081	NA	-0.451565	4.40729	0.918393	NA
mmu.miR.7072.5p	0.13779	1.12662	6.23278	0.180757	0.856558	0.999796	-0.49369	4.40729	0.91081	NA	-0.451565	4.40729	0.918393	NA
mmu.miR.7073.3p	0.13779	1.12662	6.23278	0.180757	0.856558	0.999796	-0.49369	4.40729	0.91081	NA	-0.451565	4.40729	0.918393	NA
mmu.miR.7094b.2.5p	0.15324	1.12662	6.23278	0.180757	0.856558	0.999796	-0.49369	4.40729	0.91081	NA	-0.451565	4.40729	0.918393	NA
mmu.miR.7212.5p	0.129836	1.12662	6.23278	0.180757	0.856558	0.999796	-0.49369	4.40729	0.91081	NA	-0.451565	4.40729	0.918393	NA
mmu.miR.7674.5p	0.133877	1.12662	6.23278	0.180757	0.856558	0.999796	-0.49369	4.40729	0.91081	NA	-0.451565	4.40729	0.918393	NA
mmu.miR.6715.5p	0.149199	1.12662	6.23278	0.180757	0.856558	0.999796	-0.49369	4.40729	0.91081	NA	-0.451565	4.40729	0.918393	NA
mmu.miR.6961.5p	0.413382	0.967288	5.38093	0.179762	0.857339	0.999796	1.4588	3.85668	0.705243	NA	0.510189	3.86096	0.894873	NA
mmu.miR.7085.5p	0.83024	-0.524133	2.9215	-0.179406	0.857619	0.999796	0.18233	1.86258	0.922019	NA	-1.38784	2.04782	0.497951	NA
mmu.miR.1954	1.55653	-0.383178	2.13703	-0.179304	0.857699	0.999796	0.0772028	1.4993	0.958933	0.991865	0.173491	1.49379	0.907541	NA
mmu.miR.7074.5p	0.159323	1.11076	6.20241	0.179086	0.85787	0.999796	0.468069	4.40729	0.915421	NA	0.510194	4.40729	0.907842	NA
mmu.miR.7651.5p	1.81399	-0.34909	1.95665	-0.178413	0.858399	0.999796	0.434661	1.52782	0.776029	0.975269	1.67661	1.39578	0.229676	NA
mmu.miR.7066.3p	7.83925	0.157103	0.881014	0.178321	0.858471	0.999796	-0.478365	0.625677	0.444536	0.913829	0.0151686	0.599038	0.979798	NA
mmu.miR.1896	0.13937	1.0996	6.20274	0.177277	0.859291	0.999796	-1.42848	4.36471	0.743456	NA	-1.38636	4.36471	0.750767	NA
mmu.miR.7086.5p	0.343082	-0.847983	4.78548	-0.177199	0.859352	0.999796	0.49438	3.38374	0.883839	NA	0.534957	3.38401	0.874391	NA
mmu.miR.5130	2.19481	-0.327557	1.86277	-0.175844	0.860417	0.999796	0.291081	1.27613	0.819572	0.975269	-0.185073	1.32516	0.888927	NA
mmu.miR.7048.3p	1.52733	0.400137	2.28309	0.175261	0.860874	0.999796	-1.5455	1.69487	0.361839	0.901091	0.404715	1.43948	0.778593	NA
mmu.miR.741.3p	0.267211	1.07893	6.19073	0.174282	0.861644	0.999796	-1.39204	4.35869	0.749446	NA	-0.403888	4.35663	0.926137	NA
mmu.miR.294.3p	0.334402	-0.839357	4.83505	-0.173598	0.862181	0.999796	-0.436773	3.39061	0.897501	NA	-0.435867	3.39269	0.897775	NA
mmu.miR.26a.1.3p	8.53474	-0.152153	0.877854	-0.173324	0.862397	0.999796	-0.155365	0.620702	0.802351	0.975269	0.157066	0.607429	0.795963	NA
mmu.miR.1964.3p	55.6568	0.0631821	0.365509	0.172861	0.862761	0.999796	-0.0304501	0.260339	0.906889	0.991115	0.185712	0.257057	0.470016	NA
mmu.miR.224.3p	0.135458	1.06315	6.20483	0.171343	0.863954	0.999796	-1.39203	4.36768	0.749945	NA	-1.3499	4.36768	0.757271	NA
mmu.miR.291b.5p	0.135458	1.06315	6.20483	0.171343	0.863954	0.999796	-1.39203	4.36768	0.749945	NA	-1.3499	4.36768	0.757271	NA
mmu.miR.5110	0.135458	1.06315	6.20483	0.171343	0.863954	0.999796	-1.39203	4.36768	0.749945	NA	-1.3499	4.36768	0.757271	NA
mmu.miR.3060.3p	57.0788	-0.057206	0.335222	-0.170651	0.864498	0.999796	-0.268079	0.235237	0.254448	0.849148	-0.00242098	0.230697	0.991627	NA
mmu.miR.3066.3p	1.02197	0.519412	3.04597	0.170524	0.864598	0.999796	0.69025	2.13103	0.74601	0.974168	-0.268998	2.24309	0.904544	NA
mmu.miR.3073a.5p	0.362287	-0.806354	4.76693	-0.169156	0.865674	0.999796	0.452838	3.37156	0.893157	NA	0.53487	3.36994	0.873891	NA
mmu.miR.7092.5p	0.360352	0.958466	5.68195	0.168686	0.866043	0.999796	-1.31531	4.0016	0.742386	NA	-0.283414	3.99768	0.943482	NA
mmu.miR.6546.3p	0.151659	1.04517	6.20619	0.168408	0.866262	0.999796	0.468068	4.40729	0.915421	NA	0.510193	4.40729	0.907842	NA
mmu.miR.7037.5p	0.473838	0.654437	3.88835	0.168307	0.866342	0.999796	-0.970516	2.68553	0.71781	NA	-0.96267	2.68777	0.720219	NA
mmu.miR.3104.3p	4.97933	-0.179694	1.06818	-0.168225	0.866406	0.999796	-0.00877838	0.76278	0.990818	0.995947	0.302213	0.743802	0.684516	NA
mmu.miR.215.5p	43.0191	-0.064935	0.387773	-0.167456	0.867011	0.999796	-0.288414	0.270217	0.285817	0.84972	-0.0936598	0.266672	0.725426	NA
mmu.miR.7683.3p	0.336463	0.956017	5.78228	0.165336	0.86868	0.999796	-0.323091	4.06887	0.93671	NA	-1.27276	4.07297	0.754668	NA
mmu.miR.6416.3p	0.131416	1.02422	6.20712	0.165008	0.868938	0.999796	-1.3531	4.37093	0.756889	NA	-1.31098	4.37093	0.76423	NA
mmu.miR.6910.5p	0.131416	1.02422	6.20712	0.165008	0.868938	0.999796	-1.3531	4.37093	0.756889	NA	-1.31098	4.37093	0.76423	NA
mmu.miR.6950.5p	0.131416	1.02422	6.20712	0.165008	0.868938	0.999796	-1.3531	4.37093	0.756889	NA	-1.31098	4.37093	0.76423	NA
mmu.miR.6965.5p	0.131416	1.02422	6.20712	0.165008	0.868938	0.999796	-1.3531	4.37093	0.756889	NA	-1.31098	4.37093	0.76423	NA
mmu.miR.7002.5p	0.131416	1.02422	6.20712	0.165008	0.868938	0.999796	-1.3531	4.37093	0.756889	NA	-1.31098	4.37093	0.76423	NA
mmu.miR.7089.5p	0.131416	1.02422	6.20712	0.165008	0.868938	0.999796	-1.3531	4.37093	0.756889	NA	-1.31098	4.37093	0.76423	NA
mmu.miR.7649.3p	0.131416	1.02422	6.20712	0.165008	0.868938	0.999796	-1.3531	4.37093	0.756889	NA	-1.31098	4.37093	0.76423	NA
mmu.miR.701.3p	2.47054	0.260948	1.59023	0.164094	0.869657	0.999796	0.32714	1.10425	0.767034	0.975269	-0.175474	1.16107	0.879873	NA
mmu.miR.1191a	41.7478	0.059951	0.369203	0.162379	0.871007	0.999796	0.0254316	0.251828	0.91956	0.991865	-0.334279	0.261942	0.201899	NA
mmu.miR.3086.3p	5.30243	0.176851	1.09226	0.161913	0.871374	0.999796	0.761005	0.778853	0.328528	0.887283	0.244725	0.816864	0.764489	NA
mmu.miR.7087.5p	0.476307	0.620712	3.8539	0.161061	0.872045	0.999796	-0.969574	2.6616	0.715647	NA	-0.928699	2.66193	0.727179	NA
mmu.miR.7667.5p	0.299321	0.956661	5.95816	0.160563	0.872437	0.999796	-1.31421	4.19773	0.754223	NA	-0.281611	4.19397	0.946465	NA
mmu.miR.7034.5p	0.347035	0.988749	6.16274	0.16044	0.872535	0.999796	-2.30868	4.31135	0.592313	NA	-1.27551	4.30767	0.767152	NA
mmu.miR.718	0.145809	0.995986	6.20913	0.160407	0.872561	0.999796	0.468067	4.40729	0.915421	NA	0.510192	4.40729	0.907842	NA
mmu.miR.6917.3p	0.145809	0.995986	6.20913	0.160407	0.872561	0.999796	0.468067	4.40729	0.915421	NA	0.510192	4.40729	0.907842	NA
mmu.miR.7678.3p	0.145809	0.995986	6.20913	0.160407	0.872561	0.999796	0.468067	4.40729	0.915421	NA	0.510192	4.40729	0.907842	NA
mmu.miR.652.5p	7.86274	-0.15269	0.953398	-0.160153	0.872761	0.999796	0.315292	0.65528	0.630406	0.941492	-0.205631	0.683588	0.763559	NA
mmu.miR.7039.5p	0.500433	0.613527	3.8465	0.159503	0.873273	0.999796	0.454655	2.78071	0.870122	NA	0.530132	2.77909	0.848716	NA
mmu.miR.1193.3p	16.1693	-0.0945743	0.596389	-0.158578	0.874001	0.999796	0.359289	0.42502	0.397918	0.904282	0.27804	0.429693	0.517589	NA
mmu.miR.5709.5p	3.54798	0.240771	1.51937	0.158468	0.874088	0.999796	-0.445993	1.08436	0.680855	0.962564	0.0783547	1.0471	0.94035	NA
mmu.miR.6899.3p	8.32579	-0.137433	0.867907	-0.15835	0.874181	0.999796	-0.0826483	0.573064	0.885325	0.98335	-0.647305	0.606676	0.285986	NA
mmu.miR.7681.3p	4.96238	0.199428	1.2607	0.158188	0.874309	0.999796	0.598976	0.903031	0.507141	0.913829	0.311186	0.924814	0.736505	NA
mmu.miR.669o.5p	12.0612	-0.122413	0.78435	-0.156069	0.875979	0.999796	1.88811	0.524283	0.000316596	0.0203611	-0.239346	0.632788	0.705252	NA
mmu.miR.141.5p	0.607514	-0.574577	3.70552	-0.15506	0.876774	0.999796	0.226281	2.50144	0.927921	NA	-0.953431	2.60373	0.714231	NA
mmu.let.7a.2.3p	34.551	-0.0697643	0.4551	-0.153294	0.878166	0.999796	-0.877658	0.316329	0.00552845	0.132297	-0.1889	0.299029	0.527576	NA
mmu.miR.3547.5p	2.70201	0.228003	1.48958	0.153066	0.878347	0.999796	-0.709578	0.954182	0.457088	0.913829	-1.12117	1.00457	0.264396	NA
mmu.miR.1941.3p	1.55455	0.351914	2.3012	0.152927	0.878456	0.999796	0.418674	1.73284	0.809081	0.975269	1.04193	1.66331	0.531039	NA
mmu.miR.224.5p	4.92468	0.336212	2.2071	0.152332	0.878925	0.999796	-0.640461	1.57955	0.685131	0.962564	0.40405	1.53922	0.792933	NA
mmu.miR.6991.5p	0.282364	-0.766541	5.04819	-0.151845	0.879309	0.999796	0.452438	3.56956	0.899139	NA	0.495456	3.56972	0.889613	NA
mmu.miR.7653.3p	3.04639	-0.238754	1.57495	-0.151595	0.879506	0.999796	-0.0905447	1.22614	0.941133	0.991865	1.61005	1.07783	0.13523	NA
mmu.miR.7237.5p	0.803699	-0.495167	3.28035	-0.150949	0.880016	0.999796	0.233252	2.27266	0.918254	NA	-0.0326048	2.30557	0.988717	NA
mmu.miR.1193.5p	5.16982	-0.159401	1.05686	-0.150825	0.880114	0.999796	0.146856	0.761083	0.846993	0.975269	0.415087	0.745708	0.577777	NA
mmu.miR.3106.3p	0.724091	0.482222	3.21421	0.150028	0.880743	0.999796	-1.70715	2.20501	0.438805	NA	-0.785401	2.12269	0.71138	NA
mmu.miR.7647.5p	0.364995	-0.847649	5.67029	-0.149489	0.881167	0.999796	-0.470957	3.98458	0.905913	NA	-0.430579	3.98482	0.913952	NA
mmu.miR.3113.5p	0.294297	-0.742711	4.98732	-0.14892	0.881617	0.999796	1.41424	3.55517	0.690779	NA	1.45726	3.55533	0.681894	NA
mmu.miR.6916.5p	0.878532	-0.469575	3.17644	-0.147831	0.882476	0.999796	1.05526	2.10904	0.616827	NA	-0.934749	2.30827	0.685509	NA
mmu.miR.682	0.338358	-0.842563	5.76512	-0.146148	0.883804	0.999796	0.513722	4.03053	0.898578	NA	-1.38569	4.07665	0.733925	NA
mmu.miR.7012.3p	0.985243	-0.397936	2.73922	-0.145273	0.884495	0.999796	-1.28572	1.82477	0.481063	0.913829	-0.830245	1.75648	0.636444	NA
mmu.miR.880.3p	0.269543	0.889972	6.13469	0.145072	0.884654	0.999796	-0.493704	4.35037	0.909646	NA	0.49449	4.3483	0.90946	NA
mmu.miR.8110	0.378786	0.665683	4.60195	0.144652	0.884985	0.999796	0.468067	3.30926	0.887521	NA	1.49625	3.30466	0.650715	NA
mmu.miR.1199.3p	0.263544	0.89058	6.17831	0.144146	0.885385	0.999796	0.451386	4.37899	0.9179	NA	-0.451579	4.38117	0.917905	NA
mmu.miR.2183	0.263544	0.89058	6.17831	0.144146	0.885385	0.999796	0.451386	4.37899	0.9179	NA	-0.451579	4.38117	0.917905	NA
mmu.miR.215.3p	0.606736	-0.512999	3.56066	-0.144074	0.885442	0.999796	-2.40757	2.5048	0.33646	NA	0.226276	2.35184	0.923352	NA
mmu.miR.3079.5p	1.96712	0.269567	1.88095	0.143314	0.886042	0.999796	-0.0376013	1.46619	0.97954	0.991865	1.33785	1.30827	0.306492	NA
mmu.miR.3472	0.627627	-0.529448	3.71575	-0.142488	0.886695	0.999796	1.0249	2.56221	0.689151	NA	-0.368132	2.68334	0.890879	NA
mmu.miR.6964.5p	0.334445	-0.87921	6.17468	-0.14239	0.886772	0.999796	0.550371	4.32474	0.898734	NA	-1.34996	4.36767	0.757261	NA
mmu.miR.7058.3p	0.621069	0.536879	3.77183	0.142339	0.886812	0.999796	-1.09243	2.66796	0.6822	NA	0.0330082	2.58649	0.989818	NA
mmu.miR.1962	0.475627	-0.536537	3.89862	-0.137622	0.890539	0.999796	-0.406415	2.74487	0.882293	NA	0.228345	2.70531	0.932733	NA
mmu.miR.208a.3p	3.69239	-0.189183	1.37942	-0.137147	0.890915	0.999796	0.632797	0.939737	0.500708	0.913829	-0.251038	1.01038	0.803779	NA
mmu.miR.7220.3p	1.72258	-0.311174	2.28309	-0.136295	0.891588	0.999796	0.931221	1.62813	0.567351	0.921945	0.477935	1.67499	0.775387	NA
mmu.miR.6984.5p	0.456119	-0.531929	3.95506	-0.134493	0.893013	0.999796	0.454326	2.86038	0.8738	NA	1.27063	2.80808	0.650916	NA
mmu.miR.30b.3p	57.2765	0.0562012	0.422481	0.133027	0.894172	0.999796	0.231632	0.293441	0.429899	0.913829	-0.25555	0.302137	0.397658	NA
mmu.miR.547.5p	0.201068	-0.827948	6.23008	-0.132895	0.894276	0.999796	0.499116	4.40347	0.909756	NA	-0.451612	4.40729	0.918384	NA
mmu.miR.883b.3p	0.171135	-0.827948	6.23008	-0.132895	0.894276	0.999796	0.499116	4.40347	0.909756	NA	-0.451612	4.40729	0.918384	NA
mmu.miR.3961	0.193114	-0.827948	6.23008	-0.132895	0.894276	0.999796	0.499116	4.40347	0.909756	NA	-0.451612	4.40729	0.918384	NA
mmu.miR.3969	0.163181	-0.827948	6.23008	-0.132895	0.894276	0.999796	0.499116	4.40347	0.909756	NA	-0.451612	4.40729	0.918384	NA
mmu.miR.6362	0.167223	-0.827948	6.23008	-0.132895	0.894276	0.999796	0.499116	4.40347	0.909756	NA	-0.451612	4.40729	0.918384	NA
mmu.miR.6987.5p	0.171135	-0.827948	6.23008	-0.132895	0.894276	0.999796	0.499116	4.40347	0.909756	NA	-0.451612	4.40729	0.918384	NA
mmu.miR.7012.5p	0.197155	-0.827948	6.23008	-0.132895	0.894276	0.999796	0.499116	4.40347	0.909756	NA	-0.451612	4.40729	0.918384	NA
mmu.miR.7041.5p	0.167223	-0.827948	6.23008	-0.132895	0.894276	0.999796	0.499116	4.40347	0.909756	NA	-0.451612	4.40729	0.918384	NA
mmu.miR.7079.5p	0.171135	-0.827948	6.23008	-0.132895	0.894276	0.999796	0.499116	4.40347	0.909756	NA	-0.451612	4.40729	0.918384	NA
mmu.miR.7117.3p	0.171135	-0.827948	6.23008	-0.132895	0.894276	0.999796	0.499116	4.40347	0.909756	NA	-0.451612	4.40729	0.918384	NA
mmu.miR.290b.3p	0.201068	-0.827948	6.23008	-0.132895	0.894276	0.999796	0.499116	4.40347	0.909756	NA	-0.451612	4.40729	0.918384	NA
mmu.miR.8102	0.193114	-0.827948	6.23008	-0.132895	0.894276	0.999796	0.499116	4.40347	0.909756	NA	-0.451612	4.40729	0.918384	NA
mmu.miR.466o.5p	0.195574	-0.827898	6.23008	-0.132887	0.894283	0.999796	1.46087	4.40347	0.740075	NA	0.510147	4.40729	0.90785	NA
mmu.miR.466f.5p	0.195574	-0.827898	6.23008	-0.132887	0.894283	0.999796	1.46087	4.40347	0.740075	NA	0.510147	4.40729	0.90785	NA
mmu.miR.1190	0.165642	-0.827898	6.23008	-0.132887	0.894283	0.999796	1.46087	4.40347	0.740075	NA	0.510147	4.40729	0.90785	NA
mmu.miR.3063.3p	0.165642	-0.827898	6.23008	-0.132887	0.894283	0.999796	1.46087	4.40347	0.740075	NA	0.510147	4.40729	0.90785	NA
mmu.miR.6241	0.209088	-0.827898	6.23008	-0.132887	0.894283	0.999796	1.46087	4.40347	0.740075	NA	0.510147	4.40729	0.90785	NA
mmu.miR.6963.5p	0.165642	-0.827898	6.23008	-0.132887	0.894283	0.999796	1.46087	4.40347	0.740075	NA	0.510147	4.40729	0.90785	NA
mmu.miR.7077.5p	0.165642	-0.827898	6.23008	-0.132887	0.894283	0.999796	1.46087	4.40347	0.740075	NA	0.510147	4.40729	0.90785	NA
mmu.miR.7216.3p	0.165642	-0.827898	6.23008	-0.132887	0.894283	0.999796	1.46087	4.40347	0.740075	NA	0.510147	4.40729	0.90785	NA
mmu.miR.7672.5p	0.209088	-0.827898	6.23008	-0.132887	0.894283	0.999796	1.46087	4.40347	0.740075	NA	0.510147	4.40729	0.90785	NA
mmu.miR.743b.5p	0.160014	-0.826123	6.23023	-0.132599	0.89451	0.999796	-0.493738	4.40729	0.910802	NA	0.539417	4.40369	0.902509	NA
mmu.miR.880.5p	0.155973	-0.826123	6.23023	-0.132599	0.89451	0.999796	-0.493738	4.40729	0.910802	NA	0.539417	4.40369	0.902509	NA
mmu.miR.465b.5p	0.155973	-0.826123	6.23023	-0.132599	0.89451	0.999796	-0.493738	4.40729	0.910802	NA	0.539417	4.40369	0.902509	NA
mmu.miR.654.5p	0.211153	-0.826123	6.23023	-0.132599	0.89451	0.999796	-0.493738	4.40729	0.910802	NA	0.539417	4.40369	0.902509	NA
mmu.miR.344h.3p	0.215195	-0.826123	6.23023	-0.132599	0.89451	0.999796	-0.493738	4.40729	0.910802	NA	0.539417	4.40369	0.902509	NA
mmu.miR.6337	0.163927	-0.826123	6.23023	-0.132599	0.89451	0.999796	-0.493738	4.40729	0.910802	NA	0.539417	4.40369	0.902509	NA
mmu.miR.6899.5p	0.163927	-0.826123	6.23023	-0.132599	0.89451	0.999796	-0.493738	4.40729	0.910802	NA	0.539417	4.40369	0.902509	NA
mmu.miR.6993.3p	0.219107	-0.826123	6.23023	-0.132599	0.89451	0.999796	-0.493738	4.40729	0.910802	NA	0.539417	4.40369	0.902509	NA
mmu.miR.7222.3p	0.160014	-0.826123	6.23023	-0.132599	0.89451	0.999796	-0.493738	4.40729	0.910802	NA	0.539417	4.40369	0.902509	NA
mmu.miR.7659.3p	0.211153	-0.826123	6.23023	-0.132599	0.89451	0.999796	-0.493738	4.40729	0.910802	NA	0.539417	4.40369	0.902509	NA
mmu.miR.7675.5p	0.160014	-0.826123	6.23023	-0.132599	0.89451	0.999796	-0.493738	4.40729	0.910802	NA	0.539417	4.40369	0.902509	NA
mmu.miR.7683.5p	0.160014	-0.826123	6.23023	-0.132599	0.89451	0.999796	-0.493738	4.40729	0.910802	NA	0.539417	4.40369	0.902509	NA
mmu.miR.3618.5p	0.219107	-0.826123	6.23023	-0.132599	0.89451	0.999796	-0.493738	4.40729	0.910802	NA	0.539417	4.40369	0.902509	NA
mmu.miR.763	0.177796	-0.826073	6.23023	-0.132591	0.894517	0.999796	0.468022	4.40729	0.91543	NA	1.50117	4.40369	0.733187	NA
mmu.miR.710	0.171946	-0.826073	6.23023	-0.132591	0.894517	0.999796	0.468022	4.40729	0.91543	NA	1.50117	4.40369	0.733187	NA
mmu.miR.6396	0.158433	-0.826073	6.23023	-0.132591	0.894517	0.999796	0.468022	4.40729	0.91543	NA	1.50117	4.40369	0.733187	NA
mmu.miR.6921.5p	0.213614	-0.826073	6.23023	-0.132591	0.894517	0.999796	0.468022	4.40729	0.91543	NA	1.50117	4.40369	0.733187	NA
mmu.miR.6943.5p	0.177796	-0.826073	6.23023	-0.132591	0.894517	0.999796	0.468022	4.40729	0.91543	NA	1.50117	4.40369	0.733187	NA
mmu.miR.6979.5p	0.227127	-0.826073	6.23023	-0.132591	0.894517	0.999796	0.468022	4.40729	0.91543	NA	1.50117	4.40369	0.733187	NA
mmu.miR.6995.5p	0.232977	-0.826073	6.23023	-0.132591	0.894517	0.999796	0.468022	4.40729	0.91543	NA	1.50117	4.40369	0.733187	NA
mmu.miR.7009.3p	0.158433	-0.826073	6.23023	-0.132591	0.894517	0.999796	0.468022	4.40729	0.91543	NA	1.50117	4.40369	0.733187	NA
mmu.miR.7057.3p	0.227127	-0.826073	6.23023	-0.132591	0.894517	0.999796	0.468022	4.40729	0.91543	NA	1.50117	4.40369	0.733187	NA
mmu.miR.7674.3p	0.227127	-0.826073	6.23023	-0.132591	0.894517	0.999796	0.468022	4.40729	0.91543	NA	1.50117	4.40369	0.733187	NA
mmu.miR.539.5p	63.7715	0.0431107	0.325372	0.132497	0.894591	0.999796	-0.157557	0.22902	0.491479	0.913829	-0.00166215	0.226917	0.994156	NA
mmu.miR.3960	6.62629	-0.118359	0.90436	-0.130877	0.895873	0.999796	0.366158	0.611873	0.549559	0.921001	-0.28268	0.655363	0.666226	NA
mmu.miR.7029.5p	0.635659	0.4268	3.26244	0.130823	0.895916	0.999796	1.08953	2.37784	0.646806	NA	0.525739	2.41708	0.827811	NA
mmu.miR.6388	0.302383	-0.639697	4.89392	-0.130713	0.896003	0.999796	0.310853	3.41322	0.927434	NA	-1.38343	3.45385	0.688753	NA
mmu.miR.202.3p	0.559185	-0.485504	3.75167	-0.12941	0.897033	0.999796	2.09042	2.62014	0.424971	NA	-0.451598	2.75823	0.869946	NA
mmu.miR.704	3.67031	-0.164423	1.27593	-0.128865	0.897464	0.999796	-0.0685632	0.907226	0.939758	0.991865	0.241685	0.885814	0.784977	NA
mmu.miR.6997.5p	1.80019	0.284524	2.23047	0.127562	0.898495	0.999796	-1.48323	1.65563	0.370321	0.901091	0.488553	1.41726	0.730308	NA
mmu.miR.3473g	1.97555	-0.231694	1.83434	-0.126309	0.899487	0.999796	-0.449939	1.28065	0.725335	0.966223	-0.00309479	1.23938	0.998008	NA
mmu.miR.7052.3p	5.89272	0.156831	1.24896	0.12557	0.900073	0.999796	-1.1507	0.881159	0.191588	0.831432	-0.1751	0.825998	0.832118	NA
mmu.miR.669k.3p	0.358478	0.707823	5.64043	0.125491	0.900135	0.999796	-2.02645	3.94519	0.607495	NA	-0.994569	3.9412	0.800769	NA
mmu.miR.3089.5p	0.129293	-0.781117	6.23134	-0.125353	0.900244	0.999796	-0.493736	4.40729	0.910802	NA	0.494409	4.40525	0.91064	NA
mmu.miR.6367	0.129293	-0.781117	6.23134	-0.125353	0.900244	0.999796	-0.493736	4.40729	0.910802	NA	0.494409	4.40525	0.91064	NA
mmu.miR.6954.5p	0.137247	-0.781117	6.23134	-0.125353	0.900244	0.999796	-0.493736	4.40729	0.910802	NA	0.494409	4.40525	0.91064	NA
mmu.miR.6986.3p	0.137247	-0.781117	6.23134	-0.125353	0.900244	0.999796	-0.493736	4.40729	0.910802	NA	0.494409	4.40525	0.91064	NA
mmu.miR.7053.3p	0.137247	-0.781117	6.23134	-0.125353	0.900244	0.999796	-0.493736	4.40729	0.910802	NA	0.494409	4.40525	0.91064	NA
mmu.miR.7222.5p	0.137247	-0.781117	6.23134	-0.125353	0.900244	0.999796	-0.493736	4.40729	0.910802	NA	0.494409	4.40525	0.91064	NA
mmu.miR.7684.5p	0.137247	-0.781117	6.23134	-0.125353	0.900244	0.999796	-0.493736	4.40729	0.910802	NA	0.494409	4.40525	0.91064	NA
mmu.miR.291a.5p	0.151117	-0.781072	6.23134	-0.125346	0.90025	0.999796	0.468023	4.40729	0.915429	NA	1.45617	4.40525	0.740982	NA
mmu.miR.465a.5p	0.151117	-0.781072	6.23134	-0.125346	0.90025	0.999796	0.468023	4.40729	0.915429	NA	1.45617	4.40525	0.740982	NA
mmu.miR.6980.3p	0.131753	-0.781072	6.23134	-0.125346	0.90025	0.999796	0.468023	4.40729	0.915429	NA	1.45617	4.40525	0.740982	NA
mmu.miR.6981.3p	0.151117	-0.781072	6.23134	-0.125346	0.90025	0.999796	0.468023	4.40729	0.915429	NA	1.45617	4.40525	0.740982	NA
mmu.miR.7017.3p	0.131753	-0.781072	6.23134	-0.125346	0.90025	0.999796	0.468023	4.40729	0.915429	NA	1.45617	4.40525	0.740982	NA
mmu.miR.7068.5p	0.131753	-0.781072	6.23134	-0.125346	0.90025	0.999796	0.468023	4.40729	0.915429	NA	1.45617	4.40525	0.740982	NA
mmu.miR.7235.5p	0.131753	-0.781072	6.23134	-0.125346	0.90025	0.999796	0.468023	4.40729	0.915429	NA	1.45617	4.40525	0.740982	NA
mmu.miR.184.5p	0.131248	-0.780164	6.23125	-0.125202	0.900364	0.999796	0.451331	4.40513	0.918395	NA	-0.451611	4.40729	0.918384	NA
mmu.miR.721	0.13516	-0.780164	6.23125	-0.125202	0.900364	0.999796	0.451331	4.40513	0.918395	NA	-0.451611	4.40729	0.918384	NA
mmu.miR.1898	0.127206	-0.780164	6.23125	-0.125202	0.900364	0.999796	0.451331	4.40513	0.918395	NA	-0.451611	4.40729	0.918384	NA
mmu.miR.5124b	0.13516	-0.780164	6.23125	-0.125202	0.900364	0.999796	0.451331	4.40513	0.918395	NA	-0.451611	4.40729	0.918384	NA
mmu.miR.6392.3p	0.127206	-0.780164	6.23125	-0.125202	0.900364	0.999796	0.451331	4.40513	0.918395	NA	-0.451611	4.40729	0.918384	NA
mmu.miR.6406	0.127206	-0.780164	6.23125	-0.125202	0.900364	0.999796	0.451331	4.40513	0.918395	NA	-0.451611	4.40729	0.918384	NA
mmu.miR.6416.5p	0.13516	-0.780164	6.23125	-0.125202	0.900364	0.999796	0.451331	4.40513	0.918395	NA	-0.451611	4.40729	0.918384	NA
mmu.miR.6944.5p	0.13516	-0.780164	6.23125	-0.125202	0.900364	0.999796	0.451331	4.40513	0.918395	NA	-0.451611	4.40729	0.918384	NA
mmu.miR.7061.3p	0.13516	-0.780164	6.23125	-0.125202	0.900364	0.999796	0.451331	4.40513	0.918395	NA	-0.451611	4.40729	0.918384	NA
mmu.miR.7074.3p	0.13516	-0.780164	6.23125	-0.125202	0.900364	0.999796	0.451331	4.40513	0.918395	NA	-0.451611	4.40729	0.918384	NA
mmu.miR.1963	0.14318	-0.780119	6.23125	-0.125195	0.900369	0.999796	1.41309	4.40513	0.748375	NA	0.510148	4.40729	0.90785	NA
mmu.miR.767	0.14318	-0.780119	6.23125	-0.125195	0.900369	0.999796	1.41309	4.40513	0.748375	NA	0.510148	4.40729	0.90785	NA
mmu.miR.3101.3p	0.129667	-0.780119	6.23125	-0.125195	0.900369	0.999796	1.41309	4.40513	0.748375	NA	0.510148	4.40729	0.90785	NA
mmu.miR.3073b.3p	0.14318	-0.780119	6.23125	-0.125195	0.900369	0.999796	1.41309	4.40513	0.748375	NA	0.510148	4.40729	0.90785	NA
mmu.miR.106a.3p	0.274531	0.753201	6.07404	0.124003	0.901313	0.999796	-1.08208	4.25193	0.799116	NA	-1.98508	4.25418	0.640772	NA
mmu.miR.6920.5p	1.03137	0.311763	2.52218	0.123608	0.901625	0.999796	0.110469	1.66236	0.947017	0.991865	-0.991902	1.81835	0.585412	NA
mmu.miR.466b.5p	0.646991	-0.453669	3.68661	-0.123059	0.902061	0.999796	1.70979	2.62842	0.515368	NA	0.529561	2.72601	0.84597	NA
mmu.miR.128.2.5p	1.28445	0.376665	3.06746	0.122794	0.90227	0.999796	1.24878	1.96465	0.52502	0.913829	-2.65628	2.23499	0.234639	NA
mmu.miR.6983.5p	0.343893	-0.753247	6.17275	-0.122028	0.902877	0.999796	0.468015	4.40729	0.915431	NA	2.37424	4.36546	0.586531	NA
mmu.miR.1955.5p	4.92205	0.130883	1.07496	0.121756	0.903092	0.999796	-0.290017	0.776776	0.708881	0.962564	0.264693	0.738807	0.720141	NA
mmu.miR.6986.5p	4.58816	-0.141927	1.16696	-0.121621	0.903199	0.999796	-0.0904523	0.821653	0.912341	0.991115	0.103987	0.810778	0.897947	NA
mmu.miR.7661.3p	0.354565	0.683261	5.65365	0.120853	0.903808	0.999796	-2.00192	3.95536	0.612766	NA	-0.970006	3.95139	0.806081	NA
mmu.miR.5710	0.674055	0.422029	3.49254	0.120837	0.90382	0.999796	-2.42368	2.45775	0.324065	NA	0.253039	2.29749	0.912301	NA
mmu.miR.7227.3p	0.362391	0.732051	6.17144	0.118619	0.905577	0.999796	-2.05197	4.32377	0.635088	NA	-1.0188	4.3201	0.813566	NA
mmu.miR.7667.3p	1.02947	0.287718	2.44633	0.117612	0.906375	0.999796	-0.580622	1.70254	0.733079	0.967346	-0.322104	1.66782	0.846858	NA
mmu.miR.712.3p	4.09862	-0.148068	1.26054	-0.117464	0.906493	0.999796	0.206461	0.910539	0.820621	0.975269	0.478831	0.893514	0.59203	NA
mmu.miR.7217.3p	0.299256	0.681785	5.90347	0.115489	0.908058	0.999796	-2.00109	4.13387	0.628335	NA	-0.968533	4.13004	0.81459	NA
mmu.miR.3058.3p	2.3654	-0.182616	1.61101	-0.113355	0.909749	0.999796	-0.785259	1.12968	0.486982	0.913829	0.0197456	1.04702	0.984954	NA
mmu.miR.1306.5p	55.4249	-0.0386643	0.345882	-0.111784	0.910994	0.999796	-0.18629	0.241773	0.440994	0.913829	-0.0586146	0.240049	0.807093	NA
mmu.miR.193a.5p	4.82236	0.14066	1.26193	0.111464	0.911248	0.999796	-0.144181	0.876283	0.869308	0.978685	-0.271453	0.887139	0.759615	NA
mmu.miR.6962.3p	3.22409	-0.164377	1.48093	-0.110996	0.911619	0.999796	0.107522	1.06214	0.919367	0.991865	0.401102	1.04246	0.700411	NA
mmu.miR.8106	0.328572	0.629861	5.75673	0.109413	0.912875	0.999796	-0.958732	4.02653	0.811801	NA	-1.90843	4.03067	0.635873	NA
mmu.miR.467g	0.821477	-0.356137	3.27351	-0.108794	0.913366	0.999796	0.859064	2.18514	0.694216	NA	-0.91395	2.36173	0.698768	NA
mmu.miR.154.3p	42.2385	-0.0448591	0.412716	-0.108692	0.913447	0.999796	0.184055	0.286579	0.520712	0.913829	-0.11881	0.294231	0.686361	NA
mmu.miR.7654.5p	0.710542	-0.353926	3.27835	-0.107958	0.914029	0.999796	-0.385335	2.39209	0.872025	NA	1.044	2.26078	0.644233	NA
mmu.miR.7000.3p	9.04124	0.0871547	0.828849	0.105151	0.916256	0.999796	-0.203057	0.584551	0.728311	0.967009	0.0010692	0.576289	0.99852	NA
mmu.miR.378d	34.6603	-0.0537192	0.515341	-0.10424	0.916979	0.999796	-0.221323	0.362552	0.541558	0.916766	0.00728095	0.358573	0.9838	NA
mmu.miR.7092.3p	1.17045	0.282558	2.72786	0.103582	0.917501	0.999796	-2.97178	1.8508	0.108346	0.751713	-1.54302	1.67492	0.356921	NA
mmu.miR.7069.3p	1.66111	-0.216537	2.09869	-0.103177	0.917822	0.999796	-0.86405	1.41569	0.541638	0.916766	-0.493372	1.37755	0.72023	NA
mmu.miR.6907.3p	0.664379	-0.419861	4.1105	-0.102144	0.918643	0.999796	-1.77209	2.8511	0.534239	NA	-0.852188	2.78993	0.760023	NA
mmu.miR.3061.5p	31.3047	0.0515503	0.505023	0.102075	0.918697	0.999796	-0.122586	0.357135	0.731412	0.967346	0.0665035	0.353564	0.850802	NA
mmu.miR.7066.5p	2.18081	-0.176304	1.73014	-0.101901	0.918835	0.999796	-0.174973	1.16576	0.88069	0.98335	-0.4416	1.1977	0.712346	NA
mmu.miR.6516.3p	3.28422	-0.15937	1.57408	-0.101247	0.919354	0.999796	-0.537763	1.17256	0.646503	0.95036	0.953814	1.05507	0.365979	NA
mmu.miR.467a.5p	12.731	-0.0687409	0.681046	-0.100934	0.919603	0.999796	0.650535	0.46616	0.162859	0.823807	-0.174382	0.504018	0.729356	NA
mmu.miR.871.5p	1.28387	-0.252846	2.51555	-0.100513	0.919937	0.999796	-0.134525	1.74646	0.938602	0.991865	-0.0745822	1.74455	0.9659	NA
mmu.miR.6976.3p	0.256668	0.620383	6.17866	0.100407	0.920021	0.999796	-1.89527	4.33249	0.661781	NA	-0.907132	4.33042	0.834074	NA
mmu.miR.7023.5p	0.256668	0.620383	6.17866	0.100407	0.920021	0.999796	-1.89527	4.33249	0.661781	NA	-0.907132	4.33042	0.834074	NA
mmu.miR.6906.5p	1.54385	-0.190472	1.91224	-0.0996069	0.920656	0.999796	-0.0282969	1.19751	0.981148	0.991865	-0.998809	1.34016	0.456097	NA
mmu.miR.7031.5p	0.879497	-0.270895	2.72099	-0.0995574	0.920696	0.999796	0.479719	2.13834	0.822492	NA	2.22237	1.95213	0.254939	NA
mmu.miR.5626.3p	0.806097	0.256457	2.65674	0.096531	0.923099	0.999796	0.28236	1.69285	0.867531	NA	-1.40774	1.90819	0.460675	NA
mmu.miR.3087.3p	22.3249	0.054847	0.575881	0.0952401	0.924124	0.999796	-0.0727992	0.398748	0.855136	0.975269	-0.250444	0.405408	0.536735	NA
mmu.miR.1941.5p	1.56138	-0.249493	2.68515	-0.0929159	0.92597	0.999796	0.480299	2.16801	0.824672	0.975269	3.0825	1.91719	0.107874	NA
mmu.miR.380.5p	54.9136	0.0338284	0.375326	0.0901308	0.928183	0.999796	-0.179662	0.263031	0.494578	0.913829	-0.0773844	0.261933	0.767661	NA
mmu.miR.6897.5p	0.440544	0.40095	4.45898	0.0899197	0.928351	0.999796	-2.44602	3.10693	0.431119	NA	-0.687685	3.05665	0.821995	NA
mmu.miR.302c.3p	0.512383	-0.397767	4.45645	-0.0892565	0.928878	0.999796	-0.493727	3.22394	0.878285	NA	1.91095	3.12525	0.540898	NA
mmu.miR.466i.3p	3.41352	-0.117337	1.40065	-0.0837732	0.933237	0.999796	-0.106302	0.9569	0.911545	0.991115	-0.316457	0.977186	0.746056	NA
mmu.miR.5616.3p	0.272847	-0.50556	6.0683	-0.0833116	0.933604	0.999796	1.96997	4.29842	0.646736	NA	0.510151	4.31777	0.905948	NA
mmu.miR.466b.3p	4.17755	-0.107252	1.30681	-0.0820712	0.93459	0.999796	0.320009	0.906425	0.724054	0.966223	-0.0845254	0.938297	0.928221	NA
mmu.miR.692	0.261963	0.505807	6.18376	0.081796	0.934809	0.999796	1.41312	4.40513	0.748371	NA	0.510173	4.40729	0.907845	NA
mmu.miR.503.5p	3.84982	0.11072	1.35558	0.0816777	0.934903	0.999796	0.606216	0.903774	0.502373	0.913829	-0.600243	1.0066	0.550969	NA
mmu.miR.6481	6.72754	0.0983335	1.23466	0.0796445	0.93652	0.999796	-2.37181	0.873835	0.00664246	0.145427	-0.210256	0.711618	0.767641	NA
mmu.miR.466n.3p	1.47624	-0.150948	1.90309	-0.0793173	0.93678	0.999796	-0.119198	1.30682	0.927324	0.991865	-0.154447	1.31689	0.906637	NA
mmu.miR.206.3p	4.26906	0.176433	2.23165	0.0790592	0.936986	0.999796	-2.22598	1.78201	0.211613	0.849148	2.68678	1.37284	0.0503372	NA
mmu.miR.7093.3p	6.32438	-0.0835129	1.05731	-0.0789861	0.937044	0.999796	-0.126801	0.761968	0.867833	0.978685	0.417775	0.734095	0.569287	NA
mmu.miR.6936.3p	2.14017	-0.123929	1.57421	-0.0787247	0.937252	0.999796	-0.411265	1.00383	0.682029	0.962564	-0.850043	1.06266	0.423759	NA
mmu.miR.3097.5p	1.74211	0.201055	2.61485	0.0768896	0.938711	0.999796	-1.19471	1.9113	0.531922	0.914063	0.523652	1.73635	0.76297	NA
mmu.miR.7081.3p	2.27495	-0.118249	1.63895	-0.0721489	0.942483	0.999796	0.123751	1.10928	0.911172	0.991115	-0.349841	1.16344	0.763647	NA
mmu.miR.6958.5p	0.262495	-0.437545	6.19142	-0.0706695	0.943661	0.999796	0.108696	4.3486	0.980058	NA	-1.34995	4.36768	0.757263	NA
mmu.miR.196b.5p	0.510051	-0.373307	5.28842	-0.0705895	0.943724	0.999796	-1.39201	3.75905	0.711153	NA	1.04838	3.67283	0.775305	NA
mmu.miR.466e.5p	0.416795	-0.36651	5.40095	-0.0678604	0.945897	0.999796	2.40859	3.8374	0.530226	NA	0.510162	3.88589	0.895549	NA
mmu.miR.698.3p	0.288364	-0.40605	5.99045	-0.0677828	0.945959	0.999796	-0.493733	4.24876	0.907489	NA	1.08113	4.22308	0.797946	NA
mmu.miR.551b.5p	20.899	0.0416133	0.615396	0.0676203	0.946088	0.999796	0.0100014	0.425837	0.981262	0.991865	-0.261303	0.435416	0.548425	NA
mmu.miR.3572.3p	11.2695	0.0511416	0.758779	0.0673998	0.946263	0.999796	-1.32537	0.537087	0.0135983	0.259123	-0.0743059	0.472023	0.874914	NA
mmu.miR.3108.5p	0.37301	0.310133	4.6978	0.0660166	0.947365	0.999796	-1.39191	3.3189	0.674933	NA	0.364935	3.27212	0.911197	NA
mmu.miR.6945.3p	14.1987	0.0478304	0.725356	0.0659406	0.947425	0.999796	-0.353501	0.513131	0.49088	0.913829	0.0415751	0.499924	0.933722	NA
mmu.miR.344e.3p	5.71599	-0.0923221	1.40454	-0.0657311	0.947592	0.999796	-2.50995	1.10613	0.0232607	0.341932	1.17343	0.744548	0.115018	NA
mmu.miR.6990.3p	3.23799	0.0901147	1.38889	0.0648826	0.948267	0.999796	-0.970155	0.938381	0.301201	0.865489	-0.575565	0.90406	0.524356	NA
mmu.miR.3074.1.3p	45.3442	0.0271278	0.42534	0.0637792	0.949146	0.999796	-0.32565	0.302853	0.282252	0.84972	0.166041	0.293714	0.571861	NA
mmu.miR.193b.5p	2.69837	0.0932916	1.47447	0.0632714	0.94955	0.999796	0.125501	1.12972	0.911545	0.991115	1.05165	1.03952	0.311696	NA
mmu.miR.6418.5p	0.360577	0.24974	4.06121	0.0614939	0.950966	0.999796	0.383206	2.81796	0.891832	NA	-1.31728	2.86853	0.646079	NA
mmu.miR.7044.5p	2.56592	0.120841	1.99447	0.060588	0.951687	0.999796	-0.919858	1.3809	0.505327	0.913829	-0.476741	1.34746	0.723482	NA
mmu.let.7k	10.0866	0.0431425	0.751764	0.0573883	0.954236	0.999796	-0.0177848	0.517398	0.972579	0.991865	-0.231777	0.530436	0.662144	NA
mmu.miR.7069.5p	0.573712	-0.212728	3.73487	-0.0569572	0.954579	0.999796	-0.381407	2.69469	0.887443	NA	0.874976	2.59968	0.736441	NA
mmu.miR.21c	4.32307	0.0927832	1.65591	0.0560316	0.955317	0.999796	-0.651672	1.18753	0.583168	0.924707	0.298633	1.13494	0.792453	NA
mmu.miR.3105.5p	0.83041	0.167857	2.99834	0.0559832	0.955355	0.999796	1.86677	2.03858	0.359814	NA	-1.34907	2.2671	0.5518	NA
mmu.miR.7686.5p	0.465895	-0.227834	4.44678	-0.0512358	0.959138	0.999796	0.860782	3.06371	0.77874	NA	-1.41361	3.16149	0.654779	NA
mmu.miR.376c.5p	12.07	-0.039521	0.784128	-0.0504012	0.959803	0.999796	0.256211	0.550992	0.641931	0.949589	0.0569306	0.560695	0.919125	NA
mmu.miR.5623.5p	0.361457	-0.278486	5.62392	-0.0495181	0.960506	0.999796	2.20115	3.99665	0.581806	NA	0.510161	4.03084	0.899285	NA
mmu.miR.467h	0.99483	0.115223	2.41604	0.0476907	0.961963	0.999796	0.434003	1.70183	0.798707	0.975269	0.0466677	1.76559	0.978913	NA
mmu.miR.8092	0.409999	-0.243441	5.45715	-0.0446096	0.964419	0.999796	-0.0854139	3.78743	0.982008	NA	-1.98404	3.83654	0.605057	NA
mmu.miR.8096	0.625777	-0.157293	3.57295	-0.0440234	0.964886	0.999796	-0.49372	2.66616	0.853088	NA	2.25098	2.51369	0.370526	NA
mmu.miR.6996.3p	0.228691	0.212011	6.1983	0.0342048	0.972714	0.999796	1.41311	4.40513	0.748371	NA	0.510168	4.40729	0.907846	NA
mmu.miR.1949	1.88555	-0.0593871	1.76665	-0.0336157	0.973184	0.999796	0.670103	1.25628	0.593756	0.927405	0.273917	1.30465	0.833704	NA
mmu.miR.544.3p	63.1675	-0.0134228	0.40053	-0.0335125	0.973266	0.999796	-0.377154	0.282502	0.18186	0.823807	0.010401	0.27723	0.970073	NA
mmu.miR.7036a.5p	0.208889	0.189378	6.19929	0.0305484	0.97563	0.999796	-1.46426	4.36186	0.737101	NA	-0.476114	4.3598	0.91304	NA
mmu.miR.466f.3p	7.91484	0.0261133	0.883722	0.0295492	0.976427	0.999796	1.00053	0.6036	0.097397	0.700849	-0.177218	0.673568	0.792471	NA
mmu.miR.7663.5p	0.216759	0.181597	6.23125	0.0291429	0.976751	0.999796	0.451349	4.40513	0.918392	NA	-0.451592	4.40729	0.918388	NA
mmu.miR.292a.3p	0.218845	0.180644	6.23134	0.0289897	0.976873	0.999796	-0.493718	4.40729	0.910805	NA	0.494426	4.40525	0.910637	NA
mmu.miR.592.3p	0.199482	0.180644	6.23134	0.0289897	0.976873	0.999796	-0.493718	4.40729	0.910805	NA	0.494426	4.40525	0.910637	NA
mmu.miR.3100.5p	0.203395	0.180644	6.23134	0.0289897	0.976873	0.999796	-0.493718	4.40729	0.910805	NA	0.494426	4.40525	0.910637	NA
mmu.miR.5108	0.208954	0.180644	6.23134	0.0289897	0.976873	0.999796	-0.493718	4.40729	0.910805	NA	0.494426	4.40525	0.910637	NA
mmu.miR.7019.5p	0.195441	0.180644	6.23134	0.0289897	0.976873	0.999796	-0.493718	4.40729	0.910805	NA	0.494426	4.40525	0.910637	NA
mmu.miR.7119.3p	0.222758	0.180644	6.23134	0.0289897	0.976873	0.999796	-0.493718	4.40729	0.910805	NA	0.494426	4.40525	0.910637	NA
mmu.miR.7664.3p	7.06904	0.0251319	0.894198	0.0281056	0.977578	0.999796	-0.177735	0.613872	0.772175	0.975269	-0.268674	0.621948	0.66575	NA
mmu.miR.194.1.3p	0.0796613	0.164904	6.23278	0.0264576	0.978892	0.999796	0.468051	4.40729	0.915424	NA	0.510176	4.40729	0.907845	NA
mmu.miR.196a.2.3p	0.0661481	0.164904	6.23278	0.0264576	0.978892	0.999796	0.468051	4.40729	0.915424	NA	0.510176	4.40729	0.907845	NA
mmu.miR.211.3p	0.0855112	0.164904	6.23278	0.0264576	0.978892	0.999796	0.468051	4.40729	0.915424	NA	0.510176	4.40729	0.907845	NA
mmu.miR.761	0.0796613	0.164904	6.23278	0.0264576	0.978892	0.999796	0.468051	4.40729	0.915424	NA	0.510176	4.40729	0.907845	NA
mmu.miR.707	0.0661481	0.164904	6.23278	0.0264576	0.978892	0.999796	0.468051	4.40729	0.915424	NA	0.510176	4.40729	0.907845	NA
mmu.miR.711	0.0661481	0.164904	6.23278	0.0264576	0.978892	0.999796	0.468051	4.40729	0.915424	NA	0.510176	4.40729	0.907845	NA
mmu.miR.717	0.0796613	0.164904	6.23278	0.0264576	0.978892	0.999796	0.468051	4.40729	0.915424	NA	0.510176	4.40729	0.907845	NA
mmu.miR.105	0.0855112	0.164904	6.23278	0.0264576	0.978892	0.999796	0.468051	4.40729	0.915424	NA	0.510176	4.40729	0.907845	NA
mmu.miR.654.3p	0.0855112	0.164904	6.23278	0.0264576	0.978892	0.999796	0.468051	4.40729	0.915424	NA	0.510176	4.40729	0.907845	NA
mmu.miR.466l.3p	0.0855112	0.164904	6.23278	0.0264576	0.978892	0.999796	0.468051	4.40729	0.915424	NA	0.510176	4.40729	0.907845	NA
mmu.miR.1904	0.0796613	0.164904	6.23278	0.0264576	0.978892	0.999796	0.468051	4.40729	0.915424	NA	0.510176	4.40729	0.907845	NA
mmu.miR.432	0.0661481	0.164904	6.23278	0.0264576	0.978892	0.999796	0.468051	4.40729	0.915424	NA	0.510176	4.40729	0.907845	NA
mmu.miR.5622.5p	0.0796613	0.164904	6.23278	0.0264576	0.978892	0.999796	0.468051	4.40729	0.915424	NA	0.510176	4.40729	0.907845	NA
mmu.miR.6373	0.0796613	0.164904	6.23278	0.0264576	0.978892	0.999796	0.468051	4.40729	0.915424	NA	0.510176	4.40729	0.907845	NA
mmu.miR.6401	0.0796613	0.164904	6.23278	0.0264576	0.978892	0.999796	0.468051	4.40729	0.915424	NA	0.510176	4.40729	0.907845	NA
mmu.miR.6916.3p	0.0796613	0.164904	6.23278	0.0264576	0.978892	0.999796	0.468051	4.40729	0.915424	NA	0.510176	4.40729	0.907845	NA
mmu.miR.6918.3p	0.0661481	0.164904	6.23278	0.0264576	0.978892	0.999796	0.468051	4.40729	0.915424	NA	0.510176	4.40729	0.907845	NA
mmu.miR.6957.3p	0.0661481	0.164904	6.23278	0.0264576	0.978892	0.999796	0.468051	4.40729	0.915424	NA	0.510176	4.40729	0.907845	NA
mmu.miR.6961.3p	0.0661481	0.164904	6.23278	0.0264576	0.978892	0.999796	0.468051	4.40729	0.915424	NA	0.510176	4.40729	0.907845	NA
mmu.miR.6971.5p	0.0796613	0.164904	6.23278	0.0264576	0.978892	0.999796	0.468051	4.40729	0.915424	NA	0.510176	4.40729	0.907845	NA
mmu.miR.6974.5p	0.0855112	0.164904	6.23278	0.0264576	0.978892	0.999796	0.468051	4.40729	0.915424	NA	0.510176	4.40729	0.907845	NA
mmu.miR.6978.5p	0.0796613	0.164904	6.23278	0.0264576	0.978892	0.999796	0.468051	4.40729	0.915424	NA	0.510176	4.40729	0.907845	NA
mmu.miR.7005.5p	0.0661481	0.164904	6.23278	0.0264576	0.978892	0.999796	0.468051	4.40729	0.915424	NA	0.510176	4.40729	0.907845	NA
mmu.miR.7005.3p	0.0661481	0.164904	6.23278	0.0264576	0.978892	0.999796	0.468051	4.40729	0.915424	NA	0.510176	4.40729	0.907845	NA
mmu.miR.7020.5p	0.0796613	0.164904	6.23278	0.0264576	0.978892	0.999796	0.468051	4.40729	0.915424	NA	0.510176	4.40729	0.907845	NA
mmu.miR.7032.5p	0.0661481	0.164904	6.23278	0.0264576	0.978892	0.999796	0.468051	4.40729	0.915424	NA	0.510176	4.40729	0.907845	NA
mmu.miR.7042.3p	0.0661481	0.164904	6.23278	0.0264576	0.978892	0.999796	0.468051	4.40729	0.915424	NA	0.510176	4.40729	0.907845	NA
mmu.miR.7058.5p	0.0855112	0.164904	6.23278	0.0264576	0.978892	0.999796	0.468051	4.40729	0.915424	NA	0.510176	4.40729	0.907845	NA
mmu.miR.7242.3p	0.0661481	0.164904	6.23278	0.0264576	0.978892	0.999796	0.468051	4.40729	0.915424	NA	0.510176	4.40729	0.907845	NA
mmu.miR.7647.3p	0.0796613	0.164904	6.23278	0.0264576	0.978892	0.999796	0.468051	4.40729	0.915424	NA	0.510176	4.40729	0.907845	NA
mmu.miR.7036b.3p	0.0661481	0.164904	6.23278	0.0264576	0.978892	0.999796	0.468051	4.40729	0.915424	NA	0.510176	4.40729	0.907845	NA
mmu.miR.7680.5p	0.0661481	0.164904	6.23278	0.0264576	0.978892	0.999796	0.468051	4.40729	0.915424	NA	0.510176	4.40729	0.907845	NA
mmu.miR.6715.3p	0.0855112	0.164904	6.23278	0.0264576	0.978892	0.999796	0.468051	4.40729	0.915424	NA	0.510176	4.40729	0.907845	NA
mmu.miR.3620.3p	0.0661481	0.164904	6.23278	0.0264576	0.978892	0.999796	0.468051	4.40729	0.915424	NA	0.510176	4.40729	0.907845	NA
mmu.miR.465d.5p	0.0661481	0.164904	6.23278	0.0264576	0.978892	0.999796	0.468051	4.40729	0.915424	NA	0.510176	4.40729	0.907845	NA
mmu.miR.295.5p	0.0677289	0.164858	6.23278	0.0264501	0.978898	0.999796	-0.493709	4.40729	0.910807	NA	-0.451583	4.40729	0.918389	NA
mmu.miR.449a.3p	0.0677289	0.164858	6.23278	0.0264501	0.978898	0.999796	-0.493709	4.40729	0.910807	NA	-0.451583	4.40729	0.918389	NA
mmu.miR.471.3p	0.0677289	0.164858	6.23278	0.0264501	0.978898	0.999796	-0.493709	4.40729	0.910807	NA	-0.451583	4.40729	0.918389	NA
mmu.miR.675.5p	0.0677289	0.164858	6.23278	0.0264501	0.978898	0.999796	-0.493709	4.40729	0.910807	NA	-0.451583	4.40729	0.918389	NA
mmu.miR.678	0.0716416	0.164858	6.23278	0.0264501	0.978898	0.999796	-0.493709	4.40729	0.910807	NA	-0.451583	4.40729	0.918389	NA
mmu.miR.681	0.0636875	0.164858	6.23278	0.0264501	0.978898	0.999796	-0.493709	4.40729	0.910807	NA	-0.451583	4.40729	0.918389	NA
mmu.miR.684	0.0636875	0.164858	6.23278	0.0264501	0.978898	0.999796	-0.493709	4.40729	0.910807	NA	-0.451583	4.40729	0.918389	NA
mmu.miR.693.5p	0.0677289	0.164858	6.23278	0.0264501	0.978898	0.999796	-0.493709	4.40729	0.910807	NA	-0.451583	4.40729	0.918389	NA
mmu.miR.883a.3p	0.0636875	0.164858	6.23278	0.0264501	0.978898	0.999796	-0.493709	4.40729	0.910807	NA	-0.451583	4.40729	0.918389	NA
mmu.miR.590.5p	0.0677289	0.164858	6.23278	0.0264501	0.978898	0.999796	-0.493709	4.40729	0.910807	NA	-0.451583	4.40729	0.918389	NA
mmu.miR.1897.3p	0.0636875	0.164858	6.23278	0.0264501	0.978898	0.999796	-0.493709	4.40729	0.910807	NA	-0.451583	4.40729	0.918389	NA
mmu.miR.669n	0.0677289	0.164858	6.23278	0.0264501	0.978898	0.999796	-0.493709	4.40729	0.910807	NA	-0.451583	4.40729	0.918389	NA
mmu.miR.3063.5p	0.0677289	0.164858	6.23278	0.0264501	0.978898	0.999796	-0.493709	4.40729	0.910807	NA	-0.451583	4.40729	0.918389	NA
mmu.miR.3067.5p	0.0636875	0.164858	6.23278	0.0264501	0.978898	0.999796	-0.493709	4.40729	0.910807	NA	-0.451583	4.40729	0.918389	NA
mmu.miR.3100.3p	0.0677289	0.164858	6.23278	0.0264501	0.978898	0.999796	-0.493709	4.40729	0.910807	NA	-0.451583	4.40729	0.918389	NA
mmu.miR.5622.3p	0.0677289	0.164858	6.23278	0.0264501	0.978898	0.999796	-0.493709	4.40729	0.910807	NA	-0.451583	4.40729	0.918389	NA
mmu.miR.6338	0.0716416	0.164858	6.23278	0.0264501	0.978898	0.999796	-0.493709	4.40729	0.910807	NA	-0.451583	4.40729	0.918389	NA
mmu.miR.6341	0.0636875	0.164858	6.23278	0.0264501	0.978898	0.999796	-0.493709	4.40729	0.910807	NA	-0.451583	4.40729	0.918389	NA
mmu.miR.6361	0.0636875	0.164858	6.23278	0.0264501	0.978898	0.999796	-0.493709	4.40729	0.910807	NA	-0.451583	4.40729	0.918389	NA
mmu.miR.6376	0.0716416	0.164858	6.23278	0.0264501	0.978898	0.999796	-0.493709	4.40729	0.910807	NA	-0.451583	4.40729	0.918389	NA
mmu.miR.6384	0.0677289	0.164858	6.23278	0.0264501	0.978898	0.999796	-0.493709	4.40729	0.910807	NA	-0.451583	4.40729	0.918389	NA
mmu.miR.6394	0.0677289	0.164858	6.23278	0.0264501	0.978898	0.999796	-0.493709	4.40729	0.910807	NA	-0.451583	4.40729	0.918389	NA
mmu.miR.1957b	0.0636875	0.164858	6.23278	0.0264501	0.978898	0.999796	-0.493709	4.40729	0.910807	NA	-0.451583	4.40729	0.918389	NA
mmu.miR.6398	0.0677289	0.164858	6.23278	0.0264501	0.978898	0.999796	-0.493709	4.40729	0.910807	NA	-0.451583	4.40729	0.918389	NA
mmu.miR.6399	0.0677289	0.164858	6.23278	0.0264501	0.978898	0.999796	-0.493709	4.40729	0.910807	NA	-0.451583	4.40729	0.918389	NA
mmu.miR.6407	0.0677289	0.164858	6.23278	0.0264501	0.978898	0.999796	-0.493709	4.40729	0.910807	NA	-0.451583	4.40729	0.918389	NA
mmu.miR.6409	0.0677289	0.164858	6.23278	0.0264501	0.978898	0.999796	-0.493709	4.40729	0.910807	NA	-0.451583	4.40729	0.918389	NA
mmu.miR.6537.5p	0.0716416	0.164858	6.23278	0.0264501	0.978898	0.999796	-0.493709	4.40729	0.910807	NA	-0.451583	4.40729	0.918389	NA
mmu.miR.6541	0.0636875	0.164858	6.23278	0.0264501	0.978898	0.999796	-0.493709	4.40729	0.910807	NA	-0.451583	4.40729	0.918389	NA
mmu.miR.6910.3p	0.0636875	0.164858	6.23278	0.0264501	0.978898	0.999796	-0.493709	4.40729	0.910807	NA	-0.451583	4.40729	0.918389	NA
mmu.miR.6923.3p	0.0636875	0.164858	6.23278	0.0264501	0.978898	0.999796	-0.493709	4.40729	0.910807	NA	-0.451583	4.40729	0.918389	NA
mmu.miR.6934.3p	0.0716416	0.164858	6.23278	0.0264501	0.978898	0.999796	-0.493709	4.40729	0.910807	NA	-0.451583	4.40729	0.918389	NA
mmu.miR.6972.3p	0.0716416	0.164858	6.23278	0.0264501	0.978898	0.999796	-0.493709	4.40729	0.910807	NA	-0.451583	4.40729	0.918389	NA
mmu.miR.7000.5p	0.0677289	0.164858	6.23278	0.0264501	0.978898	0.999796	-0.493709	4.40729	0.910807	NA	-0.451583	4.40729	0.918389	NA
mmu.miR.7028.3p	0.0636875	0.164858	6.23278	0.0264501	0.978898	0.999796	-0.493709	4.40729	0.910807	NA	-0.451583	4.40729	0.918389	NA
mmu.miR.7030.5p	0.0677289	0.164858	6.23278	0.0264501	0.978898	0.999796	-0.493709	4.40729	0.910807	NA	-0.451583	4.40729	0.918389	NA
mmu.miR.7060.5p	0.0636875	0.164858	6.23278	0.0264501	0.978898	0.999796	-0.493709	4.40729	0.910807	NA	-0.451583	4.40729	0.918389	NA
mmu.miR.7081.5p	0.0636875	0.164858	6.23278	0.0264501	0.978898	0.999796	-0.493709	4.40729	0.910807	NA	-0.451583	4.40729	0.918389	NA
mmu.miR.7212.3p	0.0716416	0.164858	6.23278	0.0264501	0.978898	0.999796	-0.493709	4.40729	0.910807	NA	-0.451583	4.40729	0.918389	NA
mmu.miR.7215.5p	0.0677289	0.164858	6.23278	0.0264501	0.978898	0.999796	-0.493709	4.40729	0.910807	NA	-0.451583	4.40729	0.918389	NA
mmu.miR.7225.3p	0.0677289	0.164858	6.23278	0.0264501	0.978898	0.999796	-0.493709	4.40729	0.910807	NA	-0.451583	4.40729	0.918389	NA
mmu.miR.7230.5p	0.0716416	0.164858	6.23278	0.0264501	0.978898	0.999796	-0.493709	4.40729	0.910807	NA	-0.451583	4.40729	0.918389	NA
mmu.miR.7232.3p	0.0636875	0.164858	6.23278	0.0264501	0.978898	0.999796	-0.493709	4.40729	0.910807	NA	-0.451583	4.40729	0.918389	NA
mmu.miR.7239.3p	0.0716416	0.164858	6.23278	0.0264501	0.978898	0.999796	-0.493709	4.40729	0.910807	NA	-0.451583	4.40729	0.918389	NA
mmu.miR.7578	0.0677289	0.164858	6.23278	0.0264501	0.978898	0.999796	-0.493709	4.40729	0.910807	NA	-0.451583	4.40729	0.918389	NA
mmu.miR.7665.3p	0.0716416	0.164858	6.23278	0.0264501	0.978898	0.999796	-0.493709	4.40729	0.910807	NA	-0.451583	4.40729	0.918389	NA
mmu.miR.3620.5p	0.0636875	0.164858	6.23278	0.0264501	0.978898	0.999796	-0.493709	4.40729	0.910807	NA	-0.451583	4.40729	0.918389	NA
mmu.miR.7682.5p	0.0716416	0.164858	6.23278	0.0264501	0.978898	0.999796	-0.493709	4.40729	0.910807	NA	-0.451583	4.40729	0.918389	NA
mmu.miR.9768.3p	0.0716416	0.164858	6.23278	0.0264501	0.978898	0.999796	-0.493709	4.40729	0.910807	NA	-0.451583	4.40729	0.918389	NA
mmu.miR.9769.5p	0.0677289	0.164858	6.23278	0.0264501	0.978898	0.999796	-0.493709	4.40729	0.910807	NA	-0.451583	4.40729	0.918389	NA
mmu.miR.28c	12.4526	-0.0157297	0.661593	-0.0237755	0.981032	0.999796	-0.243906	0.471325	0.604813	0.931666	0.164461	0.454113	0.717234	NA
mmu.miR.29b.1.5p	15.8317	-0.0171683	0.732046	-0.0234524	0.981289	0.999796	0.0628491	0.510923	0.902098	0.991115	-0.10801	0.518074	0.834852	NA
mmu.miR.200c.5p	0.235568	0.14436	6.19818	0.0232907	0.981418	0.999796	-1.46426	4.36186	0.737101	NA	-0.431095	4.35822	0.921206	NA
mmu.miR.6237	0.471841	0.0884058	3.92364	0.0225316	0.982024	0.999796	-0.437466	2.74087	0.873189	NA	-0.396604	2.7412	0.884961	NA
mmu.miR.669p.3p	0.286579	0.13432	6.01593	0.0223274	0.982187	0.999796	0.498626	4.25198	0.906647	NA	-0.451593	4.25592	0.915496	NA
mmu.miR.6900.5p	0.943248	-0.063272	2.86515	-0.0220833	0.982382	0.999796	1.17824	2.03772	0.563119	0.921945	0.248694	2.15136	0.907971	NA
mmu.miR.7015.5p	0.980504	0.0550655	2.51312	0.0219112	0.982519	0.999796	0.679945	1.73263	0.694736	0.962564	-0.217485	1.85856	0.906846	NA
mmu.miR.1947.3p	0.249438	0.135632	6.23023	0.02177	0.982631	0.999796	-0.493719	4.40729	0.910805	NA	0.539439	4.40369	0.902505	NA
mmu.miR.6927.5p	0.249438	0.135632	6.23023	0.02177	0.982631	0.999796	-0.493719	4.40729	0.910805	NA	0.539439	4.40369	0.902505	NA
mmu.miR.7219.5p	0.239675	0.135632	6.23023	0.02177	0.982631	0.999796	-0.493719	4.40729	0.910805	NA	0.539439	4.40369	0.902505	NA
mmu.miR.7052.5p	0.259262	0.133857	6.20863	0.0215598	0.982799	0.999796	0.49909	4.3883	0.90945	NA	-0.451594	4.39213	0.918107	NA
mmu.miR.5098	0.229329	0.133808	6.23008	0.0214777	0.982865	0.999796	0.499139	4.40347	0.909752	NA	-0.451594	4.40729	0.918388	NA
mmu.miR.6363	0.248692	0.133808	6.23008	0.0214777	0.982865	0.999796	0.499139	4.40347	0.909752	NA	-0.451594	4.40729	0.918388	NA
mmu.miR.6935.3p	0.242843	0.133808	6.23008	0.0214777	0.982865	0.999796	0.499139	4.40347	0.909752	NA	-0.451594	4.40729	0.918388	NA
mmu.miR.7009.5p	0.246884	0.133808	6.23008	0.0214777	0.982865	0.999796	0.499139	4.40347	0.909752	NA	-0.451594	4.40729	0.918388	NA
mmu.miR.7020.3p	0.229329	0.133808	6.23008	0.0214777	0.982865	0.999796	0.499139	4.40347	0.909752	NA	-0.451594	4.40729	0.918388	NA
mmu.miR.7021.3p	0.250797	0.133808	6.23008	0.0214777	0.982865	0.999796	0.499139	4.40347	0.909752	NA	-0.451594	4.40729	0.918388	NA
mmu.miR.7040.5p	0.237283	0.133808	6.23008	0.0214777	0.982865	0.999796	0.499139	4.40347	0.909752	NA	-0.451594	4.40729	0.918388	NA
mmu.miR.3087.5p	2.3661	-0.0345418	1.60857	-0.0214736	0.982868	0.999796	-0.0262008	1.07887	0.980625	0.991865	-0.495088	1.1335	0.662273	NA
mmu.miR.6975.3p	0.477924	0.0947604	4.511	0.0210065	0.98324	0.999796	0.493234	3.2189	0.878216	NA	0.533879	3.21919	0.868281	NA
mmu.miR.449c.5p	13.1207	0.0139622	0.6717	0.0207863	0.983416	0.999796	-0.0149089	0.478397	0.975139	0.991865	0.182912	0.471496	0.69806	NA
mmu.miR.705	0.251608	0.119783	6.19985	0.0193204	0.984586	0.999796	0.46804	4.40729	0.915426	NA	1.50119	4.40369	0.733183	NA
mmu.miR.6976.5p	0.198976	0.118133	6.20329	0.0190435	0.984806	0.999796	-0.446992	4.36549	0.918446	NA	-1.34993	4.36768	0.757266	NA
mmu.miR.8113	0.198976	0.118133	6.20329	0.0190435	0.984806	0.999796	-0.446992	4.36549	0.918446	NA	-1.34993	4.36768	0.757266	NA
mmu.miR.365.1.5p	0.258816	0.117958	6.19969	0.0190265	0.98482	0.999796	1.46089	4.40347	0.740071	NA	0.510165	4.40729	0.907847	NA
mmu.miR.7666.5p	0.201063	0.11718	6.20338	0.0188897	0.984929	0.999796	-1.39206	4.36768	0.749941	NA	-0.403914	4.36562	0.926284	NA
mmu.miR.7211.5p	0.360949	-0.0748229	3.97396	-0.0188283	0.984978	0.999796	-1.9756	2.7762	0.4767	NA	-0.211903	2.71872	0.937874	NA
mmu.miR.6938.3p	3.08388	0.0270381	1.43816	0.0188005	0.985	0.999796	-1.07514	1.03778	0.300206	0.865489	0.193605	0.914445	0.832327	NA
mmu.miR.7045.5p	0.200935	0.115469	6.20348	0.0186136	0.985149	0.999796	-1.39034	4.36782	0.750245	NA	-0.402203	4.36576	0.926597	NA
mmu.miR.6994.3p	1.96338	0.0305896	1.77049	0.0172775	0.986215	0.999796	-0.237034	1.32228	0.857732	0.975269	0.7869	1.21286	0.516471	NA
mmu.miR.1938	0.361083	-0.0819608	4.75334	-0.0172428	0.986243	0.999796	0.494339	3.37596	0.883583	NA	0.495829	3.37802	0.883305	NA
mmu.miR.487b.5p	14.2385	-0.0113411	0.66519	-0.0170495	0.986397	0.999796	-0.00282852	0.469544	0.995194	0.997132	0.084652	0.467712	0.856374	NA
mmu.miR.505.3p	17.2315	0.0096897	0.586638	0.0165173	0.986822	0.999796	-0.233218	0.423333	0.581697	0.924707	0.325799	0.403743	0.419697	NA
mmu.miR.6908.3p	1.14704	0.0369832	2.32799	0.0158863	0.987325	0.999796	-0.320895	1.61221	0.842231	0.975269	-0.214681	1.60241	0.893423	NA
mmu.miR.6973b.3p	1.72505	-0.0295953	2.0707	-0.0142924	0.988597	0.999796	0.340572	1.47575	0.817487	0.975269	0.280037	1.48687	0.85061	NA
mmu.miR.6898.3p	0.197022	0.0782538	6.20567	0.01261	0.989939	0.999796	-1.35313	4.37093	0.756884	NA	-0.364986	4.36887	0.93342	NA
mmu.miR.301b.5p	0.197902	-0.0723721	6.21547	-0.0116439	0.99071	0.999796	0.468037	4.40729	0.915427	NA	1.45618	4.40525	0.74098	NA
mmu.miR.7689.5p	0.227614	0.0704521	6.20237	0.0113589	0.990937	0.999796	-1.39035	4.36782	0.750245	NA	-0.357185	4.36418	0.93477	NA
mmu.miR.6941.5p	0.264884	0.070338	6.20212	0.011341	0.990951	0.999796	-0.399196	4.36382	0.927112	NA	-1.34993	4.36768	0.757266	NA
mmu.miR.6966.3p	2.6328	-0.0160618	1.45594	-0.0110319	0.991198	0.999796	0.241539	0.949464	0.79919	0.975269	-0.701737	1.05349	0.505343	NA
mmu.miR.1961	1.03551	-0.0224742	2.39611	-0.00937946	0.992516	0.999796	0.432883	1.59485	0.786064	0.975269	-0.598202	1.74529	0.731785	NA
mmu.miR.6769b.3p	7.81231	0.00804398	0.879234	0.00914885	0.9927	0.999796	-0.585783	0.626404	0.34971	0.897385	0.119664	0.58867	0.838917	NA
mmu.miR.6946.5p	0.499938	0.0319693	3.81873	0.00837172	0.99332	0.999796	-0.380717	2.62176	0.884542	NA	-0.907125	2.65278	0.732386	NA
mmu.miR.293.5p	0.211415	0.0500112	6.20769	0.00805633	0.993572	0.999796	0.468039	4.40729	0.915426	NA	1.45619	4.40525	0.74098	NA
mmu.miR.383.3p	16.1058	-0.00457731	0.687213	-0.00666069	0.994686	0.999796	-0.0617534	0.465169	0.894387	0.986414	-0.545566	0.484327	0.259979	NA
mmu.miR.6903.5p	0.961096	-0.0153198	2.64992	-0.00578125	0.995387	0.999796	0.413053	1.98839	0.835438	0.975269	0.992409	1.91038	0.603424	NA
mmu.miR.714	13.8919	-0.00494665	0.871152	-0.00567829	0.995469	0.999796	0.80835	0.611174	0.185963	0.831432	0.0563589	0.63762	0.929567	NA
mmu.miR.1936	0.278882	0.0337833	6.0607	0.00557416	0.995552	0.999796	-1.35336	4.26879	0.751217	NA	-0.320514	4.26508	0.940097	NA
mmu.miR.7067.3p	0.278882	0.0337833	6.0607	0.00557416	0.995552	0.999796	-1.35336	4.26879	0.751217	NA	-0.320514	4.26508	0.940097	NA
mmu.miR.7671.3p	0.223702	0.0332372	6.20456	0.00535689	0.995726	0.999796	-1.35313	4.37093	0.756884	NA	-0.319969	4.36729	0.941595	NA
mmu.miR.669a.5p	2.51446	-0.0079509	1.52356	-0.00521864	0.995836	0.999796	0.670852	1.06203	0.527601	0.913829	0.0250041	1.13222	0.982381	NA
mmu.miR.6354	0.260843	0.0315394	6.17125	0.00511071	0.995922	0.999796	-0.360396	4.34352	0.933873	NA	-1.31106	4.34739	0.762977	NA
mmu.miR.466g	16.5602	-0.00337658	0.710501	-0.0047524	0.996208	0.999796	0.439052	0.490975	0.37119	0.901091	-0.216727	0.514443	0.673547	NA
mmu.miR.6977.3p	16.6312	-0.000991748	0.629579	-0.00157526	0.998743	0.999975	-0.133383	0.458855	0.771291	0.975269	0.513186	0.43675	0.239991	NA
mmu.miR.1929.3p	0.21966	-0.00652443	6.20697	-0.00105115	0.999161	0.999975	-1.31337	4.37434	0.763992	NA	-0.280206	4.37071	0.948883	NA
mmu.miR.6954.3p	0.21966	-0.00652443	6.20697	-0.00105115	0.999161	0.999975	-1.31337	4.37434	0.763992	NA	-0.280206	4.37071	0.948883	NA
mmu.miR.7055.3p	0.851099	-0.00195761	3.16941	-0.000617657	0.999507	0.999975	2.54094	2.31338	0.272043	NA	1.46121	2.41095	0.544467	NA
mmu.miR.6948.5p	4.00509	-3.99e-05	1.26166	-3.16e-05	0.999975	0.999975	-0.468926	0.941062	0.618277	0.934224	0.758637	0.847134	0.370502	NA
mmu.miR.101a.3p	0	NA	NA	NA	NA	NA	NA	NA	NA	NA	NA	NA	NA	NA
mmu.miR.101c	0	NA	NA	NA	NA	NA	NA	NA	NA	NA	NA	NA	NA	NA
mmu.miR.206.5p	0	NA	NA	NA	NA	NA	NA	NA	NA	NA	NA	NA	NA	NA
mmu.miR.290a.5p	0	NA	NA	NA	NA	NA	NA	NA	NA	NA	NA	NA	NA	NA
mmu.miR.291a.3p	0	NA	NA	NA	NA	NA	NA	NA	NA	NA	NA	NA	NA	NA
mmu.miR.292a.5p	0	NA	NA	NA	NA	NA	NA	NA	NA	NA	NA	NA	NA	NA
mmu.miR.293.3p	0	NA	NA	NA	NA	NA	NA	NA	NA	NA	NA	NA	NA	NA
mmu.miR.294.5p	0	NA	NA	NA	NA	NA	NA	NA	NA	NA	NA	NA	NA	NA
mmu.miR.299a.3p	0	NA	NA	NA	NA	NA	NA	NA	NA	NA	NA	NA	NA	NA
mmu.miR.299b.3p	0	NA	NA	NA	NA	NA	NA	NA	NA	NA	NA	NA	NA	NA
mmu.miR.19b.2.5p	0	NA	NA	NA	NA	NA	NA	NA	NA	NA	NA	NA	NA	NA
mmu.let.7a.1.3p	0	NA	NA	NA	NA	NA	NA	NA	NA	NA	NA	NA	NA	NA
mmu.let.7c.2.3p	0	NA	NA	NA	NA	NA	NA	NA	NA	NA	NA	NA	NA	NA
mmu.miR.92a.2.5p	0	NA	NA	NA	NA	NA	NA	NA	NA	NA	NA	NA	NA	NA
mmu.miR.96.3p	0	NA	NA	NA	NA	NA	NA	NA	NA	NA	NA	NA	NA	NA
mmu.miR.375.5p	0	NA	NA	NA	NA	NA	NA	NA	NA	NA	NA	NA	NA	NA
mmu.miR.196b.3p	0	NA	NA	NA	NA	NA	NA	NA	NA	NA	NA	NA	NA	NA
mmu.miR.429.5p	0	NA	NA	NA	NA	NA	NA	NA	NA	NA	NA	NA	NA	NA
mmu.miR.463.3p	0	NA	NA	NA	NA	NA	NA	NA	NA	NA	NA	NA	NA	NA
mmu.miR.468.5p	0	NA	NA	NA	NA	NA	NA	NA	NA	NA	NA	NA	NA	NA
mmu.miR.468.3p	0	NA	NA	NA	NA	NA	NA	NA	NA	NA	NA	NA	NA	NA
mmu.miR.470.3p	0	NA	NA	NA	NA	NA	NA	NA	NA	NA	NA	NA	NA	NA
mmu.miR.486a.3p	0	NA	NA	NA	NA	NA	NA	NA	NA	NA	NA	NA	NA	NA
mmu.miR.486b.3p	0	NA	NA	NA	NA	NA	NA	NA	NA	NA	NA	NA	NA	NA
mmu.miR.546	0	NA	NA	NA	NA	NA	NA	NA	NA	NA	NA	NA	NA	NA
mmu.miR.367.5p	0	NA	NA	NA	NA	NA	NA	NA	NA	NA	NA	NA	NA	NA
mmu.miR.367.3p	0	NA	NA	NA	NA	NA	NA	NA	NA	NA	NA	NA	NA	NA
mmu.miR.291b.3p	0	NA	NA	NA	NA	NA	NA	NA	NA	NA	NA	NA	NA	NA
mmu.miR.302b.5p	0	NA	NA	NA	NA	NA	NA	NA	NA	NA	NA	NA	NA	NA
mmu.miR.302c.5p	0	NA	NA	NA	NA	NA	NA	NA	NA	NA	NA	NA	NA	NA
mmu.miR.374b.5p	0	NA	NA	NA	NA	NA	NA	NA	NA	NA	NA	NA	NA	NA
mmu.miR.374c.5p	0	NA	NA	NA	NA	NA	NA	NA	NA	NA	NA	NA	NA	NA
mmu.miR.374c.3p	0	NA	NA	NA	NA	NA	NA	NA	NA	NA	NA	NA	NA	NA
mmu.miR.374b.3p	0	NA	NA	NA	NA	NA	NA	NA	NA	NA	NA	NA	NA	NA
mmu.miR.1843a.5p	0	NA	NA	NA	NA	NA	NA	NA	NA	NA	NA	NA	NA	NA
mmu.miR.1843b.5p	0	NA	NA	NA	NA	NA	NA	NA	NA	NA	NA	NA	NA	NA
mmu.miR.759	0	NA	NA	NA	NA	NA	NA	NA	NA	NA	NA	NA	NA	NA
mmu.miR.680	0	NA	NA	NA	NA	NA	NA	NA	NA	NA	NA	NA	NA	NA
mmu.miR.449c.3p	0	NA	NA	NA	NA	NA	NA	NA	NA	NA	NA	NA	NA	NA
mmu.miR.688	0	NA	NA	NA	NA	NA	NA	NA	NA	NA	NA	NA	NA	NA
mmu.miR.697	0	NA	NA	NA	NA	NA	NA	NA	NA	NA	NA	NA	NA	NA
mmu.miR.741.5p	0	NA	NA	NA	NA	NA	NA	NA	NA	NA	NA	NA	NA	NA
mmu.miR.742.5p	0	NA	NA	NA	NA	NA	NA	NA	NA	NA	NA	NA	NA	NA
mmu.miR.742.3p	0	NA	NA	NA	NA	NA	NA	NA	NA	NA	NA	NA	NA	NA
mmu.miR.743a.5p	0	NA	NA	NA	NA	NA	NA	NA	NA	NA	NA	NA	NA	NA
mmu.miR.881.5p	0	NA	NA	NA	NA	NA	NA	NA	NA	NA	NA	NA	NA	NA
mmu.miR.882	0	NA	NA	NA	NA	NA	NA	NA	NA	NA	NA	NA	NA	NA
mmu.miR.883a.5p	0	NA	NA	NA	NA	NA	NA	NA	NA	NA	NA	NA	NA	NA
mmu.miR.883b.5p	0	NA	NA	NA	NA	NA	NA	NA	NA	NA	NA	NA	NA	NA
mmu.miR.297b.3p	0	NA	NA	NA	NA	NA	NA	NA	NA	NA	NA	NA	NA	NA
mmu.miR.297a.3p	0	NA	NA	NA	NA	NA	NA	NA	NA	NA	NA	NA	NA	NA
mmu.miR.297c.3p	0	NA	NA	NA	NA	NA	NA	NA	NA	NA	NA	NA	NA	NA
mmu.miR.327	0	NA	NA	NA	NA	NA	NA	NA	NA	NA	NA	NA	NA	NA
mmu.miR.465b.3p	0	NA	NA	NA	NA	NA	NA	NA	NA	NA	NA	NA	NA	NA
mmu.miR.509.5p	0	NA	NA	NA	NA	NA	NA	NA	NA	NA	NA	NA	NA	NA
mmu.miR.509.3p	0	NA	NA	NA	NA	NA	NA	NA	NA	NA	NA	NA	NA	NA
mmu.miR.568	0	NA	NA	NA	NA	NA	NA	NA	NA	NA	NA	NA	NA	NA
mmu.miR.590.3p	0	NA	NA	NA	NA	NA	NA	NA	NA	NA	NA	NA	NA	NA
mmu.miR.875.5p	0	NA	NA	NA	NA	NA	NA	NA	NA	NA	NA	NA	NA	NA
mmu.miR.875.3p	0	NA	NA	NA	NA	NA	NA	NA	NA	NA	NA	NA	NA	NA
mmu.miR.208b.5p	0	NA	NA	NA	NA	NA	NA	NA	NA	NA	NA	NA	NA	NA
mmu.miR.669g	0	NA	NA	NA	NA	NA	NA	NA	NA	NA	NA	NA	NA	NA
mmu.miR.669f.5p	0	NA	NA	NA	NA	NA	NA	NA	NA	NA	NA	NA	NA	NA
mmu.miR.669m.5p	0	NA	NA	NA	NA	NA	NA	NA	NA	NA	NA	NA	NA	NA
mmu.miR.466i.5p	0	NA	NA	NA	NA	NA	NA	NA	NA	NA	NA	NA	NA	NA
mmu.miR.466k	0	NA	NA	NA	NA	NA	NA	NA	NA	NA	NA	NA	NA	NA
mmu.miR.1197.5p	0	NA	NA	NA	NA	NA	NA	NA	NA	NA	NA	NA	NA	NA
mmu.miR.1905	0	NA	NA	NA	NA	NA	NA	NA	NA	NA	NA	NA	NA	NA
mmu.miR.1899	0	NA	NA	NA	NA	NA	NA	NA	NA	NA	NA	NA	NA	NA
mmu.miR.1892	0	NA	NA	NA	NA	NA	NA	NA	NA	NA	NA	NA	NA	NA
mmu.miR.1942	0	NA	NA	NA	NA	NA	NA	NA	NA	NA	NA	NA	NA	NA
mmu.miR.1950	0	NA	NA	NA	NA	NA	NA	NA	NA	NA	NA	NA	NA	NA
mmu.miR.1952	0	NA	NA	NA	NA	NA	NA	NA	NA	NA	NA	NA	NA	NA
mmu.miR.1967	0	NA	NA	NA	NA	NA	NA	NA	NA	NA	NA	NA	NA	NA
mmu.miR.1971	0	NA	NA	NA	NA	NA	NA	NA	NA	NA	NA	NA	NA	NA
mmu.miR.683	0	NA	NA	NA	NA	NA	NA	NA	NA	NA	NA	NA	NA	NA
mmu.miR.2136	0	NA	NA	NA	NA	NA	NA	NA	NA	NA	NA	NA	NA	NA
mmu.miR.599	0	NA	NA	NA	NA	NA	NA	NA	NA	NA	NA	NA	NA	NA
mmu.miR.3062.3p	0	NA	NA	NA	NA	NA	NA	NA	NA	NA	NA	NA	NA	NA
mmu.miR.3067.3p	0	NA	NA	NA	NA	NA	NA	NA	NA	NA	NA	NA	NA	NA
mmu.miR.3075.3p	0	NA	NA	NA	NA	NA	NA	NA	NA	NA	NA	NA	NA	NA
mmu.miR.669d.2.3p	0	NA	NA	NA	NA	NA	NA	NA	NA	NA	NA	NA	NA	NA
mmu.miR.669d.3p	0	NA	NA	NA	NA	NA	NA	NA	NA	NA	NA	NA	NA	NA
mmu.miR.466o.3p	0	NA	NA	NA	NA	NA	NA	NA	NA	NA	NA	NA	NA	NA
mmu.miR.466d.5p	0	NA	NA	NA	NA	NA	NA	NA	NA	NA	NA	NA	NA	NA
mmu.miR.466n.5p	0	NA	NA	NA	NA	NA	NA	NA	NA	NA	NA	NA	NA	NA
mmu.miR.3090.5p	0	NA	NA	NA	NA	NA	NA	NA	NA	NA	NA	NA	NA	NA
mmu.miR.3092.5p	0	NA	NA	NA	NA	NA	NA	NA	NA	NA	NA	NA	NA	NA
mmu.miR.486a.5p	0	NA	NA	NA	NA	NA	NA	NA	NA	NA	NA	NA	NA	NA
mmu.miR.486b.5p	0	NA	NA	NA	NA	NA	NA	NA	NA	NA	NA	NA	NA	NA
mmu.miR.3965	0	NA	NA	NA	NA	NA	NA	NA	NA	NA	NA	NA	NA	NA
mmu.miR.5046	0	NA	NA	NA	NA	NA	NA	NA	NA	NA	NA	NA	NA	NA
mmu.miR.5136	0	NA	NA	NA	NA	NA	NA	NA	NA	NA	NA	NA	NA	NA
mmu.miR.5618.5p	0	NA	NA	NA	NA	NA	NA	NA	NA	NA	NA	NA	NA	NA
mmu.miR.5618.3p	0	NA	NA	NA	NA	NA	NA	NA	NA	NA	NA	NA	NA	NA
mmu.miR.5625.5p	0	NA	NA	NA	NA	NA	NA	NA	NA	NA	NA	NA	NA	NA
mmu.miR.344e.5p	0	NA	NA	NA	NA	NA	NA	NA	NA	NA	NA	NA	NA	NA
mmu.miR.344h.5p	0	NA	NA	NA	NA	NA	NA	NA	NA	NA	NA	NA	NA	NA
mmu.miR.5709.3p	0	NA	NA	NA	NA	NA	NA	NA	NA	NA	NA	NA	NA	NA
mmu.miR.6335	0	NA	NA	NA	NA	NA	NA	NA	NA	NA	NA	NA	NA	NA
mmu.miR.6336	0	NA	NA	NA	NA	NA	NA	NA	NA	NA	NA	NA	NA	NA
mmu.miR.6342	0	NA	NA	NA	NA	NA	NA	NA	NA	NA	NA	NA	NA	NA
mmu.miR.6343	0	NA	NA	NA	NA	NA	NA	NA	NA	NA	NA	NA	NA	NA
mmu.miR.6344	0	NA	NA	NA	NA	NA	NA	NA	NA	NA	NA	NA	NA	NA
mmu.miR.6345	0	NA	NA	NA	NA	NA	NA	NA	NA	NA	NA	NA	NA	NA
mmu.miR.6346	0	NA	NA	NA	NA	NA	NA	NA	NA	NA	NA	NA	NA	NA
mmu.miR.6348	0	NA	NA	NA	NA	NA	NA	NA	NA	NA	NA	NA	NA	NA
mmu.miR.6349	0	NA	NA	NA	NA	NA	NA	NA	NA	NA	NA	NA	NA	NA
mmu.miR.6350	0	NA	NA	NA	NA	NA	NA	NA	NA	NA	NA	NA	NA	NA
mmu.miR.6351	0	NA	NA	NA	NA	NA	NA	NA	NA	NA	NA	NA	NA	NA
mmu.miR.6353	0	NA	NA	NA	NA	NA	NA	NA	NA	NA	NA	NA	NA	NA
mmu.miR.6358	0	NA	NA	NA	NA	NA	NA	NA	NA	NA	NA	NA	NA	NA
mmu.miR.6359	0	NA	NA	NA	NA	NA	NA	NA	NA	NA	NA	NA	NA	NA
mmu.miR.6365	0	NA	NA	NA	NA	NA	NA	NA	NA	NA	NA	NA	NA	NA
mmu.miR.6366	0	NA	NA	NA	NA	NA	NA	NA	NA	NA	NA	NA	NA	NA
mmu.miR.6371	0	NA	NA	NA	NA	NA	NA	NA	NA	NA	NA	NA	NA	NA
mmu.miR.6372	0	NA	NA	NA	NA	NA	NA	NA	NA	NA	NA	NA	NA	NA
mmu.miR.6375	0	NA	NA	NA	NA	NA	NA	NA	NA	NA	NA	NA	NA	NA
mmu.miR.6381	0	NA	NA	NA	NA	NA	NA	NA	NA	NA	NA	NA	NA	NA
mmu.miR.6382	0	NA	NA	NA	NA	NA	NA	NA	NA	NA	NA	NA	NA	NA
mmu.miR.6385	0	NA	NA	NA	NA	NA	NA	NA	NA	NA	NA	NA	NA	NA
mmu.miR.130c	0	NA	NA	NA	NA	NA	NA	NA	NA	NA	NA	NA	NA	NA
mmu.miR.6386	0	NA	NA	NA	NA	NA	NA	NA	NA	NA	NA	NA	NA	NA
mmu.miR.6387	0	NA	NA	NA	NA	NA	NA	NA	NA	NA	NA	NA	NA	NA
mmu.miR.6389	0	NA	NA	NA	NA	NA	NA	NA	NA	NA	NA	NA	NA	NA
mmu.miR.6397	0	NA	NA	NA	NA	NA	NA	NA	NA	NA	NA	NA	NA	NA
mmu.miR.6400	0	NA	NA	NA	NA	NA	NA	NA	NA	NA	NA	NA	NA	NA
mmu.miR.6404	0	NA	NA	NA	NA	NA	NA	NA	NA	NA	NA	NA	NA	NA
mmu.miR.6405	0	NA	NA	NA	NA	NA	NA	NA	NA	NA	NA	NA	NA	NA
mmu.miR.6411	0	NA	NA	NA	NA	NA	NA	NA	NA	NA	NA	NA	NA	NA
mmu.miR.6414	0	NA	NA	NA	NA	NA	NA	NA	NA	NA	NA	NA	NA	NA
mmu.miR.6415	0	NA	NA	NA	NA	NA	NA	NA	NA	NA	NA	NA	NA	NA
mmu.miR.6417	0	NA	NA	NA	NA	NA	NA	NA	NA	NA	NA	NA	NA	NA
mmu.miR.6420	0	NA	NA	NA	NA	NA	NA	NA	NA	NA	NA	NA	NA	NA
mmu.miR.6902.3p	0	NA	NA	NA	NA	NA	NA	NA	NA	NA	NA	NA	NA	NA
mmu.miR.6905.3p	0	NA	NA	NA	NA	NA	NA	NA	NA	NA	NA	NA	NA	NA
mmu.miR.6906.3p	0	NA	NA	NA	NA	NA	NA	NA	NA	NA	NA	NA	NA	NA
mmu.miR.6907.5p	0	NA	NA	NA	NA	NA	NA	NA	NA	NA	NA	NA	NA	NA
mmu.miR.6917.5p	0	NA	NA	NA	NA	NA	NA	NA	NA	NA	NA	NA	NA	NA
mmu.miR.6923.5p	0	NA	NA	NA	NA	NA	NA	NA	NA	NA	NA	NA	NA	NA
mmu.miR.6924.3p	0	NA	NA	NA	NA	NA	NA	NA	NA	NA	NA	NA	NA	NA
mmu.miR.6925.3p	0	NA	NA	NA	NA	NA	NA	NA	NA	NA	NA	NA	NA	NA
mmu.miR.6940.5p	0	NA	NA	NA	NA	NA	NA	NA	NA	NA	NA	NA	NA	NA
mmu.miR.6942.3p	0	NA	NA	NA	NA	NA	NA	NA	NA	NA	NA	NA	NA	NA
mmu.miR.6949.5p	0	NA	NA	NA	NA	NA	NA	NA	NA	NA	NA	NA	NA	NA
mmu.miR.6949.3p	0	NA	NA	NA	NA	NA	NA	NA	NA	NA	NA	NA	NA	NA
mmu.miR.6951.3p	0	NA	NA	NA	NA	NA	NA	NA	NA	NA	NA	NA	NA	NA
mmu.miR.6953.5p	0	NA	NA	NA	NA	NA	NA	NA	NA	NA	NA	NA	NA	NA
mmu.miR.6956.3p	0	NA	NA	NA	NA	NA	NA	NA	NA	NA	NA	NA	NA	NA
mmu.miR.6957.5p	0	NA	NA	NA	NA	NA	NA	NA	NA	NA	NA	NA	NA	NA
mmu.miR.6968.5p	0	NA	NA	NA	NA	NA	NA	NA	NA	NA	NA	NA	NA	NA
mmu.miR.6969.5p	0	NA	NA	NA	NA	NA	NA	NA	NA	NA	NA	NA	NA	NA
mmu.miR.6969.3p	0	NA	NA	NA	NA	NA	NA	NA	NA	NA	NA	NA	NA	NA
mmu.miR.6973a.5p	0	NA	NA	NA	NA	NA	NA	NA	NA	NA	NA	NA	NA	NA
mmu.miR.6975.5p	0	NA	NA	NA	NA	NA	NA	NA	NA	NA	NA	NA	NA	NA
mmu.miR.6980.5p	0	NA	NA	NA	NA	NA	NA	NA	NA	NA	NA	NA	NA	NA
mmu.miR.6992.5p	0	NA	NA	NA	NA	NA	NA	NA	NA	NA	NA	NA	NA	NA
mmu.miR.6992.3p	0	NA	NA	NA	NA	NA	NA	NA	NA	NA	NA	NA	NA	NA
mmu.miR.6993.5p	0	NA	NA	NA	NA	NA	NA	NA	NA	NA	NA	NA	NA	NA
mmu.miR.7001.5p	0	NA	NA	NA	NA	NA	NA	NA	NA	NA	NA	NA	NA	NA
mmu.miR.7002.3p	0	NA	NA	NA	NA	NA	NA	NA	NA	NA	NA	NA	NA	NA
mmu.miR.7006.5p	0	NA	NA	NA	NA	NA	NA	NA	NA	NA	NA	NA	NA	NA
mmu.miR.7007.5p	0	NA	NA	NA	NA	NA	NA	NA	NA	NA	NA	NA	NA	NA
mmu.miR.7007.3p	0	NA	NA	NA	NA	NA	NA	NA	NA	NA	NA	NA	NA	NA
mmu.miR.7008.5p	0	NA	NA	NA	NA	NA	NA	NA	NA	NA	NA	NA	NA	NA
mmu.miR.7010.3p	0	NA	NA	NA	NA	NA	NA	NA	NA	NA	NA	NA	NA	NA
mmu.miR.7014.3p	0	NA	NA	NA	NA	NA	NA	NA	NA	NA	NA	NA	NA	NA
mmu.miR.7018.5p	0	NA	NA	NA	NA	NA	NA	NA	NA	NA	NA	NA	NA	NA
mmu.miR.7025.5p	0	NA	NA	NA	NA	NA	NA	NA	NA	NA	NA	NA	NA	NA
mmu.miR.7027.5p	0	NA	NA	NA	NA	NA	NA	NA	NA	NA	NA	NA	NA	NA
mmu.miR.7040.3p	0	NA	NA	NA	NA	NA	NA	NA	NA	NA	NA	NA	NA	NA
mmu.miR.7041.3p	0	NA	NA	NA	NA	NA	NA	NA	NA	NA	NA	NA	NA	NA
mmu.miR.7046.5p	0	NA	NA	NA	NA	NA	NA	NA	NA	NA	NA	NA	NA	NA
mmu.miR.7050.5p	0	NA	NA	NA	NA	NA	NA	NA	NA	NA	NA	NA	NA	NA
mmu.miR.7053.5p	0	NA	NA	NA	NA	NA	NA	NA	NA	NA	NA	NA	NA	NA
mmu.miR.7054.3p	0	NA	NA	NA	NA	NA	NA	NA	NA	NA	NA	NA	NA	NA
mmu.miR.7060.3p	0	NA	NA	NA	NA	NA	NA	NA	NA	NA	NA	NA	NA	NA
mmu.miR.7065.5p	0	NA	NA	NA	NA	NA	NA	NA	NA	NA	NA	NA	NA	NA
mmu.miR.7071.5p	0	NA	NA	NA	NA	NA	NA	NA	NA	NA	NA	NA	NA	NA
mmu.miR.7072.3p	0	NA	NA	NA	NA	NA	NA	NA	NA	NA	NA	NA	NA	NA
mmu.miR.7076.5p	0	NA	NA	NA	NA	NA	NA	NA	NA	NA	NA	NA	NA	NA
mmu.miR.7078.3p	0	NA	NA	NA	NA	NA	NA	NA	NA	NA	NA	NA	NA	NA
mmu.miR.7088.3p	0	NA	NA	NA	NA	NA	NA	NA	NA	NA	NA	NA	NA	NA
mmu.miR.7089.3p	0	NA	NA	NA	NA	NA	NA	NA	NA	NA	NA	NA	NA	NA
mmu.miR.7090.3p	0	NA	NA	NA	NA	NA	NA	NA	NA	NA	NA	NA	NA	NA
mmu.miR.7091.5p	0	NA	NA	NA	NA	NA	NA	NA	NA	NA	NA	NA	NA	NA
mmu.miR.7094.1.5p	0	NA	NA	NA	NA	NA	NA	NA	NA	NA	NA	NA	NA	NA
mmu.miR.7094.3p	0	NA	NA	NA	NA	NA	NA	NA	NA	NA	NA	NA	NA	NA
mmu.miR.7118.5p	0	NA	NA	NA	NA	NA	NA	NA	NA	NA	NA	NA	NA	NA
mmu.miR.7119.5p	0	NA	NA	NA	NA	NA	NA	NA	NA	NA	NA	NA	NA	NA
mmu.miR.7210.5p	0	NA	NA	NA	NA	NA	NA	NA	NA	NA	NA	NA	NA	NA
mmu.miR.7210.3p	0	NA	NA	NA	NA	NA	NA	NA	NA	NA	NA	NA	NA	NA
mmu.miR.7214.5p	0	NA	NA	NA	NA	NA	NA	NA	NA	NA	NA	NA	NA	NA
mmu.miR.7214.3p	0	NA	NA	NA	NA	NA	NA	NA	NA	NA	NA	NA	NA	NA
mmu.miR.7215.3p	0	NA	NA	NA	NA	NA	NA	NA	NA	NA	NA	NA	NA	NA
mmu.miR.7217.5p	0	NA	NA	NA	NA	NA	NA	NA	NA	NA	NA	NA	NA	NA
mmu.miR.7218.5p	0	NA	NA	NA	NA	NA	NA	NA	NA	NA	NA	NA	NA	NA
mmu.miR.7221.5p	0	NA	NA	NA	NA	NA	NA	NA	NA	NA	NA	NA	NA	NA
mmu.miR.7223.3p	0	NA	NA	NA	NA	NA	NA	NA	NA	NA	NA	NA	NA	NA
mmu.miR.7226.5p	0	NA	NA	NA	NA	NA	NA	NA	NA	NA	NA	NA	NA	NA
mmu.miR.7227.5p	0	NA	NA	NA	NA	NA	NA	NA	NA	NA	NA	NA	NA	NA
mmu.miR.7228.3p	0	NA	NA	NA	NA	NA	NA	NA	NA	NA	NA	NA	NA	NA
mmu.miR.7229.5p	0	NA	NA	NA	NA	NA	NA	NA	NA	NA	NA	NA	NA	NA
mmu.miR.7230.3p	0	NA	NA	NA	NA	NA	NA	NA	NA	NA	NA	NA	NA	NA
mmu.miR.7231.3p	0	NA	NA	NA	NA	NA	NA	NA	NA	NA	NA	NA	NA	NA
mmu.miR.7232.5p	0	NA	NA	NA	NA	NA	NA	NA	NA	NA	NA	NA	NA	NA
mmu.miR.7233.5p	0	NA	NA	NA	NA	NA	NA	NA	NA	NA	NA	NA	NA	NA
mmu.miR.7234.5p	0	NA	NA	NA	NA	NA	NA	NA	NA	NA	NA	NA	NA	NA
mmu.miR.7234.3p	0	NA	NA	NA	NA	NA	NA	NA	NA	NA	NA	NA	NA	NA
mmu.miR.7236.5p	0	NA	NA	NA	NA	NA	NA	NA	NA	NA	NA	NA	NA	NA
mmu.miR.7238.5p	0	NA	NA	NA	NA	NA	NA	NA	NA	NA	NA	NA	NA	NA
mmu.miR.7238.3p	0	NA	NA	NA	NA	NA	NA	NA	NA	NA	NA	NA	NA	NA
mmu.miR.7239.5p	0	NA	NA	NA	NA	NA	NA	NA	NA	NA	NA	NA	NA	NA
mmu.miR.7241.5p	0	NA	NA	NA	NA	NA	NA	NA	NA	NA	NA	NA	NA	NA
mmu.miR.7241.3p	0	NA	NA	NA	NA	NA	NA	NA	NA	NA	NA	NA	NA	NA
mmu.miR.7242.5p	0	NA	NA	NA	NA	NA	NA	NA	NA	NA	NA	NA	NA	NA
mmu.miR.7646.3p	0	NA	NA	NA	NA	NA	NA	NA	NA	NA	NA	NA	NA	NA
mmu.miR.7650.5p	0	NA	NA	NA	NA	NA	NA	NA	NA	NA	NA	NA	NA	NA
mmu.miR.7650.3p	0	NA	NA	NA	NA	NA	NA	NA	NA	NA	NA	NA	NA	NA
mmu.miR.7652.5p	0	NA	NA	NA	NA	NA	NA	NA	NA	NA	NA	NA	NA	NA
mmu.miR.7657.5p	0	NA	NA	NA	NA	NA	NA	NA	NA	NA	NA	NA	NA	NA
mmu.miR.7657.3p	0	NA	NA	NA	NA	NA	NA	NA	NA	NA	NA	NA	NA	NA
mmu.miR.7660.3p	0	NA	NA	NA	NA	NA	NA	NA	NA	NA	NA	NA	NA	NA
mmu.miR.7661.5p	0	NA	NA	NA	NA	NA	NA	NA	NA	NA	NA	NA	NA	NA
mmu.miR.7665.5p	0	NA	NA	NA	NA	NA	NA	NA	NA	NA	NA	NA	NA	NA
mmu.miR.7672.3p	0	NA	NA	NA	NA	NA	NA	NA	NA	NA	NA	NA	NA	NA
mmu.miR.7676.5p	0	NA	NA	NA	NA	NA	NA	NA	NA	NA	NA	NA	NA	NA
mmu.miR.292b.3p	0	NA	NA	NA	NA	NA	NA	NA	NA	NA	NA	NA	NA	NA
mmu.miR.7677.5p	0	NA	NA	NA	NA	NA	NA	NA	NA	NA	NA	NA	NA	NA
mmu.miR.7678.5p	0	NA	NA	NA	NA	NA	NA	NA	NA	NA	NA	NA	NA	NA
mmu.miR.7679.5p	0	NA	NA	NA	NA	NA	NA	NA	NA	NA	NA	NA	NA	NA
mmu.miR.7680.3p	0	NA	NA	NA	NA	NA	NA	NA	NA	NA	NA	NA	NA	NA
mmu.miR.465d.3p	0	NA	NA	NA	NA	NA	NA	NA	NA	NA	NA	NA	NA	NA
mmu.miR.7681.5p	0	NA	NA	NA	NA	NA	NA	NA	NA	NA	NA	NA	NA	NA
mmu.miR.7684.3p	0	NA	NA	NA	NA	NA	NA	NA	NA	NA	NA	NA	NA	NA
mmu.miR.7685.3p	0	NA	NA	NA	NA	NA	NA	NA	NA	NA	NA	NA	NA	NA
mmu.miR.290b.5p	0	NA	NA	NA	NA	NA	NA	NA	NA	NA	NA	NA	NA	NA
mmu.miR.8091	0	NA	NA	NA	NA	NA	NA	NA	NA	NA	NA	NA	NA	NA
mmu.miR.8104	0	NA	NA	NA	NA	NA	NA	NA	NA	NA	NA	NA	NA	NA
mmu.miR.8108	0	NA	NA	NA	NA	NA	NA	NA	NA	NA	NA	NA	NA	NA
mmu.miR.8099	0	NA	NA	NA	NA	NA	NA	NA	NA	NA	NA	NA	NA	NA
mmu.miR.3618.3p	0	NA	NA	NA	NA	NA	NA	NA	NA	NA	NA	NA	NA	NA
mmu.miR.6967.5p	0	NA	NA	NA	NA	NA	NA	NA	NA	NA	NA	NA	NA	NA
