# Supplementary material for: Knockdown of heterochromatin protein 1 binding protein 3 recapitulates phenotypic, cellular, and molecular features of aging
Source: Aging Cell. 2018 Dec 13;18(1):e12886. doi: 10.1111/acel.12886 (PMC6351847; doi:10.1111/acel.12886)
Supplement: Supplementary file 4 [file ACEL-18-e12886-s004.xlsx]

## Sheet: Sheet1
Table S3: miRNA identified by Ingenuity Pathway Analysis to be putative observed regulators of observed mRNA changes
Upstream Regulator	Molecule Type	Predicted Activation State	Activation z-score	p-value of overlap	Target molecules in dataset	Corresponding miRNA in sequencing data	log2FC	adj.P
mir-21	microrna	Inhibited	-4.94	4.35e-13	AIF1, AOAH, C1R, Casp12, CASP4, CCL3L3, CD180, CD274, CDKN1A, CLEC5A, CSF3R, CXCL10, DDAH2, DHX58, FCGR1A, FCGR2A, FGL2, GBP2, GBP5, GBP6, GBP7, Gbp8, Gvin1 (includes others), Gzmb, IFI16, Ifi47, Iigp1, IRF1, IRGM, Irgm1, ITK, Klrk1, LTB, MMP2, MSH2, NLRC5, Nlrp1a, NLRP3, OAS2, OAS3, PDCD4, PECAM1, PER2, PER3, PILRB, PSME2, SIGLEC1, SLAMF1, Slfn2, Sp100, SPRY2, STAT1, STAT2, SUMO1, TAP1, TGFB1, T…	mmu.miR.21a.3p	1.74208	0.00016365
mir-223	microrna	Activated	3.042	4.56e-07	AMPD3, APOBEC1, BST1, C15orf48, C5AR1, CAMKK1, CD180, CD274, Cd33, CD93, Clec2d (includes others), CLEC4E, CSF1, EMP1, FAM20C, FGL2, GPR65, GSTM5, HLA-DOB, HPGDS, IFI16, Ifitm6, IL1A, IL1B, IL1RN, INPP5J, Ly6a (includes others), LY96, MLKL, MMP13, MMP25, Mt2, NLRP3, PURB, RIPK1, RIPK3, S100A6, SCARB1, Serpina3g (includes others), SGPL1, STAT3, TGFBI, Tlr13, TLR4, TLR7	mmu.miR.223.3p	1.15277	0.0880756
miR-124-3p (and other miRNAs w/seed AAGGCAC)	mature microrna		-1.405	0.000849	Ccl2, CTDSP1, EGR1, HDAC5, ITGB1, LAMC1, LMNB1, MAPK14, PTBP1, SYCP1	mmu.miR.1247.5p	-0.162787	0.516351
mir-146	microrna	Inhibited	-2.74	0.00152	DUSP1, ERBB4, FADD, IL1B, MMP2, MYC, MYD88, PTGS2, RUNX1, SOCS1, STAT1, TNF, WASF2	mmu.miR.146a.5p	1.2346	0.0677681
mir-155	microrna		-1.515	0.00159	CCL2, CCL5, CD68, CD69, CXCL10, DNAJA2, DNAJB1, DYNC1I1, FADD, HK2, HMOX1, IL12B, IL1B, INPP5D, MMP3, MSH2, MYD88, PTGS2, RIPK1, SOCS1, SOCS3, STAT3, TNF, TP53, TRIM32, WEE1	mmu.miR.155.5p	2.06717	0.0677681
miR-155-5p (miRNAs w/seed UAAUGCU)	mature microrna	Inhibited	-3.379	0.0121	BACH1, Ccl2, CSF1R, FADD, IL12B, INPP5D, MYD88, PTGS2, RIPK1, SOCS1, TNF, TP53INP1	mmu.miR.155.5p	2.06717	0.0677681
miR-483-3p (miRNAs w/seed CACUCCU)	mature microrna		-1.982	0.0129	MAPKAPK2, MKI67, SOCS3, YAP1		-1.35589	NA
mir-103	microrna		-0.64	0.0211	ADAM10, AIP, ARNT, CAV1, HIF1A, TP53	mmu.miR.103.3p	-0.188437	0.206643
miR-125b-2-3p (miRNAs w/seed CAAGUCA)	mature microrna			0.0219	BAK1, BMF, TP53	mmu.miR.125b.2.3p	0.102749	0.630618
mir-15	microrna		0.308	0.0246	BACE1, Ccl2, CD82, EIF4G2, FGF1, HSPA1A/HSPA1B, IL1B, MAPK3, PIM1, PTGS2, TIMP1, TP53, UCP2	mmu.miR.15a.5p	0.185193	0.57434
mir-17	microrna		-1.596	0.0248	ABCA1, CDKN1A, DUSP2, FAS, FGF9, MAPK9, NPAS3, RB1, RUNX1, STAT3, THBS1, ZBTB7A	mmu.miR.17.3p	0.505318	NA
mir-132	microrna			0.0256	BDNF, CCL2, IRAK4, NR4A2	mmu.miR.132.3p	0.667653	0.0994046
miR-155-3p (miRNAs w/seed UCCUACC)	mature microrna			0.0344	DNAJA2, DNAJB1	mmu.miR.155.3p	1.48397	NA
miR-324-5p (miRNAs w/seed GCAUCCC)	mature microrna			0.0344	RUNX1, SRF	mmu.miR.324.5p	-0.155763	0.512684
miR-125b-5p (and other miRNAs w/seed CCCUGAG)	mature microrna		0.711	0.0388	AJUBA, APLN, BAK1, ENTPD4, MAP2K7, MAPK14, MYD88, RABL6, TNF, ZNF385A	mmu.miR.125b.5p	0.0647012	0.79425
mir-10	microrna	Inhibited	-2.264	0.0388	BAK1, BMF, HDC, MYD88, PRDM1, PTPN18, PTPN7, SUV39H1, TNF, TP53	mmu.miR.10a.3p	1.01094	NA
miR-122-5p (miRNAs w/seed GGAGUGU)	mature microrna		-0.775	0.0399	ADAM17, ANXA11, DUSP2, EGLN3, ENTPD4, Foxp1, GPX7, MECP2, NDRG3, NFATC1, OSMR, PALM, RAB6B, TMED3, TRIB1	mmu.miR.122.5p	-0.0806732	NA
miR-21-5p (and other miRNAs w/seed AGCUUAU)	mature microrna		-1.555	0.0474	GFAP, KDR, MMP2, PDCD4, PECAM1, SPRY2, TGFB2
